# Supplementary material for: Pan-cancer analyses and molecular subtypes based on the cancer-associated fibroblast landscape and tumor microenvironment infiltration characterization reveal clinical outcome and immunotherapy response in epithelial ovarian cancer
Source: Front Immunol. 2022 Aug 10;13:956224. doi: 10.3389/fimmu.2022.956224 (PMC9402225; doi:10.3389/fimmu.2022.956224)
Supplement: Supplementary Table 1 — The CAF score for TCGA pan-cancer samples. [file Table_1.xlsx]

## Sheet: Supplementary Table 1
	CAF
TCGA-19-1787-01	0.342
TCGA-S9-A7J2-01	0.239512
TCGA-G3-A3CH-11	0.124068
TCGA-EK-A2RE-01	0.31665
TCGA-44-6778-01	0.353277
TCGA-F4-6854-01	0.408933
TCGA-AB-2863-03	-0.156371
TCGA-C8-A1HL-01	0.507554
TCGA-EW-A2FS-01	0.409671
TCGA-IR-A3L7-01	0.262709
TCGA-05-4420-01	0.465599
TCGA-R6-A8WC-01	0.283771
TCGA-DX-A3U8-01	0.419743
TCGA-GL-8500-01	-0.0244479
TCGA-E2-A153-11	0.491962
TCGA-BR-A4J6-01	0.474264
TCGA-EJ-7125-01	0.282761
TCGA-IN-7808-01	0.335571
TCGA-L5-A4OH-01	0.274024
TCGA-RP-A695-06	0.172562
TCGA-AX-A3G6-01	0.0626183
TCGA-B9-A8YH-01	0.116532
TCGA-E1-A7YI-01	0.225977
TCGA-PC-A5DM-01	0.507209
TCGA-BR-A4QL-01	0.343984
TCGA-CH-5751-01	0.307854
TCGA-A2-A3XX-01	0.406984
TCGA-DQ-5624-01	0.532202
TCGA-KK-A7B3-01	0.351981
TCGA-DQ-7591-01	0.248193
TCGA-06-5412-01	0.436563
TCGA-BP-4989-01	0.374107
TCGA-EJ-8468-01	0.372359
TCGA-CZ-5459-01	0.280553
TCGA-D5-5538-01	0.462235
TCGA-56-8305-01	0.446959
TCGA-CZ-5468-11	0.257814
TCGA-BH-A0BQ-11	0.484518
TCGA-4X-A9FA-01	0.201907
TCGA-DD-AAW0-01	0.359284
TCGA-AA-3511-01	0.478643
TCGA-Z7-A8R5-01	0.500357
TCGA-CZ-4863-11	0.287134
TCGA-39-5031-01	0.492675
TCGA-ZG-A8QW-01	0.276815
TCGA-DU-7302-01	0.198895
TCGA-DJ-A3UX-01	0.232782
TCGA-ZN-A9VQ-01	0.443742
TCGA-EI-6512-01	0.355934
TCGA-J4-A83K-01	0.221302
TCGA-EE-A17X-06	0.288325
TCGA-HZ-7922-01	0.63921
TCGA-DD-AACA-02	0.231836
TCGA-DD-AACA-01	0.180967
TCGA-D3-A8GD-06	0.264311
TCGA-13-1485-01	0.568151
TCGA-QG-A5YX-01	0.166864
TCGA-ZG-A9MC-01	0.400339
TCGA-DU-A7TI-01	0.206095
TCGA-A3-3335-01	0.249069
TCGA-BR-8372-01	0.360464
TCGA-HC-7742-01	0.312735
TCGA-DD-A3A6-11	0.0503356
TCGA-64-1679-01	0.569013
TCGA-CV-5976-01	0.481155
TCGA-25-1315-01	0.223132
TCGA-2G-AAFZ-01	0.495381
TCGA-LN-A4MQ-01	0.271737
TCGA-CV-6948-01	0.268923
TCGA-K7-AAU7-01	0.395651
TCGA-CJ-6028-01	0.338983
TCGA-B6-A0RL-01	-0.0595956
TCGA-CZ-5456-01	0.351927
TCGA-EL-A3D0-01	0.379946
TCGA-EM-A22Q-01	0.217235
TCGA-49-6744-01	0.537784
TCGA-L5-A4ON-01	0.353584
TCGA-FS-A1ZF-06	0.389813
TCGA-ZN-A9VU-01	0.373729
TCGA-Q3-A5QY-01	0.52566
TCGA-AJ-A3BI-01	0.272837
TCGA-W2-A7UY-01	0.363524
TCGA-BH-A204-11	0.550598
TCGA-E3-A3E2-01	0.264118
TCGA-FB-A545-01	0.525482
TCGA-44-2657-11	0.366886
TCGA-G4-6320-01	0.222429
TCGA-EB-A41A-01	0.237525
TCGA-55-6982-01	0.499143
TCGA-RC-A7SH-01	0.231759
TCGA-CC-A3MA-01	0.345916
TCGA-DD-A3A5-11	0.0101286
TCGA-RC-A7SB-01	0.186809
TCGA-CM-6164-01	0.342395
TCGA-ET-A3BW-01	0.17506
TCGA-09-0369-01	0.49785
TCGA-E2-A2P6-01	0.395889
TCGA-VD-A8KF-01	0.103815
TCGA-EL-A4JZ-01	0.408165
TCGA-M7-A722-01	0.196713
TCGA-CV-A6K0-01	0.527849
TCGA-24-1419-01	0.146502
TCGA-S6-A8JY-01	0.268112
TCGA-AO-A1KT-01	0.52955
TCGA-N9-A4Q1-01	0.489323
TCGA-12-5299-01	0.450645
TCGA-29-1761-01	0.258737
TCGA-33-4587-11	0.396411
TCGA-BJ-A0ZJ-01	0.283317
TCGA-P5-A5EX-01	0.352297
TCGA-J8-A3O2-06	0.155706
TCGA-DJ-A4V2-01	0.190307
TCGA-HT-8563-01	0.332623
TCGA-J8-A3O2-01	0.280993
TCGA-E9-A3HO-01	0.362675
TCGA-A6-A567-01	0.369135
TCGA-58-A46N-01	0.200847
TCGA-D3-A3ML-06	0.182132
TCGA-CG-4466-01	0.435371
TCGA-A3-3383-01	0.252655
TCGA-NJ-A4YI-01	0.425019
TCGA-D8-A1XJ-01	0.462957
TCGA-VT-A80J-01	0.499931
TCGA-Q1-A73Q-01	0.293311
TCGA-BQ-5880-01	0.330054
TCGA-EE-A2GB-06	0.217282
TCGA-24-1845-01	0.0452443
TCGA-AA-3516-11	0.247458
TCGA-HU-A4GP-11	0.468305
TCGA-ZB-A96L-01	0.20089
TCGA-BA-6870-01	0.419629
TCGA-73-4666-01	0.318411
TCGA-MV-A51V-01	0.268955
TCGA-77-A5G6-01	0.252909
TCGA-5P-A9K4-01	0.0427553
TCGA-VD-A8KE-01	0.194544
TCGA-56-A4BX-01	0.213259
TCGA-34-7107-01	0.51573
TCGA-BR-A4J9-01	0.471532
TCGA-BJ-A290-01	0.367474
TCGA-CV-6955-01	0.0912727
TCGA-P3-A5Q6-01	0.533695
TCGA-FG-A60K-01	0.189953
TCGA-D7-A4Z0-01	0.506842
TCGA-24-2293-01	0.578513
TCGA-44-6146-11	0.467383
TCGA-QK-A64Z-01	0.427288
TCGA-SL-A6JA-01	0.128692
TCGA-AC-A2FK-01	0.450846
TCGA-VP-A879-01	0.242266
TCGA-29-A5NZ-01	0.514021
TCGA-CG-4462-01	0.648673
TCGA-HC-8265-01	0.266426
TCGA-37-4129-01	0.118262
TCGA-DD-AAVZ-01	0.235151
TCGA-E9-A1RF-11	0.509875
TCGA-DJ-A13R-01	0.131977
TCGA-DD-A116-11	0.156892
TCGA-E9-A1R4-01	0.449737
TCGA-3U-A98F-01	0.38842
TCGA-C5-A1MF-01	0.303961
TCGA-77-8145-01	0.561897
TCGA-LL-A740-01	0.530775
TCGA-F5-6863-01	0.299458
TCGA-06-2565-01	0.403597
TCGA-33-AASD-01	0.372518
TCGA-ET-A3BS-01	0.228976
TCGA-BH-A0BZ-01	0.567748
TCGA-22-5478-01	0.484775
TCGA-MN-A4N1-01	0.35999
TCGA-IQ-A61O-01	0.618375
TCGA-92-8063-01	0.487833
TCGA-55-7911-01	0.380101
TCGA-ED-A627-01	0.426354
TCGA-N6-A4VC-01	0.225548
TCGA-39-5028-01	0.517405
TCGA-C8-A3M8-01	0.430164
TCGA-BJ-A0ZF-01	0.206711
TCGA-BH-A0BM-01	0.481153
TCGA-AB-2914-03	-0.187223
TCGA-ER-A19S-06	0.189696
TCGA-DM-A0X9-01	0.312838
TCGA-AY-A69D-01	0.338701
TCGA-AN-A0XW-01	0.580553
TCGA-55-A4DG-01	0.317512
TCGA-RW-A684-01	0.243448
TCGA-BJ-A45C-01	0.193411
TCGA-ET-A2N4-01	0.235685
TCGA-BJ-A28X-11	0.287357
TCGA-58-A46J-01	0.349419
TCGA-CV-7091-11	0.501694
TCGA-EE-A3AB-06	0.406873
TCGA-24-1426-01	0.347517
TCGA-24-1551-01	0.216268
TCGA-06-2561-01	0.322298
TCGA-KK-A8I5-01	0.286241
TCGA-IN-8663-01	0.377643
TCGA-DD-AAVV-01	0.342925
TCGA-ZJ-A8QQ-01	0.254249
TCGA-37-4133-01	0.296691
TCGA-77-8146-01	0.402252
TCGA-RL-AAAS-01	0.591463
TCGA-2G-AAHN-01	0.424748
TCGA-L9-A5IP-01	0.376391
TCGA-CJ-5672-01	0.293834
TCGA-73-4662-01	0.368044
TCGA-3U-A98I-01	0.630512
TCGA-CQ-5327-01	0.412839
TCGA-E2-A1LL-01	0.348548
TCGA-FD-A3SR-01	0.426818
TCGA-KK-A8II-01	0.0734098
TCGA-B0-4700-11	0.331685
TCGA-24-1923-01	0.467182
TCGA-BH-A18K-01	0.542766
TCGA-BH-A28O-01	0.562725
TCGA-55-6712-01	0.426439
TCGA-XV-AAZW-01	0.381123
TCGA-F2-7276-01	0.619883
TCGA-BJ-A0Z2-01	0.127112
TCGA-DK-A6B0-01	0.101941
TCGA-97-7553-01	0.40986
TCGA-ET-A2N0-01	0.184887
TCGA-34-7107-11	0.560259
TCGA-BJ-A290-11	0.291565
TCGA-FB-A7DR-01	0.614362
TCGA-D3-A5GR-06	0.381511
TCGA-YB-A89D-01	0.606874
TCGA-CH-5752-01	0.278835
TCGA-77-7142-01	0.299037
TCGA-CR-7374-01	0.370717
TCGA-KS-A4I1-01	0.179106
TCGA-60-2719-01	0.308147
TCGA-VR-A8Q7-01	0.313282
TCGA-A7-A4SC-01	0.507281
TCGA-YU-A90Y-01	0.491217
TCGA-A7-A13F-11	0.484372
TCGA-ET-A2MX-11	0.170656
TCGA-FD-A5BS-01	0.57912
TCGA-IG-A3Y9-01	0.554868
TCGA-J7-6720-01	0.19941
TCGA-E9-A24A-01	0.531756
TCGA-49-AARE-01	0.409018
TCGA-BC-4073-01	0.279008
TCGA-AC-A6IV-01	0.561517
TCGA-DK-A1AD-01	0.308027
TCGA-B6-A400-01	0.514153
TCGA-EM-A2OW-01	0.25958
TCGA-XF-AAMQ-01	0.336163
TCGA-A8-A096-01	0.554121
TCGA-EM-A2OZ-01	0.13592
TCGA-WB-A816-01	0.311246
TCGA-KS-A41I-11	0.212313
TCGA-EM-A1CS-01	0.304605
TCGA-B0-5075-01	0.252424
TCGA-W3-AA1R-06	0.07533
TCGA-P3-A6T0-01	0.451097
TCGA-13-0899-01	0.314491
TCGA-AY-A8YK-01	0.310383
TCGA-QA-A7B7-01	0.102651
TCGA-DA-A1IC-06	0.297426
TCGA-A5-AB3J-01	0.447617
TCGA-50-8460-01	0.401587
TCGA-CV-7440-11	0.0790472
TCGA-PG-A917-01	0.198158
TCGA-IB-7889-01	0.532197
TCGA-KL-8324-11	0.33604
TCGA-EM-A3SY-01	0.0732152
TCGA-ZG-A9L1-01	0.325858
TCGA-V5-AASX-11	0.100675
TCGA-CN-5361-01	0.57704
TCGA-AB-2967-03	-0.0786838
TCGA-EX-A3L1-01	0.44988
TCGA-50-5933-01	0.593916
TCGA-FT-A3EE-01	0.385095
TCGA-IE-A4EH-01	0.401987
TCGA-ZB-A96E-01	0.153059
TCGA-43-3394-01	0.393974
TCGA-ZF-AA4T-01	0.137428
TCGA-MQ-A6BQ-01	0.397483
TCGA-E2-A1LH-01	0.458656
TCGA-ET-A39P-01	0.295068
TCGA-29-1769-01	0.418027
TCGA-IB-7890-01	0.620616
TCGA-18-3409-01	0.587676
TCGA-CJ-4899-01	0.411738
TCGA-E7-A3X6-01	0.331842
TCGA-5M-AAT4-01	0.27324
TCGA-EL-A3ZK-11	0.217611
TCGA-24-1474-01	0.138442
TCGA-3H-AB3U-01	0.406007
TCGA-2H-A9GF-01	0.429827
TCGA-CM-6167-01	0.557013
TCGA-14-0736-02	0.343317
TCGA-CW-5590-01	0.357762
TCGA-CR-7370-01	0.502488
TCGA-BQ-5888-01	0.133982
TCGA-B6-A0RH-01	0.468595
TCGA-EL-A3ZG-01	0.236256
TCGA-EL-A3CR-01	0.441138
TCGA-A8-A07W-01	0.479043
TCGA-QR-A6GY-01	0.292397
TCGA-VD-A8KA-01	0.0547728
TCGA-YL-A8HJ-01	0.418872
TCGA-CV-6960-11	0.24344
TCGA-44-6774-01	0.65433
TCGA-GU-A762-01	0.494118
TCGA-2Z-A9JK-01	0.367755
TCGA-CS-5397-01	0.282449
TCGA-AC-A23H-11	0.591794
TCGA-AX-A3G8-01	0.161444
TCGA-OR-A5K3-01	0.13022
TCGA-AB-2892-03	-0.203088
TCGA-38-4627-11	0.466529
TCGA-CZ-4860-01	0.414558
TCGA-BJ-A28S-01	0.238705
TCGA-AB-2862-03	-0.0802784
TCGA-09-2048-01	0.323254
TCGA-HU-A4GQ-01	0.482149
TCGA-E1-5322-01	0.18713
TCGA-73-4670-01	0.491958
TCGA-ZG-A9L5-01	0.228494
TCGA-CN-5365-01	0.343272
TCGA-MT-A7BN-01	0.480364
TCGA-D3-A51G-06	0.392852
TCGA-AB-2976-03	-0.12408
TCGA-BR-4371-01	0.340333
TCGA-B0-5700-01	0.278185
TCGA-B0-4847-01	0.179764
TCGA-BF-A5ER-01	0.330318
TCGA-JW-A5VI-01	0.415845
TCGA-XK-AAJT-01	0.295515
TCGA-56-A4BW-01	0.39924
TCGA-56-8308-01	0.470032
TCGA-BH-A0HA-11	0.280247
TCGA-CV-6956-01	0.320593
TCGA-DQ-5631-01	0.510822
TCGA-85-8353-01	0.586091
TCGA-36-1580-01	0.495463
TCGA-BR-7716-01	0.430124
TCGA-HP-A5N0-01	0.304375
TCGA-A7-A0CE-11	0.50348
TCGA-CR-7369-01	0.466342
TCGA-55-A48Z-01	0.536192
TCGA-BH-A0HK-11	0.515911
TCGA-HT-8558-01	0.0963207
TCGA-FD-A43S-01	0.518094
TCGA-5B-A90C-01	0.267705
TCGA-B6-A0X7-01	0.496892
TCGA-EW-A1P0-01	0.407526
TCGA-DE-A7U5-01	0.383365
TCGA-D3-A5GU-06	0.21272
TCGA-XF-A8HE-01	0.385101
TCGA-QK-A6IG-01	0.439502
TCGA-22-4604-01	0.525933
TCGA-BT-A42F-01	0.343282
TCGA-61-1900-01	0.322081
TCGA-Y8-A894-01	-0.0162452
TCGA-77-7337-11	0.370994
TCGA-S9-A6U8-01	0.256254
TCGA-DC-5337-01	0.342424
TCGA-CZ-5987-11	0.472862
TCGA-CV-7261-01	0.506889
TCGA-BJ-A192-01	0.1456
TCGA-KL-8345-01	0.220992
TCGA-BP-4998-01	0.396919
TCGA-ZH-A8Y5-01	0.36025
TCGA-EL-A3T9-01	0.471778
TCGA-OR-A5J2-01	0.252476
TCGA-BR-8363-01	0.473083
TCGA-T2-A6X2-01	0.467111
TCGA-CR-6492-01	0.423417
TCGA-G2-A3IB-01	0.286673
TCGA-EW-A1PC-01	0.391389
TCGA-FK-A3SB-01	0.28494
TCGA-CJ-5675-01	0.177861
TCGA-CU-A3KJ-01	0.333738
TCGA-A7-A0CH-01	0.450533
TCGA-CM-6168-01	0.56702
TCGA-QK-A6IF-01	0.368396
TCGA-E9-A2JS-01	0.460513
TCGA-EA-A1QT-01	0.184771
TCGA-A2-A1G6-01	0.46537
TCGA-LI-A67I-01	0.547302
TCGA-W4-A7U4-01	0.326714
TCGA-4E-A92E-01	0.35101
TCGA-EL-A3ZL-01	0.374132
TCGA-XY-A8S3-01	0.443854
TCGA-75-7031-01	0.270202
TCGA-HM-A6W2-06	0.200225
TCGA-HT-7854-01	0.365647
TCGA-44-A47A-01	0.349587
TCGA-B6-A0WV-01	0.396532
TCGA-WB-A81J-01	0.280058
TCGA-2G-AAL5-01	0.453337
TCGA-HE-7129-01	-0.0982221
TCGA-05-4398-01	0.431834
TCGA-HD-7753-01	0.526307
TCGA-BA-5559-01	0.429344
TCGA-KK-A59X-01	0.324239
TCGA-HT-7467-01	0.21252
TCGA-UL-AAZ6-01	0.309037
TCGA-B6-A0RG-01	0.463973
TCGA-SP-A6QC-01	0.227433
TCGA-EJ-7794-11	0.397879
TCGA-56-7579-01	0.413082
TCGA-EJ-7315-11	0.452123
TCGA-67-3773-01	0.422653
TCGA-24-1562-01	0.401076
TCGA-FE-A235-01	0.306834
TCGA-AJ-A3NE-11	0.551478
TCGA-EM-A3SU-01	0.230242
TCGA-BH-A0B7-11	0.382366
TCGA-HT-7874-01	0.198406
TCGA-EM-A3SU-06	0.283502
TCGA-77-8007-01	0.528179
TCGA-FS-A1ZB-06	0.495955
TCGA-A7-A0DC-01	0.329275
TCGA-DD-A114-11	0.203627
TCGA-24-2297-01	0.26614
TCGA-A2-A0CR-01	0.482241
TCGA-GM-A2DD-01	0.498274
TCGA-77-7463-01	0.285919
TCGA-S9-A6TV-01	0.325422
TCGA-BH-A6R9-01	0.651462
TCGA-DD-A1EG-11	0.104306
TCGA-E2-A158-11	0.49528
TCGA-39-5039-01	0.533965
TCGA-UC-A7PG-01	0.300789
TCGA-DK-A3IS-01	0.148487
TCGA-BR-4363-01	0.540284
TCGA-CV-6943-01	0.572745
TCGA-64-5781-01	0.488491
TCGA-B0-4712-11	0.094421
TCGA-HN-A2OB-01	0.604873
TCGA-CQ-7068-01	0.262656
TCGA-VM-A8CD-01	0.292199
TCGA-97-7552-01	0.346642
TCGA-UU-A93S-01	0.271262
TCGA-QC-AA9N-01	0.489112
TCGA-EM-A2CJ-01	0.190344
TCGA-AA-3697-01	0.332245
TCGA-49-AARN-01	0.434225
TCGA-CV-5444-01	0.581783
TCGA-AR-A24P-01	0.571461
TCGA-18-5595-01	0.295376
TCGA-EA-A97N-01	0.426205
TCGA-SX-A7SM-01	0.228564
TCGA-DJ-A4V5-01	0.314086
TCGA-DD-AAEI-01	0.128297
TCGA-AZ-4615-01	0.413977
TCGA-06-0132-01	0.421287
TCGA-VR-A8EO-01	0.487134
TCGA-HE-A5NK-01	0.0879137
TCGA-CV-7424-11	0.0799428
TCGA-ET-A25G-01	0.255004
TCGA-AX-A2HD-11	0.480199
TCGA-HT-7616-01	0.341087
TCGA-CR-7395-01	0.499348
TCGA-VQ-A91D-01	0.436862
TCGA-BR-7196-01	0.543382
TCGA-23-1113-01	0.343993
TCGA-BP-4777-01	0.323246
TCGA-24-2290-01	0.265234
TCGA-ET-A39J-01	0.314586
TCGA-E9-A1N9-01	0.487355
TCGA-B6-A0I9-01	0.409933
TCGA-CN-6022-01	0.566501
TCGA-E8-A242-01	0.365911
TCGA-DJ-A2Q5-01	0.291202
TCGA-DW-7963-01	0.0987916
TCGA-FA-A7DS-01	0.235804
TCGA-E2-A1L9-01	0.595524
TCGA-AC-A23H-01	0.466591
TCGA-EA-A3QD-01	0.408151
TCGA-E5-A4U1-01	0.0564618
TCGA-OE-A75W-01	0.510049
TCGA-DX-AB3C-01	0.356003
TCGA-BP-4762-01	0.495218
TCGA-AR-A1AP-01	0.476704
TCGA-KT-A7W1-01	0.246238
TCGA-44-3919-01	0.459419
TCGA-AZ-6598-01	0.412042
TCGA-A6-6653-01	0.425684
TCGA-CV-6952-01	0.371691
TCGA-NH-A50V-01	0.497706
TCGA-B0-5109-01	0.407466
TCGA-BH-A0H5-01	0.473382
TCGA-OK-A5Q2-01	0.464123
TCGA-B5-A0K9-01	0.259686
TCGA-CV-A45P-01	0.288201
TCGA-BH-A0E6-01	0.404521
TCGA-D8-A1JA-01	0.559847
TCGA-56-7221-01	0.234871
TCGA-AD-6899-01	0.508366
TCGA-4G-AAZT-01	0.345636
TCGA-VR-A8EX-01	0.0784178
TCGA-CQ-6228-01	0.463419
TCGA-P5-A5F2-01	0.0895153
TCGA-BP-4352-01	0.313488
TCGA-99-8032-01	0.52496
TCGA-BH-A0BW-01	0.313489
TCGA-DW-7841-01	0.146607
TCGA-CV-A6JN-01	0.32995
TCGA-OR-A5LN-01	0.149958
TCGA-CD-8528-01	0.492479
TCGA-29-1695-01	0.485088
TCGA-H2-A2K9-01	0.106403
TCGA-G9-7509-01	0.235625
TCGA-J4-A67R-01	0.257656
TCGA-19-2629-01	0.265508
TCGA-GS-A9TT-01	0.322026
TCGA-B2-4098-01	0.158541
TCGA-D7-8575-01	0.355724
TCGA-91-6847-11	0.232191
TCGA-58-8386-11	0.413794
TCGA-HT-7607-01	0.245842
TCGA-CR-7380-01	0.531386
TCGA-43-2576-01	0.558455
TCGA-DJ-A2PW-01	0.243162
TCGA-N8-A56S-01	0.465972
TCGA-BR-8367-01	0.489712
TCGA-C5-A1ME-01	0.226731
TCGA-06-0238-01	0.364237
TCGA-QU-A6IL-01	0.15277
TCGA-FB-AAQ3-01	0.555372
TCGA-22-4593-11	0.474925
TCGA-3B-A9HX-01	0.566831
TCGA-CJ-5679-01	0.323387
TCGA-C5-A8YR-01	0.135481
TCGA-DC-6682-01	0.24739
TCGA-EL-A3H1-11	0.164227
TCGA-V1-A9Z7-01	0.37032
TCGA-KL-8346-01	0.211269
TCGA-VQ-A91Q-01	0.532596
TCGA-FE-A239-01	0.180708
TCGA-DQ-7594-01	0.295309
TCGA-XF-A8HF-01	0.408925
TCGA-KQ-A41P-01	0.408078
TCGA-BP-4766-01	0.294627
TCGA-DD-AACT-01	0.23463
TCGA-BL-A13I-01	0.45553
TCGA-DX-A7EU-01	0.534342
TCGA-B6-A0WZ-01	0.434276
TCGA-33-6737-11	0.463114
TCGA-C8-A135-01	0.507212
TCGA-XU-A92W-01	0.134168
TCGA-55-8299-01	0.563911
TCGA-39-5027-01	0.211303
TCGA-HD-7917-01	0.370616
TCGA-09-1674-01	0.259823
TCGA-22-5485-01	0.264188
TCGA-EL-A4K1-01	0.364956
TCGA-A6-2686-11	0.276896
TCGA-CV-7416-11	0.0280657
TCGA-BH-A0E2-01	0.541749
TCGA-DJ-A2PX-01	0.274752
TCGA-BH-A0BJ-01	0.531353
TCGA-BH-A203-01	0.467602
TCGA-BJ-A190-01	0.147731
TCGA-DJ-A3VM-01	0.24528
TCGA-A2-A1G1-01	0.514422
TCGA-GL-A9DD-01	0.156008
TCGA-13-A5FT-01	0.0986466
TCGA-IB-AAUW-01	0.46608
TCGA-WB-A81M-01	0.00511867
TCGA-HT-7873-01	0.19963
TCGA-BP-5183-01	0.212968
TCGA-55-A491-01	0.412516
TCGA-FY-A3NM-01	0.114775
TCGA-06-0749-01	0.246456
TCGA-D3-A3CE-06	0.322501
TCGA-46-6025-01	0.428939
TCGA-FE-A236-01	0.224467
TCGA-ZF-AA4W-01	0.324969
TCGA-UY-A9PA-01	0.114861
TCGA-KL-8330-01	0.0596482
TCGA-ET-A3DP-01	0.230327
TCGA-HT-7603-01	0.0900143
TCGA-AJ-A3NF-01	0.495975
TCGA-4V-A9QT-01	0.000507075
TCGA-HC-7752-01	0.234974
TCGA-FU-A40J-01	0.335676
TCGA-B9-4116-01	0.0999107
TCGA-W5-AA2R-11	0.100298
TCGA-BH-A0C7-01	0.506403
TCGA-50-6595-01	0.568547
TCGA-DB-A64P-01	0.242103
TCGA-BP-4981-01	0.272795
TCGA-VS-A9V5-01	0.206969
TCGA-AK-3428-01	0.286424
TCGA-E2-A14X-01	0.426818
TCGA-G4-6311-01	0.490486
TCGA-BH-A8FZ-01	0.497075
TCGA-S3-AA17-01	0.390205
TCGA-DF-A2L0-01	0.299613
TCGA-CI-6619-01	0.375541
TCGA-B7-A5TI-01	0.527793
TCGA-AR-A1AR-01	0.550857
TCGA-D8-A13Z-01	0.513692
TCGA-BA-5152-01	0.398115
TCGA-MY-A913-01	0.256005
TCGA-G8-6325-01	0.458745
TCGA-BT-A20N-11	0.45045
TCGA-DZ-6132-11	0.386632
TCGA-ER-A19M-06	0.420816
TCGA-A4-7997-01	0.0889581
TCGA-L5-A88T-01	0.36463
TCGA-BH-A0DV-11	0.378799
TCGA-DX-A48O-01	0.328982
TCGA-13-1512-01	0.3766
TCGA-23-2078-01	0.503728
TCGA-A7-A6VX-01	0.501845
TCGA-VS-A8Q9-01	0.167929
TCGA-DD-A39V-01	0.190656
TCGA-EJ-A65F-01	0.299791
TCGA-95-A4VP-01	0.435846
TCGA-BP-4340-01	0.268058
TCGA-A6-2682-11	0.218884
TCGA-EE-A3AF-06	0.317537
TCGA-HC-8261-01	0.282612
TCGA-AX-A3G3-01	0.297469
TCGA-85-A512-01	0.377283
TCGA-ET-A25P-01	0.278586
TCGA-DJ-A3VI-01	0.101036
TCGA-55-8302-01	0.324899
TCGA-44-4112-01	0.541493
TCGA-60-2710-01	0.454118
TCGA-AF-3911-01	0.417359
TCGA-UF-A7JJ-01	0.588771
TCGA-KN-8419-11	0.200163
TCGA-05-4430-01	0.524041
TCGA-AR-A255-01	0.538574
TCGA-WB-A81F-01	0.345904
TCGA-V4-A9EQ-01	0.180067
TCGA-HZ-7919-01	0.566146
TCGA-CN-5366-01	0.521416
TCGA-AR-A1AT-01	0.442709
TCGA-E5-A2PC-01	0.164844
TCGA-A2-A0CU-01	0.41196
TCGA-V9-A7HT-01	0.0823997
TCGA-YL-A8HM-01	0.214214
TCGA-CD-A486-01	0.448452
TCGA-DA-A95Y-06	0.203706
TCGA-UY-A9PE-01	0.363037
TCGA-CQ-7071-01	0.472664
TCGA-D1-A3DG-01	0.0992113
TCGA-VQ-A8PX-01	0.270408
TCGA-XF-A9SV-01	0.470083
TCGA-24-1924-01	0.298681
TCGA-B0-5120-01	0.416596
TCGA-DX-A6BG-01	0.658063
TCGA-BH-A0AZ-01	0.635933
TCGA-EE-A184-06	0.23532
TCGA-E7-A6MF-01	0.0377722
TCGA-MM-A84U-01	0.363271
TCGA-CV-6933-01	0.451385
TCGA-LN-A8HZ-01	0.366338
TCGA-BH-A1ET-11	0.496229
TCGA-DS-A0VL-01	0.182327
TCGA-63-6202-01	0.450882
TCGA-SB-A76C-01	0.26666
TCGA-FS-A1YY-06	0.399796
TCGA-46-3767-01	0.614122
TCGA-E2-A1IH-01	0.558899
TCGA-13-1496-01	0.127633
TCGA-B0-5095-01	0.491206
TCGA-06-0174-01	0.474083
TCGA-CI-6622-01	0.300982
TCGA-BP-4167-01	0.456888
TCGA-HW-7486-01	0.208808
TCGA-ZP-A9D2-01	0.32093
TCGA-BH-A18R-01	0.422811
TCGA-BA-7269-01	0.485432
TCGA-ZF-AA56-01	0.473418
TCGA-HU-A4G3-01	0.432185
TCGA-OR-A5KY-01	0.321186
TCGA-ER-A19A-06	0.589284
TCGA-NH-A6GC-01	0.488388
TCGA-DX-A48K-01	0.660953
TCGA-DD-A73B-01	0.0600001
TCGA-AC-A4ZE-01	0.355338
TCGA-P5-A5F1-01	0.162293
TCGA-DK-AA6X-01	0.364152
TCGA-AB-2877-03	-0.207882
TCGA-BR-7722-01	0.41842
TCGA-B6-A0RS-01	0.471437
TCGA-33-AAS8-01	0.222767
TCGA-AR-A24H-01	0.330754
TCGA-F4-6570-01	0.481246
TCGA-E8-A432-01	0.372505
TCGA-MZ-A5BI-01	0.376164
TCGA-24-1928-01	0.499528
TCGA-A6-2684-11	0.191438
TCGA-DU-7011-01	0.372492
TCGA-G4-6627-01	0.448455
TCGA-J9-A8CP-01	0.317121
TCGA-ZF-A9R9-01	0.544452
TCGA-P8-A6RX-01	0.388185
TCGA-UF-A7JF-01	0.228791
TCGA-A8-A099-01	0.3934
TCGA-CM-6679-01	0.520239
TCGA-BR-7851-11	0.298757
TCGA-G8-6907-01	0.280233
TCGA-HV-A5A4-01	0.552343
TCGA-DC-6157-01	0.354005
TCGA-NQ-A638-01	0.431867
TCGA-EL-A3ZR-11	0.295981
TCGA-VS-A9UU-01	0.0582842
TCGA-66-2790-01	0.473837
TCGA-75-7027-01	0.550792
TCGA-V1-A8WS-01	0.176722
TCGA-CE-A3MD-01	0.305282
TCGA-HU-A4GD-01	0.184839
TCGA-VQ-A94U-01	0.456238
TCGA-LK-A4O0-01	0.487906
TCGA-XD-AAUG-01	0.6604
TCGA-FV-A4ZP-01	0.216135
TCGA-KN-8435-01	0.282713
TCGA-A6-4105-01	0.462147
TCGA-04-1514-01	0.368882
TCGA-P5-A77X-01	0.14603
TCGA-NC-A5HI-01	0.158256
TCGA-ZJ-AAXN-01	0.35918
TCGA-BP-4781-01	0.395059
TCGA-CV-6937-01	0.477692
TCGA-AJ-A3QS-01	0.304763
TCGA-DD-AACS-01	0.0764435
TCGA-VS-A9U6-01	0.287475
TCGA-EB-A6QZ-01	0.309051
TCGA-IQ-7631-01	0.535469
TCGA-L5-A4OI-01	0.266613
TCGA-EB-A1NK-01	0.371007
TCGA-D3-A8GQ-06	0.355542
TCGA-RP-A694-06	0.234839
TCGA-A8-A09R-01	0.518846
TCGA-DK-AA6S-01	0.566399
TCGA-V1-A9Z8-01	0.353327
TCGA-DD-A4NK-01	0.19217
TCGA-3S-A8YW-01	0.262315
TCGA-VQ-A8PJ-01	0.350069
TCGA-KQ-A41S-01	0.575786
TCGA-44-2668-01	0.57549
TCGA-55-8507-01	0.348663
TCGA-DJ-A3UN-01	0.260506
TCGA-AB-2869-03	-0.220105
TCGA-HW-7493-01	0.273087
TCGA-CC-5261-01	0.445397
TCGA-C5-A2LX-01	0.362755
TCGA-22-5491-11	0.415069
TCGA-CR-6471-01	0.480635
TCGA-VM-A8CA-01	0.226437
TCGA-EW-A6SC-01	0.518398
TCGA-B0-5699-01	0.224563
TCGA-XQ-A8TB-01	0.357025
TCGA-37-5819-01	0.367897
TCGA-DU-7015-01	0.260937
TCGA-MQ-A4LJ-01	0.466152
TCGA-C5-A1M8-01	0.22555
TCGA-C5-A7CJ-01	0.438606
TCGA-22-A5C4-01	0.307265
TCGA-HB-A2OT-01	0.608234
TCGA-85-A4CL-01	0.381974
TCGA-TM-A7C5-01	0.207652
TCGA-EL-A3ZS-11	0.257205
TCGA-DX-A3UB-01	0.500262
TCGA-BP-4801-01	0.416289
TCGA-D8-A1XC-01	0.235203
TCGA-DU-8162-01	0.231449
TCGA-TM-A84O-01	0.250082
TCGA-06-5410-01	0.430261
TCGA-DC-6158-01	0.591049
TCGA-FW-A3TU-06	0.140081
TCGA-69-8254-01	0.257142
TCGA-3T-AA9L-01	0.208837
TCGA-HC-A6HY-01	0.116956
TCGA-EM-A3FM-01	0.303434
TCGA-GH-A9DA-01	0.393947
TCGA-TN-A7HL-01	0.219958
TCGA-G9-6363-11	0.322476
TCGA-3B-A9HT-01	0.539256
TCGA-AB-2896-03	-0.17961
TCGA-CN-4742-01	0.592509
TCGA-04-1348-01	0.227242
TCGA-RD-A8N6-01	0.403119
TCGA-DD-AACX-01	0.00713836
TCGA-78-8640-01	0.278688
TCGA-DJ-A3UY-01	0.398549
TCGA-EW-A1PE-01	0.470941
TCGA-69-7979-01	0.44446
TCGA-E2-A1II-01	0.243256
TCGA-S3-AA14-01	0.54849
TCGA-CR-7392-01	0.606335
TCGA-S9-A7R3-01	0.0994994
TCGA-A8-A09B-01	0.446964
TCGA-60-2714-01	0.396906
TCGA-GN-A9SD-06	0.370417
TCGA-2G-AAFO-01	0.506237
TCGA-AR-A5QP-01	0.497921
TCGA-E2-A15K-06	0.149967
TCGA-NF-A4WX-01	0.485031
TCGA-DD-AAE0-01	0.324174
TCGA-D9-A6EG-06	0.327154
TCGA-E9-A6HE-01	0.495517
TCGA-BR-8291-01	0.599431
TCGA-DD-AADA-01	0.302395
TCGA-TQ-A7RN-01	0.215065
TCGA-ZM-AA0B-01	0.30693
TCGA-GL-A9DE-01	0.0580444
TCGA-CJ-5676-11	0.407656
TCGA-2J-AABI-01	0.489902
TCGA-BH-A0HI-01	0.468507
TCGA-AB-2985-03	-0.0800648
TCGA-XE-AANI-01	0.591109
TCGA-ET-A3DT-01	0.30187
TCGA-DD-A1EI-01	0.375289
TCGA-MY-A5BF-11	0.578331
TCGA-E9-A1ND-11	0.518053
TCGA-BP-4790-01	0.420635
TCGA-CZ-5465-11	0.213381
TCGA-BP-5008-01	0.375184
TCGA-BP-4170-01	0.336705
TCGA-AJ-A3BK-01	0.233146
TCGA-04-1530-01	0.470923
TCGA-FS-A4FC-06	0.348999
TCGA-CR-6480-01	0.190431
TCGA-EL-A3D1-01	0.283902
TCGA-CV-6942-01	0.552134
TCGA-D5-6924-01	0.492904
TCGA-28-2513-01	0.432689
TCGA-EW-A1P1-01	0.587226
TCGA-BC-A5W4-01	-0.0519053
TCGA-39-5019-01	0.498331
TCGA-JU-AAVI-01	0.324338
TCGA-QR-A70R-01	0.248957
TCGA-OL-A66P-01	0.439145
TCGA-NG-A4VW-01	0.184764
TCGA-EE-A3JA-06	0.308873
TCGA-A2-A1G4-01	0.323713
TCGA-E2-A105-01	0.38376
TCGA-55-7573-01	0.429891
TCGA-N5-A4RA-01	0.368988
TCGA-WB-A80M-01	0.100854
TCGA-L5-A4OR-01	0.378112
TCGA-25-2042-01	0.621267
TCGA-CV-A45W-01	0.411411
TCGA-E2-A573-01	0.384949
TCGA-Y8-A8RY-11	0.179057
TCGA-B0-5085-01	0.250636
TCGA-DU-A6S6-01	0.146222
TCGA-YU-AA61-01	0.546975
TCGA-DV-A4W0-01	0.262022
TCGA-AD-6965-01	0.366694
TCGA-BJ-A3PR-01	0.298817
TCGA-SH-A7BD-01	0.392604
TCGA-H2-A422-01	0.0495169
TCGA-EY-A549-01	0.139371
TCGA-DX-A6YU-01	0.537075
TCGA-P5-A735-01	0.145394
TCGA-AB-2994-03	-0.156901
TCGA-DV-A4W0-05	0.242531
TCGA-VQ-A928-01	0.540017
TCGA-D5-6931-01	0.430015
TCGA-DX-A6Z2-01	0.386701
TCGA-BC-A10T-01	0.372416
TCGA-EA-A5O9-01	0.155684
TCGA-43-5668-01	0.388243
TCGA-FB-AAQ0-01	0.48042
TCGA-BF-AAP1-01	0.175405
TCGA-A2-A0EV-01	0.530619
TCGA-31-1950-01	0.14625
TCGA-BH-A18M-11	0.54955
TCGA-HT-7691-01	0.319353
TCGA-18-4083-01	0.48341
TCGA-FG-A6J1-01	0.240624
TCGA-YD-A9TB-06	0.451788
TCGA-S9-A7R7-01	0.411368
TCGA-CV-7245-11	0.546022
TCGA-AB-2870-03	-0.201561
TCGA-A8-A08A-01	0.472847
TCGA-CD-8526-01	0.46291
TCGA-BR-7703-01	0.357296
TCGA-CV-7406-11	0.256892
TCGA-AL-3471-01	0.00166742
TCGA-2G-AAH0-01	0.381477
TCGA-YT-A95D-01	0.307084
TCGA-E9-A1RG-01	0.44699
TCGA-YF-AA3M-01	0.246002
TCGA-76-4929-01	0.313978
TCGA-24-1413-01	0.191044
TCGA-EE-A2MU-06	0.406572
TCGA-AB-2981-03	-0.217733
TCGA-SN-A84W-01	0.565993
TCGA-A6-5656-01	0.453199
TCGA-43-8115-01	0.592318
TCGA-3A-A9IX-01	0.58445
TCGA-EI-6884-01	0.473209
TCGA-DU-6402-01	0.376844
TCGA-CZ-5461-11	0.255995
TCGA-Q1-A73P-01	0.186664
TCGA-V4-A9EI-01	0.148728
TCGA-HT-7684-01	0.25379
TCGA-D8-A1XL-01	0.357002
TCGA-ER-A3EV-06	0.256541
TCGA-E8-A413-01	0.431419
TCGA-CV-7434-11	0.390629
TCGA-BA-6871-01	0.569682
TCGA-HT-8104-01	0.296899
TCGA-CN-6017-01	0.529902
TCGA-CC-A7IH-01	0.141506
TCGA-D7-A747-01	0.515083
TCGA-A4-7585-01	0.252005
TCGA-TS-A7P6-01	0.541869
TCGA-3A-A9IO-01	0.231377
TCGA-DD-A4NG-01	0.171825
TCGA-BP-5170-01	0.378663
TCGA-FN-7833-01	0.301327
TCGA-KN-8436-01	0.0719729
TCGA-C5-A8XK-01	0.24526
TCGA-43-A474-01	0.475995
TCGA-HT-7473-01	0.213179
TCGA-06-0645-01	0.499249
TCGA-AB-2884-03	-0.232743
TCGA-33-AASI-01	0.254507
TCGA-DM-A1DA-01	0.251465
TCGA-UZ-A9PV-01	-0.0580699
TCGA-BJ-A2N9-01	0.0721566
TCGA-BH-A1EO-11	0.576769
TCGA-EE-A2M5-06	0.40947
TCGA-HF-7131-01	0.423911
TCGA-CF-A7I0-01	0.416337
TCGA-25-1625-01	0.353628
TCGA-WJ-A86L-01	0.0142554
TCGA-AB-2998-03	-0.158238
TCGA-DX-AB2X-01	0.547339
TCGA-HC-A632-01	0.337235
TCGA-MJ-A850-01	0.435316
TCGA-C5-A907-01	0.2377
TCGA-49-4506-01	0.363195
TCGA-HT-8019-01	0.149378
TCGA-BQ-5877-01	0.318467
TCGA-BR-6564-01	0.537616
TCGA-B2-5633-01	0.344918
TCGA-G9-6353-01	0.208716
TCGA-A2-A0ER-01	0.370566
TCGA-IG-A8O2-01	0.165749
TCGA-VS-A9UD-01	0.0406674
TCGA-AX-A1C7-01	0.268631
TCGA-TQ-A7RU-01	0.215139
TCGA-BP-4982-01	0.369888
TCGA-EE-A2GP-06	0.462993
TCGA-XF-A9T8-01	0.429321
TCGA-CZ-4864-11	0.316782
TCGA-2G-AAG0-01	0.418576
TCGA-CU-A0YR-01	0.432876
TCGA-EO-A22X-01	0.426243
TCGA-DD-A4ND-01	0.399691
TCGA-X7-A8DB-01	-0.115049
TCGA-66-2785-01	0.327512
TCGA-25-1630-01	0.305347
TCGA-OL-A66K-01	0.477192
TCGA-P4-A5E8-01	0.173322
TCGA-Q9-A6FW-01	0.306264
TCGA-IN-7806-01	0.293818
TCGA-36-1574-01	0.441709
TCGA-QK-A8Z8-01	0.260887
TCGA-CQ-5326-01	0.441967
TCGA-DB-A4XF-01	0.228779
TCGA-2Y-A9H2-01	0.226182
TCGA-C5-A7CM-01	0.358349
TCGA-4K-AAAL-01	0.463936
TCGA-G9-6367-01	0.22171
TCGA-A4-A5Y1-01	0.297783
TCGA-56-8201-01	0.589893
TCGA-G9-6342-01	0.171595
TCGA-KU-A66T-01	0.211162
TCGA-DD-AAVW-01	0.397486
TCGA-CJ-4905-01	0.402516
TCGA-EP-A2KC-01	0.20468
TCGA-LN-A7HY-01	0.565654
TCGA-KK-A7AQ-01	0.299843
TCGA-IE-A3OV-01	0.337608
TCGA-G7-6790-01	0.0974971
TCGA-XY-A89B-01	0.330872
TCGA-CC-A7IL-01	0.00433492
TCGA-EW-A1OX-01	0.256108
TCGA-S3-AA10-01	0.419705
TCGA-AB-2978-03	-0.162695
TCGA-YZ-A984-01	0.241858
TCGA-EJ-A65M-01	0.199082
TCGA-BP-5174-01	0.306241
TCGA-KN-8427-01	0.365768
TCGA-QR-A705-01	0.272907
TCGA-20-1684-01	0.207335
TCGA-N8-A4PI-01	0.447438
TCGA-05-4402-01	0.462894
TCGA-AA-3518-11	0.261339
TCGA-2G-AAH4-01	0.496684
TCGA-CX-7086-01	0.221778
TCGA-ET-A25L-01	0.404308
TCGA-UZ-A9PZ-01	0.0254768
TCGA-A8-A0A9-01	0.505225
TCGA-DE-A2OL-01	0.162947
TCGA-G7-A4TM-01	0.199439
TCGA-BQ-7060-01	0.101977
TCGA-DD-A4NS-01	0.413297
TCGA-CN-5356-01	0.484868
TCGA-EU-5905-01	0.374838
TCGA-B0-4697-01	0.419927
TCGA-QR-A6GO-01	0.199665
TCGA-IN-AB1X-01	0.339286
TCGA-AX-A3FS-01	0.341186
TCGA-BH-A1FB-01	0.579415
TCGA-44-8119-01	0.577977
TCGA-13-0886-01	0.476704
TCGA-EE-A29X-06	0.288296
TCGA-BP-4759-01	0.350116
TCGA-GN-A262-06	0.0966938
TCGA-FG-A713-01	0.182694
TCGA-24-2288-01	0.406165
TCGA-V4-A9EZ-01	0.155
TCGA-VS-A9V2-01	0.20361
TCGA-VS-A94Y-01	0.423681
TCGA-F4-6461-01	0.452383
TCGA-90-A4EE-01	0.463845
TCGA-C5-A8ZZ-01	0.50586
TCGA-MQ-A6BS-01	0.429257
TCGA-CD-8533-01	0.364967
TCGA-IS-A3K8-01	0.494255
TCGA-E1-A7YL-01	0.460983
TCGA-DD-A1EJ-11	0.119745
TCGA-A2-A04T-01	0.367947
TCGA-CJ-6030-01	0.317931
TCGA-OL-A5S0-01	0.507738
TCGA-CG-5722-11	0.340157
TCGA-UD-AAC5-01	0.566334
TCGA-DD-AADI-01	0.334098
TCGA-FC-7961-01	0.377629
TCGA-CC-A7IG-01	0.315706
TCGA-MR-A8JO-01	0.409113
TCGA-GC-A3YS-01	0.569902
TCGA-OR-A5LG-01	0.252252
TCGA-VD-A8KH-01	0.0770337
TCGA-EE-A3JB-06	0.422434
TCGA-CJ-4918-01	0.462382
TCGA-K4-A54R-11	0.395331
TCGA-A8-A07J-01	0.55085
TCGA-E9-A229-01	0.593313
TCGA-L5-A4OU-01	0.410992
TCGA-X9-A971-01	0.393148
TCGA-D6-6826-01	0.526437
TCGA-A2-A0SX-01	0.524331
TCGA-57-1994-01	0.231474
TCGA-ER-A19E-06	0.361507
TCGA-KK-A8I4-01	0.37638
TCGA-UZ-A9PM-01	0.0882533
TCGA-B8-5545-01	0.42492
TCGA-US-A776-01	0.308562
TCGA-BR-8484-01	0.454106
TCGA-55-7724-01	0.454946
TCGA-F4-6703-01	0.625599
TCGA-HU-A4G8-01	0.391771
TCGA-FY-A3I4-01	0.380885
TCGA-DX-AB2Q-01	0.586428
TCGA-44-6776-01	0.300173
TCGA-49-4514-01	0.278102
TCGA-43-3394-11	0.371439
TCGA-HC-A6AQ-01	0.159026
TCGA-05-4396-01	0.331375
TCGA-XM-A8RL-01	-0.0224727
TCGA-EJ-7789-01	0.227498
TCGA-85-A50Z-01	0.358853
TCGA-FS-A1ZT-06	0.258808
TCGA-B2-3923-01	0.221951
TCGA-55-8204-01	0.486114
TCGA-77-7337-01	0.583203
TCGA-KN-8428-11	0.295825
TCGA-QS-A5YR-01	0.357499
TCGA-L4-A4E6-01	0.393756
TCGA-L5-A8NJ-01	0.129615
TCGA-DX-A1L0-01	0.600586
TCGA-BH-A0AW-01	0.53041
TCGA-VS-A9UJ-01	0.266603
TCGA-25-2392-01	0.309075
TCGA-XD-AAUH-01	0.59481
TCGA-AX-A3FW-01	0.0742572
TCGA-77-8008-11	0.521901
TCGA-BH-A2L8-01	0.490388
TCGA-HU-A4GC-01	0.423142
TCGA-EB-A5SE-01	0.28519
TCGA-BH-A0B6-01	0.46217
TCGA-AA-3492-01	0.369002
TCGA-G4-6293-01	0.367556
TCGA-DD-A11B-11	0.269158
TCGA-CG-5726-01	0.273964
TCGA-CS-5396-01	0.302479
TCGA-DX-AB32-01	0.542634
TCGA-CN-6998-01	0.276055
TCGA-BB-7866-01	0.377052
TCGA-31-1959-01	0.529839
TCGA-HD-7832-01	0.391791
TCGA-Y8-A895-01	-0.0926136
TCGA-QR-A6H1-01	0.25566
TCGA-AC-A2FB-11	0.529885
TCGA-AO-A0JL-01	0.424487
TCGA-BH-A0BS-01	0.349504
TCGA-56-8623-01	0.399283
TCGA-DJ-A4UL-01	0.216236
TCGA-AA-3531-11	0.254384
TCGA-AB-2956-03	-0.173817
TCGA-CD-A48C-01	0.486103
TCGA-FF-8046-01	0.389205
TCGA-EJ-7125-11	0.19326
TCGA-TS-A7P1-01	0.418658
TCGA-75-6205-01	0.495785
TCGA-FP-8099-01	0.449377
TCGA-ZJ-AAXI-01	0.027207
TCGA-B6-A0IG-01	0.456107
TCGA-XN-A8T5-01	0.607763
TCGA-ZG-A9M4-01	0.210651
TCGA-EJ-7793-01	0.175303
TCGA-AA-3496-01	0.478742
TCGA-23-1022-01	0.226769
TCGA-QR-A7IN-01	0.260101
TCGA-ZF-AA4N-01	0.361258
TCGA-XF-AAMG-01	0.427256
TCGA-GC-A3RC-01	0.395104
TCGA-DJ-A13T-01	0.218778
TCGA-QR-A6GT-01	0.458602
TCGA-AX-A3FX-01	0.321716
TCGA-HC-7210-01	0.360884
TCGA-CJ-4923-01	0.415988
TCGA-ES-A2HT-11	0.190002
TCGA-G4-6625-01	0.420933
TCGA-EJ-7797-11	0.270869
TCGA-98-A538-01	0.469533
TCGA-ET-A3BO-01	0.306956
TCGA-EB-A5VV-06	0.334083
TCGA-KP-A3W0-01	0.312486
TCGA-CV-6436-01	0.336677
TCGA-XM-A8RC-01	0.297105
TCGA-EJ-7782-01	0.321102
TCGA-HW-8322-01	0.205927
TCGA-BP-4159-01	0.370297
TCGA-Q1-A6DT-01	0.199893
TCGA-KN-8424-11	0.221915
TCGA-CF-A8HY-01	0.227962
TCGA-L5-A8NN-01	0.29486
TCGA-ZF-A9RL-01	-0.00473283
TCGA-25-1633-01	0.537999
TCGA-25-2396-01	0.347266
TCGA-OL-A66L-01	0.490956
TCGA-BH-A0DO-01	0.421581
TCGA-HC-A8CY-01	0.180945
TCGA-X6-A8C5-01	0.380504
TCGA-B9-4115-11	0.322917
TCGA-FK-A4UB-01	0.274636
TCGA-DM-A28E-01	0.160812
TCGA-S9-A6U9-01	0.301389
TCGA-5R-AA1C-01	0.0239065
TCGA-CK-6747-01	0.36945
TCGA-WB-A819-01	0.236425
TCGA-Y8-A8S1-01	0.381899
TCGA-W5-AA2I-01	0.070504
TCGA-CJ-5680-01	0.348006
TCGA-34-5234-01	0.551894
TCGA-EJ-7786-11	0.466219
TCGA-CV-7097-01	0.488391
TCGA-HT-7676-01	0.267453
TCGA-IB-8126-01	0.54425
TCGA-XF-A9T0-01	0.394397
TCGA-BC-A216-11	0.150574
TCGA-FW-A5DX-01	0.221904
TCGA-HZ-7920-01	0.634773
TCGA-62-A46O-01	0.148413
TCGA-04-1517-01	0.19725
TCGA-G3-AAV1-01	0.208363
TCGA-HT-7469-01	0.299157
TCGA-GL-7966-11	0.367049
TCGA-78-7155-01	0.257064
TCGA-56-7822-01	0.418525
TCGA-56-A62T-01	0.47277
TCGA-LL-A73Y-01	0.532459
TCGA-B0-5705-11	0.328964
TCGA-BC-A10X-01	0.351851
TCGA-UY-A78M-01	0.483524
TCGA-BH-A0DK-01	0.523479
TCGA-GC-A4ZW-01	0.109732
TCGA-IN-8462-11	0.164587
TCGA-K4-A4AC-01	0.38761
TCGA-B3-4104-01	0.316813
TCGA-85-A4JB-01	0.475801
TCGA-62-A472-01	0.357729
TCGA-30-1714-01	0.211626
TCGA-NJ-A55R-01	0.383872
TCGA-23-1026-01	0.421967
TCGA-VQ-A8E3-01	0.329262
TCGA-F5-6702-01	0.60827
TCGA-EL-A3N2-11	0.242484
TCGA-VS-A9UQ-01	0.357289
TCGA-BH-A0BG-01	0.382473
TCGA-AJ-A23N-01	0.551198
TCGA-W5-AA34-01	0.245402
TCGA-CA-5255-01	0.214996
TCGA-24-1431-01	0.279984
TCGA-CK-4947-01	0.4539
TCGA-IE-A6BZ-01	0.628051
TCGA-DD-A39Z-11	0.177121
TCGA-WC-A88A-01	0.179601
TCGA-AB-2808-03	-0.159954
TCGA-G2-A2ES-01	0.414223
TCGA-DX-A8BM-01	0.440538
TCGA-V1-A8MU-01	0.335102
TCGA-A8-A06Z-01	0.303282
TCGA-KP-A3W1-01	0.319309
TCGA-32-2634-01	0.415844
TCGA-G5-6233-01	0.36296
TCGA-E9-A1RH-11	0.536174
TCGA-62-8395-01	0.464458
TCGA-HU-A4GH-11	0.506665
TCGA-24-2261-01	0.390324
TCGA-AN-A0AT-01	0.358953
TCGA-13-0800-01	0.219803
TCGA-3U-A98H-01	0.579181
TCGA-77-8136-01	0.574329
TCGA-D1-A2G0-01	0.215405
TCGA-AG-3731-11	0.332536
TCGA-ET-A40P-01	0.204073
TCGA-13-0765-01	0.132809
TCGA-CW-5589-01	0.350718
TCGA-VQ-A8E0-01	0.290368
TCGA-66-2756-01	0.383595
TCGA-2G-AAHG-01	0.29634
TCGA-61-1998-01	0.461542
TCGA-23-1029-01	0.274721
TCGA-HV-A5A3-11	0.508885
TCGA-95-7567-01	0.419073
TCGA-E2-A14U-01	0.285843
TCGA-AD-6888-01	0.115993
TCGA-KB-A93G-01	0.682222
TCGA-F4-6809-01	0.417805
TCGA-A3-3385-01	0.221111
TCGA-50-5051-01	0.341989
TCGA-BP-5000-01	0.341882
TCGA-44-6147-11	0.416158
TCGA-CN-A63U-01	0.176695
TCGA-CK-5914-01	0.397153
TCGA-HT-7478-01	0.313952
TCGA-23-1030-01	0.334026
TCGA-5P-A9K6-01	0.19052
TCGA-VS-A8EG-01	0.156751
TCGA-D1-A3JP-01	0.281022
TCGA-IZ-8195-01	0.151562
TCGA-43-8116-01	0.43022
TCGA-18-3410-01	0.474314
TCGA-BR-7704-01	0.428658
TCGA-61-2003-01	0.533493
TCGA-MW-A4EC-01	0.260393
TCGA-RP-A690-06	0.133168
TCGA-L5-A4OM-01	0.213588
TCGA-WB-A80Q-01	0.190673
TCGA-BK-A13B-01	0.183251
TCGA-EX-A69L-01	0.302673
TCGA-FJ-A871-01	0.434005
TCGA-WB-A817-01	0.351938
TCGA-55-A48Y-01	0.549127
TCGA-BJ-A45F-01	0.275261
TCGA-AK-3447-01	0.0224031
TCGA-Q1-A73O-01	0.317747
TCGA-D5-6532-01	0.303809
TCGA-QR-A70J-01	0.348225
TCGA-CC-A9FU-01	0.0754621
TCGA-VS-A8QC-01	0.388731
TCGA-W3-AA1O-06	0.290037
TCGA-86-A456-01	0.358499
TCGA-33-AASB-01	0.121185
TCGA-EA-A5ZE-01	0.359703
TCGA-XT-AASU-01	0.549476
TCGA-FE-A22Z-01	0.356815
TCGA-B9-4617-01	0.0692479
TCGA-RW-A8AZ-01	0.268239
TCGA-50-5068-01	0.39517
TCGA-NK-A5CR-01	0.317349
TCGA-NJ-A55A-01	0.359363
TCGA-ZS-A9CF-02	0.169588
TCGA-ZS-A9CF-01	0.133832
TCGA-AR-A24Q-01	0.537627
TCGA-D3-A2J7-06	0.362593
TCGA-33-4586-01	0.422593
TCGA-P8-A5KD-11	0.158995
TCGA-56-7580-01	0.449336
TCGA-E8-A416-01	0.309585
TCGA-S4-A8RM-01	0.418087
TCGA-DU-A5TW-01	0.223588
TCGA-24-2038-01	0.241063
TCGA-DX-AB2S-01	0.583472
TCGA-G9-6329-01	0.233685
TCGA-MH-A560-01	0.0666564
TCGA-GD-A3OP-01	0.467547
TCGA-90-7769-01	0.299413
TCGA-CR-6467-01	0.346238
TCGA-S9-A6TX-01	0.245608
TCGA-BH-A0DP-11	0.414358
TCGA-OR-A5JC-01	0.208956
TCGA-GS-A9TV-01	0.258547
TCGA-ZJ-A8QO-01	0.526208
TCGA-37-4135-01	0.313912
TCGA-RY-A83Z-01	0.156592
TCGA-IG-A5B8-01	0.367315
TCGA-JX-A5QV-01	0.0793065
TCGA-CN-6988-01	0.312106
TCGA-DA-A3F5-06	0.280729
TCGA-DX-A8BQ-01	0.543038
TCGA-EW-A1P5-01	0.382911
TCGA-QR-A6GS-01	0.348484
TCGA-HD-8635-11	0.0212891
TCGA-FD-A3SL-01	0.500646
TCGA-ET-A39L-01	0.245799
TCGA-BH-A1FN-01	0.538165
TCGA-TS-A8AF-01	0.517377
TCGA-EK-A2GZ-01	0.0556684
TCGA-N5-A4RM-01	0.404367
TCGA-DD-AACN-01	0.352488
TCGA-MM-A564-01	0.354121
TCGA-3L-AA1B-01	0.408529
TCGA-CV-7103-11	0.2079
TCGA-06-0141-01	0.461048
TCGA-DQ-7596-01	0.0896389
TCGA-HZ-8002-01	0.615594
TCGA-3A-A9IH-01	0.462507
TCGA-B5-A3FC-01	0.336133
TCGA-BJ-A0ZC-01	0.14281
TCGA-XF-A9T3-01	0.4883
TCGA-98-8020-01	0.556122
TCGA-CV-5970-01	0.496732
TCGA-DX-AB2G-01	0.556532
TCGA-A7-A4SE-01	0.524894
TCGA-A1-A0SJ-01	0.514188
TCGA-J2-A4AG-01	0.429492
TCGA-EI-6510-01	0.123234
TCGA-G4-6588-01	0.358691
TCGA-RC-A7S9-01	0.155643
TCGA-GS-A9TZ-01	0.318147
TCGA-22-5471-01	0.398107
TCGA-E2-A570-01	0.534165
TCGA-VQ-A91V-01	0.255595
TCGA-CV-7425-01	0.36438
TCGA-EK-A2R9-01	0.459563
TCGA-QR-A6H4-01	0.317297
TCGA-BH-A201-01	0.549061
TCGA-66-2744-01	0.506724
TCGA-61-2016-01	0.198484
TCGA-BH-A0H9-11	0.407353
TCGA-CN-4733-01	0.561324
TCGA-IR-A3LL-01	0.24349
TCGA-05-4405-01	0.500799
TCGA-06-0125-01	0.466964
TCGA-XU-A92Z-01	0.508986
TCGA-DD-AA3A-01	0.234503
TCGA-RW-A68A-01	0.224729
TCGA-13-0885-01	0.247675
TCGA-FP-A4BF-01	0.567089
TCGA-A8-A09E-01	0.377467
TCGA-ZB-A964-01	0.136555
TCGA-Y8-A8RZ-01	-0.0460939
TCGA-CR-5243-01	0.526682
TCGA-KL-8326-11	0.267417
TCGA-22-4609-11	0.36238
TCGA-MT-A51W-01	0.30805
TCGA-ZB-A96C-01	0.340283
TCGA-D8-A27V-01	0.501289
TCGA-ZF-AA4V-01	0.404378
TCGA-50-5944-01	0.544598
TCGA-RD-A8N1-01	0.450514
TCGA-BR-8687-01	0.47193
TCGA-49-6742-11	0.362243
TCGA-OR-A5JV-01	0.271907
TCGA-EM-A2CO-01	0.195466
TCGA-CZ-5454-11	0.222733
TCGA-86-7955-01	0.165416
TCGA-BR-A4IY-01	0.622409
TCGA-50-6673-01	0.453476
TCGA-V1-A9OQ-01	0.195823
TCGA-FG-A6IZ-01	0.178994
TCGA-CV-7178-11	0.217182
TCGA-C5-A1M5-01	0.287529
TCGA-DQ-7592-01	0.471703
TCGA-E2-A14Y-01	0.35984
TCGA-EM-A3AN-01	0.231754
TCGA-YL-A9WI-01	0.232739
TCGA-AG-3742-01	0.432918
TCGA-55-7727-01	0.232837
TCGA-GC-A3BM-11	0.428633
TCGA-QR-A6H0-01	0.236161
TCGA-CS-4941-01	0.222815
TCGA-59-2351-01	0.348832
TCGA-OU-A5PI-01	0.300614
TCGA-XU-A92Q-01	0.209564
TCGA-GL-6846-11	0.257288
TCGA-BR-8060-11	0.439591
TCGA-55-8510-01	0.448542
TCGA-MS-A51U-01	0.547322
TCGA-L5-A88Y-01	0.462237
TCGA-K4-A5RI-11	0.514977
TCGA-A8-A06Y-01	0.325093
TCGA-XF-AAMW-01	0.419535
TCGA-GI-A2C8-01	0.528239
TCGA-AB-3012-03	0.173426
TCGA-CN-4722-01	0.496023
TCGA-EL-A3ZM-01	0.345015
TCGA-DJ-A13X-01	0.266231
TCGA-DX-A1L3-01	0.609775
TCGA-HD-A633-01	0.406381
TCGA-AR-A1AM-01	0.486764
TCGA-13-0890-01	0.500149
TCGA-VF-A8AE-01	0.354362
TCGA-DH-A7UT-01	0.220088
TCGA-FR-A3YO-06	0.378285
TCGA-A6-6138-01	0.449037
TCGA-DU-5871-01	0.239649
TCGA-CV-7238-01	0.477661
TCGA-AB-2841-03	-0.267277
TCGA-EL-A3T7-01	0.211303
TCGA-55-6980-11	0.353039
TCGA-F4-6808-01	0.293038
TCGA-AN-A041-01	0.527665
TCGA-CN-5367-01	0.444954
TCGA-MP-A4T8-01	0.44319
TCGA-D6-A74Q-01	0.411802
TCGA-86-8279-01	0.49049
TCGA-W2-A7HB-01	0.150727
TCGA-GR-A4D4-01	0.518021
TCGA-CR-5250-01	0.509133
TCGA-B0-5100-01	0.40449
TCGA-EJ-7218-01	0.168813
TCGA-ET-A2N5-11	0.172739
TCGA-XK-AAJR-01	0.288524
TCGA-55-A494-01	0.265421
TCGA-BP-4991-01	0.346181
TCGA-44-3917-01	0.338184
TCGA-EP-A3RK-11	0.121603
TCGA-61-2000-01	0.327835
TCGA-A4-7288-01	0.066604
TCGA-75-5125-01	0.404539
TCGA-BR-4369-01	0.496546
TCGA-EJ-7123-11	0.387672
TCGA-B0-5400-01	0.46674
TCGA-G4-6317-02	0.311868
TCGA-G4-6317-01	0.197401
TCGA-HU-8244-01	0.116156
TCGA-25-2404-01	0.466501
TCGA-CV-7437-01	0.309196
TCGA-EL-A3T3-01	0.2471
TCGA-K7-A5RG-01	0.216804
TCGA-ZG-A9LU-01	0.214885
TCGA-13-0768-01	0.551579
TCGA-B6-A409-01	0.412802
TCGA-KC-A7F5-01	0.173802
TCGA-FP-7735-11	0.43227
TCGA-C5-A7X8-01	0.497346
TCGA-BP-4330-01	0.317476
TCGA-21-1078-01	0.142026
TCGA-34-2600-01	0.136826
TCGA-EA-A3HS-01	0.300688
TCGA-W3-AA1W-06	0.208545
TCGA-VD-AA8R-01	0.0273721
TCGA-3B-A9HZ-01	0.317219
TCGA-CJ-4873-01	0.334365
TCGA-77-7335-11	0.444562
TCGA-SX-A7SL-01	-0.110518
TCGA-AB-2836-03	-0.281424
TCGA-BH-A1EX-01	0.573905
TCGA-HW-8321-01	0.293766
TCGA-CK-4952-01	0.379548
TCGA-G4-6309-01	0.308505
TCGA-EZ-7264-01	0.165663
TCGA-X7-A8M0-01	0.27472
TCGA-E8-A433-01	0.35377
TCGA-BH-A0C3-11	0.496577
TCGA-55-8615-01	0.339079
TCGA-HZ-A4BK-01	0.528049
TCGA-EL-A3GQ-01	0.358522
TCGA-MP-A4TF-01	0.273088
TCGA-G2-A2EO-01	0.498766
TCGA-D6-A6EO-01	0.333997
TCGA-RC-A7SF-01	0.227343
TCGA-EB-A24C-01	0.350525
TCGA-AK-3443-01	0.121684
TCGA-A7-A0CJ-01	0.331967
TCGA-CS-6666-01	0.361213
TCGA-BP-4992-01	0.237433
TCGA-CM-5868-01	0.427966
TCGA-WC-A885-01	0.0662669
TCGA-D1-A3DA-01	0.194837
TCGA-55-6979-01	0.499037
TCGA-P4-AAVO-01	-0.0563032
TCGA-B0-5711-11	0.23849
TCGA-NC-A5HK-01	0.304996
TCGA-VQ-A91Z-01	0.204817
TCGA-DX-A8BR-01	0.586881
TCGA-W5-AA2X-01	0.217244
TCGA-BJ-A291-01	0.155204
TCGA-IR-A3LH-01	0.49373
TCGA-KO-8410-01	0.20491
TCGA-BH-A0H0-01	0.23741
TCGA-LN-A4A9-01	0.521236
TCGA-LL-A5YO-01	0.443683
TCGA-86-A4JF-01	0.306514
TCGA-DC-6156-01	0.552885
TCGA-QU-A6IP-01	0.172595
TCGA-FI-A3PV-01	0.208181
TCGA-V1-A9O9-01	0.309852
TCGA-FS-A1Z3-06	0.277983
TCGA-AN-A0FW-01	0.436869
TCGA-VQ-A8PH-01	0.318838
TCGA-49-6744-11	0.479077
TCGA-AC-A6IX-06	0.347155
TCGA-AC-A6IX-01	0.493685
TCGA-XF-A8HH-01	0.448013
TCGA-EB-A551-01	0.315929
TCGA-EL-A4K2-01	0.254555
TCGA-HW-7491-01	0.205786
TCGA-FS-A1ZD-06	0.358686
TCGA-86-7701-01	0.511194
TCGA-EJ-A8FO-01	0.242378
TCGA-62-8398-01	0.43076
TCGA-A3-3307-01	0.245264
TCGA-A3-3320-01	0.268673
TCGA-EM-A3O7-01	0.131967
TCGA-D3-A8GP-06	0.173829
TCGA-L9-A443-01	0.462028
TCGA-CZ-5469-01	0.304877
TCGA-S9-A6U1-01	0.181059
TCGA-A2-A04Y-01	0.375033
TCGA-D3-A2JF-06	0.230951
TCGA-66-2767-01	0.446085
TCGA-MR-A520-01	0.122925
TCGA-X7-A8M4-01	0.207074
TCGA-FD-A3B7-01	0.595293
TCGA-E1-5307-01	0.176888
TCGA-78-8660-01	0.327709
TCGA-DU-A76L-01	0.542639
TCGA-C5-A1M9-01	0.180937
TCGA-KL-8325-01	0.00960071
TCGA-HW-7495-01	0.177703
TCGA-K4-A3WU-01	0.365993
TCGA-AG-4021-01	0.455739
TCGA-BH-A1FU-11	0.505861
TCGA-E2-A156-01	0.28752
TCGA-CS-6669-01	0.118353
TCGA-EL-A3GW-01	0.176564
TCGA-EM-A2CL-01	0.165257
TCGA-CF-A47V-01	0.306897
TCGA-AR-A24R-01	0.458057
TCGA-3H-AB3O-01	0.508761
TCGA-J4-A67L-01	0.276979
TCGA-HT-7481-01	0.157353
TCGA-AB-2894-03	-0.25705
TCGA-F7-A61W-01	0.321552
TCGA-NC-A5HO-01	0.257824
TCGA-QQ-A5VA-01	0.622481
TCGA-AJ-A3BG-01	0.136449
TCGA-BF-A1PZ-01	0.154898
TCGA-AB-2844-03	-0.174261
TCGA-AB-2828-03	-0.153217
TCGA-XQ-A8TA-01	0.203087
TCGA-78-7148-01	0.338743
TCGA-DU-8163-01	0.272101
TCGA-FS-A4FB-06	0.300881
TCGA-D8-A1JP-01	0.550763
TCGA-E2-A1IK-01	0.315615
TCGA-24-0970-01	0.478156
TCGA-43-6773-01	0.563863
TCGA-24-1424-01	0.421138
TCGA-EB-A44Q-06	0.197086
TCGA-AN-A0FS-01	0.536966
TCGA-77-8154-01	0.358864
TCGA-2G-AAFM-01	0.441423
TCGA-DJ-A3V5-01	0.345794
TCGA-WE-A8ZX-06	0.202593
TCGA-AC-A3TM-01	0.436847
TCGA-DJ-A2Q3-01	0.319332
TCGA-G9-6499-11	0.320928
TCGA-CV-7446-01	0.380074
TCGA-G8-6909-01	0.33844
TCGA-VQ-A91N-01	0.316364
TCGA-DK-A3X1-01	0.375814
TCGA-G9-6365-11	0.144632
TCGA-B9-A5W7-01	-0.0583752
TCGA-C8-A12K-01	0.383236
TCGA-AR-A2LE-01	0.427996
TCGA-AD-6964-01	0.498545
TCGA-37-A5EL-01	0.181
TCGA-BR-7716-11	0.33806
TCGA-26-1442-01	0.291939
TCGA-B0-4688-01	0.50604
TCGA-BH-A0HK-01	0.466554
TCGA-J4-A67O-01	0.282384
TCGA-G4-6295-01	0.284417
TCGA-RD-A8NB-01	0.444128
TCGA-B2-4101-01	0.348701
TCGA-BQ-7048-01	0.253243
TCGA-DG-A2KJ-01	0.258077
TCGA-67-6215-01	0.279534
TCGA-55-A490-01	0.463361
TCGA-4Z-AA81-01	0.181439
TCGA-GN-A4U8-11	0.249273
TCGA-CF-A3MG-01	0.109644
TCGA-QR-A708-01	0.206547
TCGA-24-2023-01	0.173858
TCGA-BR-A4PE-01	0.472737
TCGA-NH-A50T-01	0.28574
TCGA-AG-3725-11	0.232277
TCGA-FE-A237-01	0.341125
TCGA-2G-AAFI-01	0.415751
TCGA-ZS-A9CE-01	0.104314
TCGA-AR-A250-01	0.572644
TCGA-HC-7230-01	0.1737
TCGA-S5-AA26-01	0.210514
TCGA-HT-8110-01	0.20559
TCGA-D8-A1JG-01	0.487487
TCGA-KL-8337-01	0.0865575
TCGA-ZF-A9R4-01	0.0589593
TCGA-GC-A3OO-01	0.387724
TCGA-D5-5539-01	0.463897
TCGA-B0-5701-11	0.446265
TCGA-GN-A26C-01	0.332273
TCGA-HC-A6AL-01	0.247185
TCGA-69-7974-01	0.380324
TCGA-C8-A134-01	0.342128
TCGA-D3-A1Q7-06	0.402482
TCGA-ED-A7PZ-01	0.162767
TCGA-AK-3429-01	0.235761
TCGA-49-4512-11	0.37571
TCGA-JV-A5VF-01	0.548944
TCGA-AH-6903-01	0.214807
TCGA-5P-A9K8-01	0.00567835
TCGA-YC-A9TC-01	0.329996
TCGA-BS-A0V4-01	0.393564
TCGA-AN-A0FX-01	0.470398
TCGA-Z6-A9VB-01	0.329792
TCGA-Q1-A5R3-01	0.255783
TCGA-AC-A62V-01	0.462231
TCGA-G3-AAV0-01	0.149325
TCGA-ET-A39O-01	0.299515
TCGA-G9-6369-01	0.2196
TCGA-FK-A3S3-01	0.267427
TCGA-FB-AAQ1-01	0.445151
TCGA-AK-3455-01	0.216557
TCGA-HC-7211-01	0.223522
TCGA-2Z-A9J3-01	-0.045622
TCGA-GF-A3OT-06	0.514528
TCGA-GM-A3XN-01	0.509077
TCGA-49-AAR4-01	0.408378
TCGA-C8-A275-01	0.448035
TCGA-UD-AAC7-01	0.451035
TCGA-4L-AA1F-01	0.604744
TCGA-AK-3433-01	0.210547
TCGA-DD-AAD8-01	0.197663
TCGA-AO-A129-01	0.449195
TCGA-P3-A6T3-01	0.392729
TCGA-ER-A19G-06	0.270452
TCGA-R5-A7ZR-01	0.270312
TCGA-CV-A468-01	0.528082
TCGA-EJ-5516-01	0.362223
TCGA-DD-A113-11	0.152884
TCGA-DX-A8BV-01	0.59261
TCGA-EY-A2OO-01	0.280867
TCGA-YF-AA3L-01	0.228595
TCGA-BR-8059-01	0.588518
TCGA-EL-A3MZ-01	0.346824
TCGA-CD-8527-01	0.381733
TCGA-DD-AACU-01	0.258032
TCGA-BH-A1F8-01	0.462467
TCGA-G3-AAV3-01	0.260366
TCGA-QK-A6V9-01	0.184936
TCGA-A3-3306-01	0.171587
TCGA-XF-A9SJ-01	0.438581
TCGA-D8-A1JK-01	0.543616
TCGA-WE-A8ZO-06	0.176149
TCGA-ZF-A9R0-01	0.29312
TCGA-RY-A840-01	0.146728
TCGA-A8-A08X-01	0.578714
TCGA-AR-A2LN-01	0.564261
TCGA-AB-2949-03	-0.216485
TCGA-EI-6882-01	0.351131
TCGA-MK-A4N6-01	0.309213
TCGA-AZ-4315-01	0.382655
TCGA-DD-AADO-01	0.17121
TCGA-A4-A4ZT-11	0.247292
TCGA-3M-AB46-01	0.46409
TCGA-DX-A48R-01	0.146013
TCGA-VM-A8C9-01	0.35866
TCGA-EB-A85I-01	0.342723
TCGA-DX-A7ET-01	0.600197
TCGA-CJ-4869-01	0.329364
TCGA-AA-3506-01	0.406345
TCGA-3A-A9I9-01	0.474506
TCGA-A4-8098-01	0.0840956
TCGA-BR-8286-01	0.472032
TCGA-F2-6879-01	0.537368
TCGA-IN-A7NT-01	0.564127
TCGA-G3-A3CJ-01	0.140758
TCGA-SR-A6MU-01	0.153213
TCGA-ZG-A9LM-01	0.351547
TCGA-EB-A4OZ-01	0.344349
TCGA-J8-A3YD-01	0.218317
TCGA-DD-A73C-01	0.242486
TCGA-61-2111-01	0.345529
TCGA-R5-A7ZI-01	0.318984
TCGA-AJ-A3NC-01	0.227486
TCGA-4V-A9QI-01	0.0569128
TCGA-BT-A42C-01	0.145351
TCGA-QR-A70K-01	0.199697
TCGA-AB-2955-03	-0.231609
TCGA-G3-A25X-01	0.405346
TCGA-05-4418-01	0.396882
TCGA-B2-5641-11	0.217936
TCGA-BP-4983-01	0.345685
TCGA-B4-5378-01	0.323513
TCGA-BQ-5878-11	0.317024
TCGA-IG-A3I8-11	0.449793
TCGA-HG-A2PA-01	0.391023
TCGA-A8-A09A-01	0.569183
TCGA-BQ-7056-01	0.209882
TCGA-BR-6801-01	0.472926
TCGA-F9-A4JJ-01	0.220318
TCGA-IQ-A61I-01	0.365306
TCGA-CV-A6K2-01	0.359727
TCGA-5P-A9JZ-01	0.0153278
TCGA-HD-A6I0-01	0.365161
TCGA-91-6835-11	0.463098
TCGA-WC-A87W-01	0.252513
TCGA-FA-A82F-01	0.456571
TCGA-EM-A3AR-01	0.336855
TCGA-HW-8319-01	0.191788
TCGA-E2-A1IJ-01	0.595347
TCGA-HB-A3L4-01	0.351661
TCGA-3A-A9IB-01	0.557064
TCGA-G7-6792-01	0.0691752
TCGA-ET-A3DW-11	0.143881
TCGA-31-1946-01	0.4881
TCGA-IB-AAUV-01	0.663323
TCGA-BD-A2L6-01	0.177374
TCGA-B2-5639-01	0.243174
TCGA-GK-A6C7-01	0.342374
TCGA-30-1857-01	0.51758
TCGA-EE-A2MS-06	0.105789
TCGA-EL-A4K7-01	0.184281
TCGA-ZG-A9LY-01	0.350432
TCGA-38-4625-11	0.274605
TCGA-B5-A1MW-01	0.275179
TCGA-DJ-A2PQ-01	0.214894
TCGA-OR-A5KO-01	0.33793
TCGA-A8-A08O-01	0.563275
TCGA-13-0720-01	0.0950847
TCGA-EM-A22M-01	0.295417
TCGA-EM-A3FO-01	0.141772
TCGA-V4-A9ES-01	-0.021591
TCGA-J4-A67K-01	0.217459
TCGA-A3-3359-01	0.269373
TCGA-HT-7482-01	0.227141
TCGA-CV-6962-01	0.30791
TCGA-EA-A50E-01	0.463291
TCGA-21-1082-01	0.460093
TCGA-BG-A3PP-11	0.456242
TCGA-35-4123-01	0.455964
TCGA-A2-A4RY-01	0.526852
TCGA-QH-A6CW-01	0.255944
TCGA-UF-A7JT-01	0.437689
TCGA-DX-AB3A-01	0.540464
TCGA-AL-3466-01	0.351555
TCGA-R5-A805-01	0.487525
TCGA-A2-A0SY-01	0.507457
TCGA-AC-A8OP-01	0.454329
TCGA-AB-2820-03	-0.116441
TCGA-98-A53J-01	0.220688
TCGA-VP-A87B-01	0.240252
TCGA-EW-A1PA-01	0.45173
TCGA-AO-A126-01	0.486075
TCGA-EM-A4FF-01	0.291345
TCGA-CJ-4878-01	0.284622
TCGA-CH-5792-01	0.364765
TCGA-DD-A11D-01	0.243319
TCGA-DU-5870-02	0.195205
TCGA-AO-A0J6-01	0.219617
TCGA-DU-5870-01	0.325696
TCGA-24-2033-01	0.437041
TCGA-G4-6314-01	0.51951
TCGA-DD-AACK-01	0.20553
TCGA-EW-A6SB-01	0.218583
TCGA-D3-A3C8-06	0.409142
TCGA-EM-A1YC-11	0.337156
TCGA-SJ-A6ZI-01	0.293902
TCGA-EA-A556-01	0.461759
TCGA-MJ-A68J-01	0.646013
TCGA-DD-A118-01	0.279422
TCGA-VS-A9V3-01	0.204152
TCGA-AU-6004-01	0.470116
TCGA-KD-A5QS-01	0.522221
TCGA-BQ-7061-01	0.239552
TCGA-UC-A7PG-06	0.263861
TCGA-HC-7737-11	0.275575
TCGA-A5-A3LP-01	0.168819
TCGA-25-1627-01	0.242861
TCGA-63-A5MJ-01	0.453309
TCGA-50-5936-11	0.405256
TCGA-EW-A2FV-01	0.493652
TCGA-V4-A9E8-01	0.263017
TCGA-CR-7379-01	0.539321
TCGA-TP-A8TV-01	0.19749
TCGA-AY-6386-01	0.277833
TCGA-D7-A74A-01	0.234457
TCGA-TM-A84S-01	0.23668
TCGA-B0-4701-01	0.309544
TCGA-33-4538-01	0.293713
TCGA-26-5136-01	0.448752
TCGA-GU-A42P-01	0.170386
TCGA-AO-A03R-01	0.374266
TCGA-G7-6796-01	0.153507
TCGA-E9-A54X-01	0.0714401
TCGA-AO-A0JB-01	0.458244
TCGA-2F-A9KP-01	0.184964
TCGA-V4-A9F7-01	0.14658
TCGA-AC-A3W5-01	0.589
TCGA-A6-5661-01	0.421942
TCGA-DJ-A1QF-01	0.318967
TCGA-N8-A4PO-01	0.435213
TCGA-KL-8338-01	0.152851
TCGA-LN-A4A2-01	0.512953
TCGA-AB-3007-03	-0.0121476
TCGA-J4-A83N-01	0.134774
TCGA-XM-A8R9-01	0.271021
TCGA-WB-A80K-01	0.288322
TCGA-CA-5797-01	0.403951
TCGA-D3-A3C7-06	0.328957
TCGA-AL-3467-01	-0.00264545
TCGA-A7-A13G-01	0.440217
TCGA-V4-A9EW-01	0.0962176
TCGA-14-1034-01	0.389048
TCGA-EM-A4FQ-01	0.29804
TCGA-AR-A1AS-01	0.484205
TCGA-VS-A9UH-01	0.461231
TCGA-B0-4691-01	0.391876
TCGA-CN-A6V3-01	0.316391
TCGA-G3-AAV7-01	0.26222
TCGA-CU-A3QU-01	0.0644717
TCGA-ZB-A96H-01	0.252189
TCGA-ER-A19D-06	0.506471
TCGA-C8-A1HJ-01	0.383969
TCGA-24-0966-01	0.186533
TCGA-06-0184-01	0.398132
TCGA-12-3652-01	0.28536
TCGA-56-8503-01	0.609408
TCGA-HD-A6HZ-11	0.340296
TCGA-D8-A1Y1-01	0.569079
TCGA-DA-A1HY-06	0.3984
TCGA-UD-AAC1-01	0.492914
TCGA-BR-8677-01	0.500404
TCGA-BQ-5891-11	0.35037
TCGA-24-2026-01	0.260505
TCGA-RY-A845-01	0.177211
TCGA-CJ-5689-01	0.448823
TCGA-DK-AA6Q-01	0.0439511
TCGA-DD-A4NI-01	0.197804
TCGA-50-5932-11	0.43703
TCGA-EY-A1GP-01	0.413947
TCGA-EJ-5515-01	0.203474
TCGA-76-4927-01	0.496957
TCGA-FG-8182-01	0.19804
TCGA-UF-A7JC-01	0.312964
TCGA-CN-5373-01	0.523851
TCGA-14-0790-01	0.324329
TCGA-E3-A3DZ-01	0.230456
TCGA-26-5132-01	0.481892
TCGA-D6-6827-01	0.386326
TCGA-A3-3363-01	0.111708
TCGA-BH-A0DD-01	0.404699
TCGA-DZ-6133-11	0.268758
TCGA-X6-A8C4-01	0.594499
TCGA-G9-6496-01	0.282574
TCGA-CN-4725-01	0.400033
TCGA-ZB-A96M-01	0.308154
TCGA-JX-A3PZ-01	0.41594
TCGA-BP-4325-01	0.215492
TCGA-DD-AADL-01	0.0828163
TCGA-BT-A20P-01	0.262441
TCGA-FB-AAPZ-01	0.512816
TCGA-98-A53A-01	0.357634
TCGA-KL-8339-11	0.286101
TCGA-CZ-5985-01	0.241185
TCGA-N9-A4Q4-01	0.456278
TCGA-55-6969-01	0.564652
TCGA-04-1331-01	0.365444
TCGA-77-7138-11	0.398243
TCGA-W3-AA21-06	0.175306
TCGA-RN-AAAQ-01	0.410664
TCGA-V1-A8WV-01	0.278246
TCGA-D7-6525-01	0.480919
TCGA-91-8497-01	0.399464
TCGA-A5-A7WJ-01	0.152735
TCGA-ZF-A9RN-01	0.163179
TCGA-NC-A5HL-01	0.283281
TCGA-C5-A1MP-01	0.450317
TCGA-BR-A4J1-01	0.36621
TCGA-CC-A5UD-01	0.153058
TCGA-IN-A6RO-01	0.201192
TCGA-B7-A5TK-01	0.512183
TCGA-25-1628-01	0.536472
TCGA-X6-A7WD-01	0.518532
TCGA-56-8307-01	0.377345
TCGA-A2-A0EN-01	0.529691
TCGA-GV-A3QI-01	0.163196
TCGA-W5-AA2H-01	0.302819
TCGA-DX-A6YX-01	0.487282
TCGA-EE-A3J4-06	0.304432
TCGA-FB-AAPU-01	0.383352
TCGA-VQ-A8PO-01	0.44738
TCGA-DD-AAE6-01	0.00624729
TCGA-J1-A4AH-01	0.339024
TCGA-BR-8381-01	0.549148
TCGA-A3-3316-01	0.417581
TCGA-B0-5081-01	0.40396
TCGA-33-AASL-01	0.241032
TCGA-CW-5587-01	0.297618
TCGA-CG-4301-01	0.55748
TCGA-BA-5149-01	0.471376
TCGA-FG-6688-01	0.277339
TCGA-H9-7775-01	0.272318
TCGA-E9-A1R2-01	0.462423
TCGA-62-A470-01	0.234533
TCGA-AB-3008-03	-0.0931467
TCGA-E9-A1N4-11	0.311964
TCGA-G9-6339-01	0.146449
TCGA-A8-A08L-01	0.391954
TCGA-A7-A3RF-01	0.353539
TCGA-CZ-5470-11	0.337947
TCGA-AA-3712-11	0.26166
TCGA-53-A4EZ-01	0.204511
TCGA-78-7162-01	0.426052
TCGA-TQ-A7RP-01	0.250318
TCGA-FD-A5BU-01	0.506552
TCGA-68-8251-01	0.576608
TCGA-ER-A19K-01	0.259718
TCGA-HT-8113-01	0.155993
TCGA-VQ-A8PP-01	0.497349
TCGA-MQ-A4LC-01	0.336431
TCGA-SN-A6IS-01	0.399628
TCGA-76-4932-01	0.318692
TCGA-A2-A0D4-01	0.349344
TCGA-HT-7689-01	0.119844
TCGA-EW-A1IW-01	0.514125
TCGA-VQ-A94P-01	0.546171
TCGA-CV-6003-01	0.316192
TCGA-21-1081-01	0.54415
TCGA-AO-A03M-01	0.463391
TCGA-D7-6521-01	0.551829
TCGA-3X-AAVB-01	0.520833
TCGA-58-8391-01	0.330835
TCGA-HF-A5NB-01	0.293539
TCGA-B6-A0IQ-01	0.317775
TCGA-GN-A267-06	0.306083
TCGA-BH-A1EW-01	0.425875
TCGA-BH-A1FG-01	0.360405
TCGA-AR-A0TS-01	0.437479
TCGA-66-2754-01	0.298502
TCGA-CJ-5686-01	0.321435
TCGA-A2-A0CM-01	0.45876
TCGA-FD-A3NA-01	0.39911
TCGA-85-A4QQ-01	0.328825
TCGA-13-0795-01	0.265184
TCGA-L5-A43C-01	0.648196
TCGA-A8-A06X-01	0.403818
TCGA-KF-A41W-01	0.560589
TCGA-EJ-7785-11	0.304793
TCGA-FG-7638-01	0.231712
TCGA-QB-AA9O-06	0.187666
TCGA-GR-7353-01	0.334624
TCGA-BH-A18S-11	0.384761
TCGA-D8-A140-01	0.403112
TCGA-44-2665-11	0.497505
TCGA-KB-A93J-01	0.329648
TCGA-US-A77J-01	0.584836
TCGA-29-1763-01	0.29854
TCGA-22-4601-01	0.338037
TCGA-DU-7013-01	0.324799
TCGA-ET-A40Q-01	0.331359
TCGA-EB-A3Y6-01	0.378684
TCGA-63-A5MB-01	0.340068
TCGA-VN-A88Q-01	0.150995
TCGA-OR-A5JP-01	0.294345
TCGA-QF-A5YT-01	0.339071
TCGA-BP-5001-01	0.243979
TCGA-A6-5662-01	0.342959
TCGA-G9-6348-01	0.332354
TCGA-32-1970-01	0.345129
TCGA-E9-A1R6-01	0.450439
TCGA-BP-4968-01	0.32416
TCGA-DK-AA76-01	0.151482
TCGA-L5-A4OO-01	0.561604
[truncated: 8,497 more rows]
