# Supplementary material for: Pan-cancer analyses and molecular subtypes based on the cancer-associated fibroblast landscape and tumor microenvironment infiltration characterization reveal clinical outcome and immunotherapy response in epithelial ovarian cancer
Source: Front Immunol. 2022 Aug 10;13:956224. doi: 10.3389/fimmu.2022.956224 (PMC9402225; doi:10.3389/fimmu.2022.956224)
Supplement: Supplementary Table 2 — The clinical information from GSE63885 and TCGA_OV cohort. [file Table_2.xlsx]

## Sheet: TCGA Clinical data
sampleID	_INTEGRATION	_PANCAN_CNA_PANCAN_K8	_PANCAN_Cluster_Cluster_PANCAN	_PANCAN_DNAMethyl_PANCAN	_PANCAN_RPPA_PANCAN_K8	_PANCAN_UNC_RNAseq_PANCAN_K16	_PANCAN_miRNA_PANCAN	_PANCAN_mirna_OV	_PANCAN_mutation_PANCAN	_PATIENT	_cohort	_primary_disease	_primary_site	additional_pharmaceutical_therapy	additional_radiation_therapy	age_at_initial_pathologic_diagnosis	anatomic_neoplasm_subdivision	bcr_followup_barcode	bcr_patient_barcode	bcr_sample_barcode	clinical_stage	days_to_birth	days_to_collection	days_to_death	days_to_initial_pathologic_diagnosis	days_to_last_followup	days_to_new_tumor_event_additional_surgery_procedure	days_to_new_tumor_event_after_initial_treatment	eastern_cancer_oncology_group	followup_case_report_form_submission_reason	followup_treatment_success	form_completion_date	gender	histological_type	history_of_neoadjuvant_treatment	icd_10	icd_o_3_histology	icd_o_3_site	informed_consent_verified	initial_pathologic_diagnosis_method	initial_weight	intermediate_dimension	is_ffpe	karnofsky_performance_score	longest_dimension	lost_follow_up	lymphatic_invasion	neoplasm_histologic_grade	new_neoplasm_event_type
TCGA-01-0628-11	TCGA-01-0628-11									TCGA-01-0628	TCGA Ovarian Cancer (OV)	ovarian serous cystadenocarcinoma	Ovary							TCGA-01-0628-11A																						0.4	NO		0.4
TCGA-01-0629-11	TCGA-01-0629-11									TCGA-01-0629	TCGA Ovarian Cancer (OV)	ovarian serous cystadenocarcinoma	Ovary
TCGA-01-0630-11	TCGA-01-0630-11									TCGA-01-0630	TCGA Ovarian Cancer (OV)	ovarian serous cystadenocarcinoma	Ovary							TCGA-01-0630-11A																						0.4	NO		1
TCGA-01-0631-11	TCGA-01-0631-11									TCGA-01-0631	TCGA Ovarian Cancer (OV)	ovarian serous cystadenocarcinoma	Ovary							TCGA-01-0631-11A																						0.8	NO		1
TCGA-01-0633-11	TCGA-01-0633-11									TCGA-01-0633	TCGA Ovarian Cancer (OV)	ovarian serous cystadenocarcinoma	Ovary							TCGA-01-0633-11A																						0.4	NO		0.8
TCGA-01-0636-11	TCGA-01-0636-11									TCGA-01-0636	TCGA Ovarian Cancer (OV)	ovarian serous cystadenocarcinoma	Ovary							TCGA-01-0636-11A																						0.8	NO		1.1
TCGA-01-0637-11	TCGA-01-0637-11									TCGA-01-0637	TCGA Ovarian Cancer (OV)	ovarian serous cystadenocarcinoma	Ovary							TCGA-01-0637-11A																						0.7	NO		0.7
TCGA-01-0638-11	TCGA-01-0638-11									TCGA-01-0638	TCGA Ovarian Cancer (OV)	ovarian serous cystadenocarcinoma	Ovary
TCGA-01-0639-11	TCGA-01-0639-11									TCGA-01-0639	TCGA Ovarian Cancer (OV)	ovarian serous cystadenocarcinoma	Ovary							TCGA-01-0639-11A																						0.8	NO		0.9
TCGA-01-0642-11	TCGA-01-0642-11									TCGA-01-0642	TCGA Ovarian Cancer (OV)	ovarian serous cystadenocarcinoma	Ovary							TCGA-01-0642-11A																						0.8	NO		0.8
TCGA-04-1331-01	TCGA-04-1331-01	Squamous		OV-like c1			miRNA cluster 1	cluster 6	mutation cluster 5	TCGA-04-1331	TCGA Ovarian Cancer (OV)	ovarian serous cystadenocarcinoma	Ovary	YES	NO	78	Bilateral	TCGA-04-1331-F23906	TCGA-04-1331	TCGA-04-1331-01A	Stage IIIC	-28848		1336	0	1224		459				2009-03-26	FEMALE	Serous Cystadenocarcinoma	No	C56.9	8441-03-01	C56.9	YES	Tumor resection		0.4	NO		0.5		YES	G3	Recurrence
TCGA-04-1332-01	TCGA-04-1332-01	Squamous		OV-like c1			miRNA cluster 2	cluster 1	mutation cluster 5	TCGA-04-1332	TCGA Ovarian Cancer (OV)	ovarian serous cystadenocarcinoma	Ovary	YES	NO	70	Bilateral	TCGA-04-1332-F23911	TCGA-04-1332		Stage IIIC	-25786		1247	0	1247		393	1			2009-03-26	FEMALE	Serous Cystadenocarcinoma	No	C56.9	8441-03-01	C56.9	YES	Tumor resection							NO	G3	Recurrence
TCGA-04-1335-01	TCGA-04-1335-01	Squamous		OV-like c1	OV-like c4					TCGA-04-1335	TCGA Ovarian Cancer (OV)	ovarian serous cystadenocarcinoma	Ovary			60	Bilateral	TCGA-04-1335-F23924	TCGA-04-1335	TCGA-04-1335-01A	Stage IB	-21963		55	0							2009-03-26	FEMALE	Serous Cystadenocarcinoma	No	C56.9	8441-03-01	C56.9	YES	Tumor resection		1	NO		1.5		NO	G2
TCGA-04-1336-01	TCGA-04-1336-01	Squamous	C9-OV	OV-like c1	OV-like c4		miRNA cluster 2	cluster 1	mutation cluster 5	TCGA-04-1336	TCGA Ovarian Cancer (OV)	ovarian serous cystadenocarcinoma	Ovary			55	Bilateral	TCGA-04-1336-F23926	TCGA-04-1336	TCGA-04-1336-01A	Stage IIIB	-20271			0	1495						2009-03-26	FEMALE	Serous Cystadenocarcinoma	No	C56.9	8441-03-01	C56.9	YES	Tumor resection		0.5	NO		1		NO	G3
TCGA-04-1337-01	TCGA-04-1337-01	BRCA-LUAD+		UCEC Serous c4			miRNA cluster 2	cluster 1	mutation cluster 5	TCGA-04-1337	TCGA Ovarian Cancer (OV)	ovarian serous cystadenocarcinoma	Ovary			78	Bilateral	TCGA-04-1337-F23931	TCGA-04-1337	TCGA-04-1337-01A	Stage IIIC	-28626		61	0				1			2009-03-26	FEMALE	Serous Cystadenocarcinoma	No	C56.9	8441-03-01	C56.9	YES	Tumor resection		1	NO		1.2		NO	G2
TCGA-04-1338-01	TCGA-04-1338-01	High	C9-OV	OV-like c1	OV-like c4				mutation cluster 5	TCGA-04-1338	TCGA Ovarian Cancer (OV)	ovarian serous cystadenocarcinoma	Ovary	YES	NO	78	Bilateral	TCGA-04-1338-F23933	TCGA-04-1338	TCGA-04-1338-01A	Stage IIIC	-28789			0	1418		380	1			2009-03-26	FEMALE	Serous Cystadenocarcinoma	No	C56.9	8441-03-01	C56.9	YES	Tumor resection		1	NO		1.5			G3	Recurrence
TCGA-04-1341-01	TCGA-04-1341-01	High		OV-like c1	OV-like c4		miRNA cluster 2	cluster 1		TCGA-04-1341	TCGA Ovarian Cancer (OV)	ovarian serous cystadenocarcinoma	Ovary			85		TCGA-04-1341-F23940	TCGA-04-1341	TCGA-04-1341-01A		-31215			0	33				Scheduled Follow-up Submission		2009-03-26	FEMALE	Serous Cystadenocarcinoma	No	C56.9	8441-03-01	C56.9	YES			1	NO		1.5			G3
TCGA-04-1342-01	TCGA-04-1342-01	High	C9-OV	OV-like c1	OV-like c4		miRNA cluster 2	cluster 1	mutation cluster 5	TCGA-04-1342	TCGA Ovarian Cancer (OV)	ovarian serous cystadenocarcinoma	Ovary			80	Bilateral	TCGA-04-1342-F23942	TCGA-04-1342	TCGA-04-1342-01A	Stage IV	-29501		563	0				2			2009-03-26	FEMALE	Serous Cystadenocarcinoma	No	C56.9	8441-03-01	C56.9	YES	Tumor resection		1	NO		2			G2
TCGA-04-1343-01	TCGA-04-1343-01	High	C9-OV	OV-like c1	OV-like c4		miRNA cluster 1	cluster 6	mutation cluster 5	TCGA-04-1343	TCGA Ovarian Cancer (OV)	ovarian serous cystadenocarcinoma	Ovary			72	Bilateral	TCGA-04-1343-F23949	TCGA-04-1343	TCGA-04-1343-01A	Stage IV	-26428		361	0				3			2009-03-26	FEMALE	Serous Cystadenocarcinoma	No	C56.9	8441-03-01	C56.9	YES	Tumor resection		0.6	NO		1			G3
TCGA-04-1346-01	TCGA-04-1346-01	High		OV-like c1			miRNA cluster 1	cluster 4	mutation cluster 5	TCGA-04-1346	TCGA Ovarian Cancer (OV)	ovarian serous cystadenocarcinoma	Ovary			73	Bilateral	TCGA-04-1346-F23959	TCGA-04-1346	TCGA-04-1346-01A	Stage IIIC	-26865			0	1993						2009-03-26	FEMALE	Serous Cystadenocarcinoma	No	C56.9	8441-03-01	C56.9	YES	Tumor resection		1.5	NO	100	2		YES	G2
TCGA-04-1347-01	TCGA-04-1347-01	High		OV-like c1			miRNA cluster 2	cluster 1	mutation cluster 5	TCGA-04-1347	TCGA Ovarian Cancer (OV)	ovarian serous cystadenocarcinoma	Ovary			81	Bilateral	TCGA-04-1347-F23961	TCGA-04-1347	TCGA-04-1347-01A	Stage IV	-29695			0	1919			0			2009-03-26	FEMALE	Serous Cystadenocarcinoma	No	C56.9	8441-03-01	C56.9	YES	Cytology (e.g. Peritoneal or pleural fluid)		1	NO	100	1.1		NO	G3
TCGA-04-1348-01	TCGA-04-1348-01	High	C9-OV	OV-like c1	OV-like c4	OV-like c16	miRNA cluster 1	cluster 6	mutation cluster 5	TCGA-04-1348	TCGA Ovarian Cancer (OV)	ovarian serous cystadenocarcinoma	Ovary	YES	NO	44	Bilateral	TCGA-04-1348-F23967	TCGA-04-1348	TCGA-04-1348-01A	Stage IIIB	-16236		1483	0			575				2009-03-26	FEMALE	Serous Cystadenocarcinoma	No	C56.9	8441-03-01	C56.9	YES	Tumor resection		1	NO		1.5		YES	G3	Recurrence
TCGA-04-1349-01	TCGA-04-1349-01	High	C9-OV	OV-like c1	OV-like c4		miRNA cluster 1	cluster 6	mutation cluster 5	TCGA-04-1349	TCGA Ovarian Cancer (OV)	ovarian serous cystadenocarcinoma	Ovary	YES	NO	69	Bilateral	TCGA-04-1349-F23977	TCGA-04-1349	TCGA-04-1349-01A	Stage IV	-25213		656	0			428				2009-03-26	FEMALE	Serous Cystadenocarcinoma	No	C56.9	8441-03-01	C56.9	YES	Tumor resection		0.8	NO		1.1		YES	G3	Recurrence
TCGA-04-1350-01	TCGA-04-1350-01	Squamous		OV-like c1			miRNA cluster 1	cluster 3	mutation cluster 5	TCGA-04-1350	TCGA Ovarian Cancer (OV)	ovarian serous cystadenocarcinoma	Ovary	YES	NO	46	Bilateral	TCGA-04-1350-F23988	TCGA-04-1350	TCGA-04-1350-01A	Stage IIIC	-16942		1946	0			111	0			2009-03-26	FEMALE	Serous Cystadenocarcinoma	No	C56.9	8441-03-01	C56.9	YES	Tumor resection		1	NO		1.5			G3	Recurrence
TCGA-04-1351-01	TCGA-04-1351-01	High		OV-like c1						TCGA-04-1351	TCGA Ovarian Cancer (OV)	ovarian serous cystadenocarcinoma	Ovary	YES	NO	76		TCGA-04-1351-F24001	TCGA-04-1351		Stage IIIC	-28045			0	1991		1658				2009-03-26	FEMALE	Serous Cystadenocarcinoma	No	C56.9	8441-03-01	C56.9	YES	Incisional Biopsy				100				G2	Recurrence
TCGA-04-1353-01	TCGA-04-1353-01	High		OV-like c1						TCGA-04-1353	TCGA Ovarian Cancer (OV)	ovarian serous cystadenocarcinoma	Ovary			64		TCGA-04-1353-F65201	TCGA-04-1353		Stage IIIC	-23611			0	16				Scheduled Follow-up Submission		2014-09-19	FEMALE	Serous Cystadenocarcinoma	No	C56.9	8441-03-01	C56.9	YES							NO
TCGA-04-1353-11	TCGA-04-1353-11									TCGA-04-1353	TCGA Ovarian Cancer (OV)	ovarian serous cystadenocarcinoma	Ovary			64		TCGA-04-1353-F65201	TCGA-04-1353	TCGA-04-1353-11B	Stage IIIC	-23611			0	16				Scheduled Follow-up Submission		2014-09-19	FEMALE	Serous Cystadenocarcinoma	No	C56.9	8441-03-01	C56.9	YES			0.4	NO		1.5	NO
TCGA-04-1356-01	TCGA-04-1356-01	High	C9-OV	OV-like c1	OV-like c4		miRNA cluster 1	cluster 4	mutation cluster 5	TCGA-04-1356	TCGA Ovarian Cancer (OV)	ovarian serous cystadenocarcinoma	Ovary	YES	NO	62	Bilateral	TCGA-04-1356-F24005	TCGA-04-1356	TCGA-04-1356-01A	Stage IIC	-22855		1499	0			156				2009-03-26	FEMALE	Serous Cystadenocarcinoma	No	C56.9	8441-03-01	C56.9	YES	Tumor resection		1	NO	80	1.2		YES	G3	Recurrence
TCGA-04-1357-01	TCGA-04-1357-01	High	C9-OV	OV-like c1	OV-like c4	OV-like c16	miRNA cluster 1	cluster 4	mutation cluster 5	TCGA-04-1357	TCGA Ovarian Cancer (OV)	ovarian serous cystadenocarcinoma	Ovary			52		TCGA-04-1357-F24009	TCGA-04-1357		Stage IIIB	-18999			0							2009-03-26	FEMALE	Serous Cystadenocarcinoma	No	C56.9	8441-03-01	C56.9	YES									G3
TCGA-04-1360-01	TCGA-04-1360-01	High		OV-like c1	OV-like c4					TCGA-04-1360	TCGA Ovarian Cancer (OV)	ovarian serous cystadenocarcinoma	Ovary			65		TCGA-04-1360-F24011	TCGA-04-1360	TCGA-04-1360-01A	Stage IA	-23993			0							2009-03-26	FEMALE	Serous Cystadenocarcinoma	No	C56.9	8441-03-01	C56.9	YES			0.8	NO		1			G3
TCGA-04-1361-01	TCGA-04-1361-01	Squamous	C9-OV	OV-like c1	OV-like c4		miRNA cluster 1	cluster 6	mutation cluster 5	TCGA-04-1361	TCGA Ovarian Cancer (OV)	ovarian serous cystadenocarcinoma	Ovary	YES	NO	57	Bilateral	TCGA-04-1361-F24013	TCGA-04-1361	TCGA-04-1361-01A	Stage IIIB	-20860			0	989		927	1			2009-03-26	FEMALE	Serous Cystadenocarcinoma	No	C56.9	8441-03-01	C56.9	YES	Tumor resection		0.4	NO		0.8			G3	Recurrence
TCGA-04-1362-01	TCGA-04-1362-01	Squamous	C9-OV	OV-like c1	OV-like c4	OV-like c16	miRNA cluster 1	cluster 4	mutation cluster 5	TCGA-04-1362	TCGA Ovarian Cancer (OV)	ovarian serous cystadenocarcinoma	Ovary	YES	NO	59	Bilateral	TCGA-04-1362-F24020	TCGA-04-1362	TCGA-04-1362-01A	Stage IIC	-21745		1348	0			223	1			2009-03-26	FEMALE	Serous Cystadenocarcinoma	No	C56.9	8441-03-01	C56.9	YES	Tumor resection		1	NO		1.2			G3	Recurrence
TCGA-04-1364-01	TCGA-04-1364-01	High	C9-OV	OV-like c1		OV-like c16	miRNA cluster 2	cluster 1	mutation cluster 5	TCGA-04-1364	TCGA Ovarian Cancer (OV)	ovarian serous cystadenocarcinoma	Ovary	YES	NO	61	Bilateral	TCGA-04-1364-F24028	TCGA-04-1364	TCGA-04-1364-01A	Stage IIIC	-22294		1024	0			288	1			2009-03-26	FEMALE	Serous Cystadenocarcinoma	No	C56.9	8441-03-01	C56.9	YES	Tumor resection		0.6	NO		1.2		NO	G3	Recurrence
TCGA-04-1365-01	TCGA-04-1365-01	Squamous	C9-OV	OV-like c1		OV-like c16	miRNA cluster 2	cluster 1	mutation cluster 5	TCGA-04-1365	TCGA Ovarian Cancer (OV)	ovarian serous cystadenocarcinoma	Ovary	YES	NO	87	Left	TCGA-04-1365-F24044	TCGA-04-1365	TCGA-04-1365-01A	Stage IIIB	-31925			0	2329		1328	1			2009-03-26	FEMALE	Serous Cystadenocarcinoma	No	C56.9	8441-03-01	C56.9	YES	Tumor resection		1.2	NO		1.2		NO	G3	Recurrence
TCGA-04-1367-01	TCGA-04-1367-01	High		OV-like c1			miRNA cluster 1	cluster 2	mutation cluster 5	TCGA-04-1367	TCGA Ovarian Cancer (OV)	ovarian serous cystadenocarcinoma	Ovary	YES	NO	50	Bilateral	TCGA-04-1367-F62486	TCGA-04-1367	TCGA-04-1367-01A	Stage IIIC	-18577			0	3145		2997	0	Scheduled Follow-up Submission	Progressive Disease	2014-07-17	FEMALE	Serous Cystadenocarcinoma	No	C56.9	8441-03-01	C56.9	YES	Tumor resection		0.6	NO	100	0.7	NO	NO	G3	Progression of Disease
TCGA-04-1369-01	TCGA-04-1369-01			OV-like c1	OV-like c4					TCGA-04-1369	TCGA Ovarian Cancer (OV)	ovarian serous cystadenocarcinoma	Ovary	YES	NO	53	Bilateral	TCGA-04-1369-F24056	TCGA-04-1369	TCGA-04-1369-01A	Stage IIIC	-19571		642	0			315	0			2010-08-12	FEMALE	Serous Cystadenocarcinoma	No	C56.9	8441-03-01	C56.9	YES	Tumor resection		1	NO		1			G2	Progression of Disease
TCGA-04-1369-11	TCGA-04-1369-11									TCGA-04-1369	TCGA Ovarian Cancer (OV)	ovarian serous cystadenocarcinoma	Ovary	YES	NO	53	Bilateral	TCGA-04-1369-F24056	TCGA-04-1369	TCGA-04-1369-11A	Stage IIIC	-19571		642	0			315	0			2010-08-12	FEMALE	Serous Cystadenocarcinoma	No	C56.9	8441-03-01	C56.9	YES	Tumor resection		0.9	NO		1.5			G2	Progression of Disease
TCGA-04-1370-01	TCGA-04-1370-01				OV-like c4					TCGA-04-1370	TCGA Ovarian Cancer (OV)	ovarian serous cystadenocarcinoma	Ovary			52	Bilateral	TCGA-04-1370-F24062	TCGA-04-1370	TCGA-04-1370-01A	Stage IIIC	-19329			0	1824			1			2010-08-12	FEMALE	Serous Cystadenocarcinoma	No	C56.9	8441-03-01	C56.9	YES	Tumor resection		2	NO		2			G3
TCGA-04-1371-01	TCGA-04-1371-01	High		OV-like c1						TCGA-04-1371	TCGA Ovarian Cancer (OV)	ovarian serous cystadenocarcinoma	Ovary			58	Bilateral	TCGA-04-1371-F24066	TCGA-04-1371		Stage IIIC	-21243			0	2506			0			2009-03-26	FEMALE	Serous Cystadenocarcinoma	No	C56.9	8441-03-01	C56.9	YES	Tumor resection								G3
TCGA-04-1514-01	TCGA-04-1514-01	High	C9-OV	OV-like c1	OV-like c4	OV-like c16	miRNA cluster 1	cluster 3	mutation cluster 5	TCGA-04-1514	TCGA Ovarian Cancer (OV)	ovarian serous cystadenocarcinoma	Ovary	YES	NO	45	Bilateral	TCGA-04-1514-F24071	TCGA-04-1514	TCGA-04-1514-01A	Stage IIIA	-16725		1720	0			1221	1			2009-06-02	FEMALE	Serous Cystadenocarcinoma	No	C56.9	8441-03-01	C56.9	YES	Tumor resection		0.5	NO		1.1		NO	G2	Recurrence
TCGA-04-1516-01	TCGA-04-1516-01	High		OV-like c1	OV-like c4					TCGA-04-1516	TCGA Ovarian Cancer (OV)	ovarian serous cystadenocarcinoma	Ovary			48	Left	TCGA-04-1516-F24087	TCGA-04-1516	TCGA-04-1516-01A	Stage IA	-17768			0	1265			0			2010-06-25	FEMALE	Serous Cystadenocarcinoma	No	C56.9	8441-03-01	C56.9	YES	Tumor resection		0.5	NO		0.6			G3
TCGA-04-1516-11	TCGA-04-1516-11									TCGA-04-1516	TCGA Ovarian Cancer (OV)	ovarian serous cystadenocarcinoma	Ovary			48	Left	TCGA-04-1516-F24087	TCGA-04-1516	TCGA-04-1516-11B	Stage IA	-17768			0	1265			0			2010-06-25	FEMALE	Serous Cystadenocarcinoma	No	C56.9	8441-03-01	C56.9	YES	Tumor resection		0.7	NO		1			G3
TCGA-04-1517-01	TCGA-04-1517-01	High	C9-OV	OV-like c1	OV-like c4		miRNA cluster 2	cluster 2	mutation cluster 5	TCGA-04-1517	TCGA Ovarian Cancer (OV)	ovarian serous cystadenocarcinoma	Ovary	YES	NO	79	Bilateral	TCGA-04-1517-F24092	TCGA-04-1517	TCGA-04-1517-01A	Stage IIIC	-29045		608	0			349				2009-06-03	FEMALE	Serous Cystadenocarcinoma	No	C56.9	8441-03-01	C56.9	YES	Tumor resection		0.9	NO		1.5		NO	G3	Recurrence
TCGA-04-1519-01	TCGA-04-1519-01	Squamous	C9-OV	OV-like c1	OV-like c4	OV-like c16	miRNA cluster 3	cluster 6		TCGA-04-1519	TCGA Ovarian Cancer (OV)	ovarian serous cystadenocarcinoma	Ovary			48		TCGA-04-1519-F58470	TCGA-04-1519	TCGA-04-1519-01A	Stage IIIC	-17671			0	24				Scheduled Follow-up Submission		2014-04-10	FEMALE	Serous Cystadenocarcinoma	No	C56.9	8441-03-01	C56.9	YES			0.4	NO		1.3	YES		G3
TCGA-04-1525-01	TCGA-04-1525-01	High	C9-OV	OV-like c1	OV-like c4		miRNA cluster 1	cluster 2	mutation cluster 5	TCGA-04-1525	TCGA Ovarian Cancer (OV)	ovarian serous cystadenocarcinoma	Ovary	YES	NO	47	Bilateral	TCGA-04-1525-F24099	TCGA-04-1525	TCGA-04-1525-01A	Stage IIIC	-17469		1167	0	1167		213				2009-06-03	FEMALE	Serous Cystadenocarcinoma	No	C56.9	8441-03-01	C56.9	YES	Tumor resection		0.4	NO		2		NO	G3	Recurrence
TCGA-04-1530-01	TCGA-04-1530-01	Squamous		OV-like c1			miRNA cluster 1	cluster 6	mutation cluster 5	TCGA-04-1530	TCGA Ovarian Cancer (OV)	ovarian serous cystadenocarcinoma	Ovary	YES	NO	68	Bilateral	TCGA-04-1530-F24104	TCGA-04-1530	TCGA-04-1530-01A	Stage IIIC	-25013		3622	0			350				2009-06-02	FEMALE	Serous Cystadenocarcinoma	No	C56.9	8441-03-01	C56.9	YES	Tumor resection		1	NO		1.4		NO	G3	Recurrence
TCGA-04-1536-01	TCGA-04-1536-01	High		OV-like c1			miRNA cluster 1	cluster 4		TCGA-04-1536	TCGA Ovarian Cancer (OV)	ovarian serous cystadenocarcinoma	Ovary	YES	NO	60	Bilateral	TCGA-04-1536-F24110	TCGA-04-1536		Stage IV	-21939		885	0			498	0			2009-06-03	FEMALE	Serous Cystadenocarcinoma	No	C56.9	8441-03-01	C56.9	YES	Cytology (e.g. Peritoneal or pleural fluid)								G3	Recurrence
TCGA-04-1542-01	TCGA-04-1542-01	High	C9-OV	OV-like c1	OV-like c4		miRNA cluster 1	cluster 3	mutation cluster 5	TCGA-04-1542	TCGA Ovarian Cancer (OV)	ovarian serous cystadenocarcinoma	Ovary	YES	NO	52	Bilateral	TCGA-04-1542-F24118	TCGA-04-1542	TCGA-04-1542-01A	Stage IIIB	-19263		2561	0			1020	0			2009-06-02	FEMALE	Serous Cystadenocarcinoma	No	C56.9	8441-03-01	C56.9	YES	Tumor resection		0.8	NO		1		NO	G2	Recurrence
TCGA-04-1638-01	TCGA-04-1638-01	Squamous		OV-like c1	OV-like c4		miRNA cluster 1	cluster 6		TCGA-04-1638	TCGA Ovarian Cancer (OV)	ovarian serous cystadenocarcinoma	Ovary	YES	YES	57		TCGA-04-1638-F24136	TCGA-04-1638	TCGA-04-1638-01A	Stage IV	-20987		1686	0			298	0			2009-06-02	FEMALE	Serous Cystadenocarcinoma	No	C56.9	8441-03-01	C56.9	YES	Tumor resection		0.8	NO		1.6			G3	Recurrence
TCGA-04-1644-01	TCGA-04-1644-01	Squamous		OV-like c1	OV-like c4					TCGA-04-1644	TCGA Ovarian Cancer (OV)	ovarian serous cystadenocarcinoma	Ovary	YES	NO	48	Bilateral	TCGA-04-1644-F24145	TCGA-04-1644	TCGA-04-1644-01A	Stage IIIC	-17725		1487	0			634	1			2009-06-02	FEMALE	Serous Cystadenocarcinoma	No	C56.9	8441-03-01	C56.9	YES	Tumor resection		0.7	NO		1.2			G3	Progression of Disease
TCGA-04-1644-11	TCGA-04-1644-11									TCGA-04-1644	TCGA Ovarian Cancer (OV)	ovarian serous cystadenocarcinoma	Ovary	YES	NO	48	Bilateral	TCGA-04-1644-F24145	TCGA-04-1644	TCGA-04-1644-11A	Stage IIIC	-17725		1487	0			634	1			2009-06-02	FEMALE	Serous Cystadenocarcinoma	No	C56.9	8441-03-01	C56.9	YES	Tumor resection		0.7	NO		1.1			G3	Progression of Disease
TCGA-04-1646-01	TCGA-04-1646-01	High		OV-like c1	OV-like c4		miRNA cluster 1	cluster 4		TCGA-04-1646	TCGA Ovarian Cancer (OV)	ovarian serous cystadenocarcinoma	Ovary	YES	NO	60	Bilateral	TCGA-04-1646-F24152	TCGA-04-1646		Stage IIIC	-22207		848	0			508	0			2009-06-02	FEMALE	Serous Cystadenocarcinoma	No	C56.9	8441-03-01	C56.9	YES	Tumor resection								G3	Recurrence
TCGA-04-1648-01	TCGA-04-1648-01	Squamous		OV-like c1	OV-like c4		miRNA cluster 1	cluster 4		TCGA-04-1648	TCGA Ovarian Cancer (OV)	ovarian serous cystadenocarcinoma	Ovary	YES	NO	57		TCGA-04-1648-F24159	TCGA-04-1648		Stage IIIC	-21113		871	0			412	0			2009-06-02	FEMALE	Serous Cystadenocarcinoma	No	C56.9	8441-03-01	C56.9	YES	Cytology (e.g. Peritoneal or pleural fluid)								G2	Recurrence
TCGA-04-1649-01	TCGA-04-1649-01	High		OV-like c1	OV-like c4		miRNA cluster 1	cluster 6		TCGA-04-1649	TCGA Ovarian Cancer (OV)	ovarian serous cystadenocarcinoma	Ovary	YES	NO	74	Bilateral	TCGA-04-1649-F24168	TCGA-04-1649	TCGA-04-1649-01A	Stage IIIC	-27165			0	1966		1672	1			2009-06-02	FEMALE	Serous Cystadenocarcinoma	No	C56.9	8441-03-01	C56.9	YES	Tumor resection		0.8	NO		1.7			G3	Recurrence
TCGA-04-1651-01	TCGA-04-1651-01	Squamous		OV-like c1	OV-like c4		miRNA cluster 1	cluster 5		TCGA-04-1651	TCGA Ovarian Cancer (OV)	ovarian serous cystadenocarcinoma	Ovary	YES	NO	53	Bilateral	TCGA-04-1651-F24172	TCGA-04-1651	TCGA-04-1651-01A	Stage IIIC	-19628		1102	0			990	1			2009-06-02	FEMALE	Serous Cystadenocarcinoma	No	C56.9	8441-03-01	C56.9	YES	Cytology (e.g. Peritoneal or pleural fluid)		0.4	NO		1.5			G3	Recurrence
TCGA-04-1652-01	TCGA-04-1652-01	High		OV-like c1			miRNA cluster 1	cluster 2		TCGA-04-1652	TCGA Ovarian Cancer (OV)	ovarian serous cystadenocarcinoma	Ovary	YES	NO	76	Right	TCGA-04-1652-F24179	TCGA-04-1652		Stage IIIC	-28101		969	0			880				2009-06-02	FEMALE	Serous Cystadenocarcinoma	No	C56.9	8441-03-01	C56.9	YES	Tumor resection							NO	G2	Recurrence
TCGA-04-1654-01	TCGA-04-1654-01	High		OV-like c1	OV-like c4		miRNA cluster 1	cluster 4		TCGA-04-1654	TCGA Ovarian Cancer (OV)	ovarian serous cystadenocarcinoma	Ovary	YES	NO	69	Bilateral	TCGA-04-1654-F24185	TCGA-04-1654	TCGA-04-1654-01A	Stage IIIC	-25387		1451	0			808	0			2009-06-02	FEMALE	Serous Cystadenocarcinoma	No	C56.9	8441-03-01	C56.9	YES	Cytology (e.g. Peritoneal or pleural fluid)		0.8	NO		1.2			G2	Recurrence
TCGA-04-1655-01	TCGA-04-1655-01	High		OV-like c1			miRNA cluster 2	cluster 1		TCGA-04-1655	TCGA Ovarian Cancer (OV)	ovarian serous cystadenocarcinoma	Ovary	YES	NO	49	Bilateral	TCGA-04-1655-F24191	TCGA-04-1655	TCGA-04-1655-01A	Stage IIIB	-17988		1380	0			819	0			2009-06-02	FEMALE	Serous Cystadenocarcinoma	No	C56.9	8441-03-01	C56.9	YES	Cytology (e.g. Peritoneal or pleural fluid)		0.6	NO		1.1			G2	Recurrence
TCGA-09-0364-01	TCGA-09-0364-01	Squamous		OV-like c1		OV-like c16	miRNA cluster 1	cluster 3		TCGA-09-0364	TCGA Ovarian Cancer (OV)	ovarian serous cystadenocarcinoma	Ovary	YES	YES	80	Right	TCGA-09-0364-F24198	TCGA-09-0364	TCGA-09-0364-01A	Stage IIC	-29262		887	0			395				2009-03-04	FEMALE	Serous Cystadenocarcinoma	No	C56.9	8441-03-01	C56.9	YES	Tumor resection			NO				NO	G3	Recurrence
TCGA-09-0365-01	TCGA-09-0365-01	GBM		OV-like c1						TCGA-09-0365	TCGA Ovarian Cancer (OV)	ovarian serous cystadenocarcinoma	Ovary	YES	NO	70	Left	TCGA-09-0365-F24203	TCGA-09-0365	TCGA-09-0365-01A	Stage IIIC	-25703		288	0			251				2009-03-04	FEMALE	Serous Cystadenocarcinoma	No	C56.9	8441-03-01	C56.9	YES	Cytology (e.g. Peritoneal or pleural fluid)			NO				NO	G3	Recurrence
TCGA-09-0366-01	TCGA-09-0366-01	BRCA-LUAD+	C9-OV	OV-like c1		OV-like c16	miRNA cluster 2	cluster 1	mutation cluster 5	TCGA-09-0366	TCGA Ovarian Cancer (OV)	ovarian serous cystadenocarcinoma	Ovary	YES	NO	55	Bilateral	TCGA-09-0366-F24207	TCGA-09-0366		Stage IIIC	-20440		1757	0			190				2009-03-04	FEMALE	Serous Cystadenocarcinoma	No	C48.1	8441-03-01	C48.1	YES	Tumor resection							NO	G3	Recurrence
TCGA-09-0367-01	TCGA-09-0367-01	High		OV-like c1		OV-like c16	miRNA cluster 1	cluster 3		TCGA-09-0367	TCGA Ovarian Cancer (OV)	ovarian serous cystadenocarcinoma	Ovary			67	Bilateral	TCGA-09-0367-F24212	TCGA-09-0367	TCGA-09-0367-01A	Stage IIIC	-24473		547	0							2009-03-04	FEMALE	Serous Cystadenocarcinoma	No	C56.9	8441-03-01	C56.9	YES	Tumor resection			NO				YES	G3
TCGA-09-0369-01	TCGA-09-0369-01	High	C9-OV	OV-like c1		OV-like c16			mutation cluster 5	TCGA-09-0369	TCGA Ovarian Cancer (OV)	ovarian serous cystadenocarcinoma	Ovary	YES	NO	56	Left	TCGA-09-0369-F24217	TCGA-09-0369	TCGA-09-0369-01A	Stage IIIC	-20705		1082	0			274				2009-03-04	FEMALE	Serous Cystadenocarcinoma	No	C56.9	8441-03-01	C56.9	YES	Tumor resection			NO				YES	G3	Recurrence
TCGA-09-1659-01	TCGA-09-1659-01	High		OV-like c1					mutation cluster 5	TCGA-09-1659	TCGA Ovarian Cancer (OV)	ovarian serous cystadenocarcinoma	Ovary			51	Bilateral	TCGA-09-1659-F24226	TCGA-09-1659	TCGA-09-1659-01B	Stage IIIC	-18733		304	0							2009-06-02	FEMALE	Serous Cystadenocarcinoma	No	C56.9	8441-03-01	C56.9	YES	Tumor resection		0.6	NO		1		YES	G3
TCGA-09-1661-01	TCGA-09-1661-01	High		OV-like c1			miRNA cluster 1	cluster 6	mutation cluster 5	TCGA-09-1661	TCGA Ovarian Cancer (OV)	ovarian serous cystadenocarcinoma	Ovary			75	Right	TCGA-09-1661-F24233	TCGA-09-1661	TCGA-09-1661-01B	Stage IIIC	-27486		1169	0							2009-06-02	FEMALE	Serous Cystadenocarcinoma	No	C56.9	8441-03-01	C56.9	YES	Tumor resection		0.4	NO		0.6		NO	G3
TCGA-09-1662-01	TCGA-09-1662-01	Squamous	C9-OV	OV-like c1	OV-like c4	OV-like c16	miRNA cluster 1	cluster 6	mutation cluster 5	TCGA-09-1662	TCGA Ovarian Cancer (OV)	ovarian serous cystadenocarcinoma	Ovary	YES	NO	58	Left	TCGA-09-1662-F24243	TCGA-09-1662	TCGA-09-1662-01A	Stage IV	-21246		2717	0			1046				2009-06-02	FEMALE	Serous Cystadenocarcinoma	No	C56.9	8441-03-01	C56.9	YES	Tumor resection		0.7	NO		1.5		YES	G3	Recurrence
TCGA-09-1664-01	TCGA-09-1664-01	Squamous		OV-like c1	OV-like c4					TCGA-09-1664	TCGA Ovarian Cancer (OV)	ovarian serous cystadenocarcinoma	Ovary			37	Bilateral	TCGA-09-1664-F24268	TCGA-09-1664		Stage IIIC	-13739		2279	0							2009-06-02	FEMALE	Serous Cystadenocarcinoma	No	C56.9	8441-03-01	C56.9	YES	Tumor resection							NO	G1
TCGA-09-1665-01	TCGA-09-1665-01	High	C9-OV	OV-like c1	OV-like c4		miRNA cluster 1	cluster 3	mutation cluster 5	TCGA-09-1665	TCGA Ovarian Cancer (OV)	ovarian serous cystadenocarcinoma	Ovary	YES	YES	73	Left	TCGA-09-1665-F24272	TCGA-09-1665	TCGA-09-1665-01B	Stage IIIC	-27010		1266	0			468				2009-06-02	FEMALE	Serous Cystadenocarcinoma	No	C56.9	8441-03-01	C56.9	YES	Tumor resection		0.6	NO		1.5		YES	G2	Recurrence
TCGA-09-1666-01	TCGA-09-1666-01	Squamous	C9-OV	OV-like c1	OV-like c4	OV-like c16	miRNA cluster 1	cluster 4	mutation cluster 5	TCGA-09-1666	TCGA Ovarian Cancer (OV)	ovarian serous cystadenocarcinoma	Ovary	YES	NO	57	Bilateral	TCGA-09-1666-F24279	TCGA-09-1666	TCGA-09-1666-01A	Stage IIIC	-21066			0	1752		480				2009-06-02	FEMALE	Serous Cystadenocarcinoma	No	C56.9	8441-03-01	C56.9	YES	Tumor resection		0.6	NO		1.5		NO	G3	Recurrence
TCGA-09-1667-01	TCGA-09-1667-01	High		OV-like c1		OV-like c16	miRNA cluster 2	cluster 1		TCGA-09-1667	TCGA Ovarian Cancer (OV)	ovarian serous cystadenocarcinoma	Ovary	YES	YES	61	Bilateral	TCGA-09-1667-F24292	TCGA-09-1667	TCGA-09-1667-01C	Stage IIC	-22306			0	1882		460				2009-06-02	FEMALE	Serous Cystadenocarcinoma	No	C56.9	8441-03-01	C56.9	YES	Tumor resection		0.7	NO		1		NO	G2	Recurrence
TCGA-09-1668-01	TCGA-09-1668-01	Squamous		OV-like c1		OV-like c16	miRNA cluster 1	cluster 3		TCGA-09-1668	TCGA Ovarian Cancer (OV)	ovarian serous cystadenocarcinoma	Ovary			57	Right	TCGA-09-1668-F24300	TCGA-09-1668	TCGA-09-1668-01B	Stage IIIC	-20972			0	1684						2009-06-02	FEMALE	Serous Cystadenocarcinoma	No	C56.9	8441-03-01	C56.9	YES	Tumor resection		0.6	NO		0.7		NO	G3
TCGA-09-1669-01	TCGA-09-1669-01	Squamous	C9-OV	OV-like c1		OV-like c16	miRNA cluster 1	cluster 3	mutation cluster 5	TCGA-09-1669	TCGA Ovarian Cancer (OV)	ovarian serous cystadenocarcinoma	Ovary			54	Right	TCGA-09-1669-F24305	TCGA-09-1669	TCGA-09-1669-01A	Stage IIIA	-20052			0	928						2009-06-02	FEMALE	Serous Cystadenocarcinoma	No	C56.9	8441-03-01	C56.9	YES	Tumor resection		0.5	NO		0.9		NO	G3
TCGA-09-1670-01	TCGA-09-1670-01	High	C9-OV	OV-like c1	OV-like c4	OV-like c16	miRNA cluster 1	cluster 6		TCGA-09-1670	TCGA Ovarian Cancer (OV)	ovarian serous cystadenocarcinoma	Ovary	YES	NO	57	Bilateral	TCGA-09-1670-F24309	TCGA-09-1670	TCGA-09-1670-01A	Stage IIIA	-21147			0	547		547				2009-06-02	FEMALE	Serous Cystadenocarcinoma	No	C56.9	8441-03-01	C56.9	YES	Tumor resection		0.5	NO		1.6		NO	G3	Recurrence
TCGA-09-1672-01	TCGA-09-1672-01	BRCA-LUAD+		OV-like c1						TCGA-09-1672	TCGA Ovarian Cancer (OV)	ovarian serous cystadenocarcinoma	Ovary			78	Right	TCGA-09-1672-F24314	TCGA-09-1672	TCGA-09-1672-01A	Stage IIIC	-28556			0	178						2009-06-02	FEMALE	Serous Cystadenocarcinoma	No	C56.9	8441-03-01	C56.9	YES	Tumor resection		0.6	NO		1		YES	G1
TCGA-09-1673-01	TCGA-09-1673-01	High	C9-OV	Low purity c2	OV-like c4	OV-like c16	miRNA cluster 1	cluster 2		TCGA-09-1673	TCGA Ovarian Cancer (OV)	ovarian serous cystadenocarcinoma	Ovary			50	Bilateral	TCGA-09-1673-F24318	TCGA-09-1673	TCGA-09-1673-01A	Stage IV	-18599			0	92						2009-06-02	FEMALE	Serous Cystadenocarcinoma	No	C56.9	8441-03-01	C56.9	YES	Tumor resection		1	NO		3		YES	G3
TCGA-09-1674-01	TCGA-09-1674-01	High	C9-OV	OV-like c1	UCEC-like c5	OV-like c16	miRNA cluster 2	cluster 1		TCGA-09-1674	TCGA Ovarian Cancer (OV)	ovarian serous cystadenocarcinoma	Ovary			79	Bilateral	TCGA-09-1674-F24322	TCGA-09-1674	TCGA-09-1674-01A	Stage IIIC	-28878			0	260						2009-06-02	FEMALE	Serous Cystadenocarcinoma	No	C56.9	8441-03-01	C56.9	YES	Tumor resection		1.5	NO		2.1		NO	G3
TCGA-09-1675-01	TCGA-09-1675-01	Squamous		OV-like c1						TCGA-09-1675	TCGA Ovarian Cancer (OV)	ovarian serous cystadenocarcinoma	Ovary			50	Left	TCGA-09-1675-F24326	TCGA-09-1675	TCGA-09-1675-01B	Stage IC	-18596			0	2967						2009-06-02	FEMALE	Serous Cystadenocarcinoma	No	C56.9	8441-03-01	C56.9	YES	Tumor resection		0.4	NO		1.1		NO	G2
TCGA-09-2043-01	TCGA-09-2043-01	High		OV-like c1	OV-like c4					TCGA-09-2043	TCGA Ovarian Cancer (OV)	ovarian serous cystadenocarcinoma	Ovary			69	Left	TCGA-09-2043-F24332	TCGA-09-2043	TCGA-09-2043-01A	Stage IC	-25480			0	188						2009-11-02	FEMALE	Serous Cystadenocarcinoma	No	C56.9	8441-03-01	C56.9	YES	Tumor resection		1.5	NO		2		NO	G3
TCGA-09-2044-01	TCGA-09-2044-01	High	C9-OV	OV-like c1	OV-like c4	OV-like c16	miRNA cluster 1	cluster 4	mutation cluster 13	TCGA-09-2044	TCGA Ovarian Cancer (OV)	ovarian serous cystadenocarcinoma	Ovary			77	Right	TCGA-09-2044-F24334	TCGA-09-2044	TCGA-09-2044-01B	Stage IIB	-28231			0	186						2009-11-02	FEMALE	Serous Cystadenocarcinoma	No	C56.9	8441-03-01	C56.9	YES	Tumor resection		1.4	NO		1.8		NO	G3
TCGA-09-2045-01	TCGA-09-2045-01	High	C9-OV	OV-like c1	OV-like c4	OV-like c16	miRNA cluster 1	cluster 3	mutation cluster 8	TCGA-09-2045	TCGA Ovarian Cancer (OV)	ovarian serous cystadenocarcinoma	Ovary	YES	NO	50	Bilateral	TCGA-09-2045-F24338	TCGA-09-2045	TCGA-09-2045-01A	Stage IV	-18285		1069	0			631				2009-11-03	FEMALE	Serous Cystadenocarcinoma	No	C56.9	8441-03-01	C56.9	YES	Tumor resection		0.7	NO		1.5		YES	G2	Recurrence
TCGA-09-2048-01	TCGA-09-2048-01	High		OV-like c1		OV-like c16	miRNA cluster 1	cluster 3		TCGA-09-2048	TCGA Ovarian Cancer (OV)	ovarian serous cystadenocarcinoma	Ovary			63	Bilateral	TCGA-09-2048-F24351	TCGA-09-2048	TCGA-09-2048-01A	Stage IIIC	-23043		138	0							2009-11-03	FEMALE	Serous Cystadenocarcinoma	No	C56.9	8441-03-01	C56.9	YES	Tumor resection		0.7	NO		1		YES	G3
TCGA-09-2049-01	TCGA-09-2049-01	High	C9-OV	OV-like c1	OV-like c4				mutation cluster 8	TCGA-09-2049	TCGA Ovarian Cancer (OV)	ovarian serous cystadenocarcinoma	Ovary	YES	NO	64	Left	TCGA-09-2049-F24354	TCGA-09-2049	TCGA-09-2049-01D	Stage IIIC	-23410			0	3419		953				2009-11-03	FEMALE	Serous Cystadenocarcinoma	No	C56.9	8441-03-01	C56.9	YES	Tumor resection		0.7	NO		1		NO	G3	Recurrence
TCGA-09-2050-01	TCGA-09-2050-01	High		OV-like c1			miRNA cluster 1	cluster 4	mutation cluster 5	TCGA-09-2050	TCGA Ovarian Cancer (OV)	ovarian serous cystadenocarcinoma	Ovary			65	Bilateral	TCGA-09-2050-F24367	TCGA-09-2050	TCGA-09-2050-01A	Stage IIA	-23987			0	2163						2009-11-03	FEMALE	Serous Cystadenocarcinoma	No	C56.9	8441-03-01	C56.9	YES	Tumor resection		0.5	NO		0.6		NO	G2
TCGA-09-2051-01	TCGA-09-2051-01	High	C9-OV	OV-like c1	OV-like c4	OV-like c16	miRNA cluster 1	cluster 4	mutation cluster 5	TCGA-09-2051	TCGA Ovarian Cancer (OV)	ovarian serous cystadenocarcinoma	Ovary	YES	NO	42	Bilateral	TCGA-09-2051-F24373	TCGA-09-2051	TCGA-09-2051-01A	Stage IIIC	-15650			0	1919		583				2009-11-03	FEMALE	Serous Cystadenocarcinoma	No	C56.9	8441-03-01	C56.9	YES	Tumor resection		0.7	NO		0.8		YES	G3	Recurrence
TCGA-09-2053-01	TCGA-09-2053-01	High		OV-like c1			miRNA cluster 1	cluster 3	mutation cluster 5	TCGA-09-2053	TCGA Ovarian Cancer (OV)	ovarian serous cystadenocarcinoma	Ovary			72	Left	TCGA-09-2053-F24384	TCGA-09-2053	TCGA-09-2053-01C	Stage IIIC	-26433			0	1209						2009-11-02	FEMALE	Serous Cystadenocarcinoma	No	C56.9	8441-03-01	C56.9	YES	Tumor resection		0.4	NO		0.7		NO	G3
TCGA-09-2054-01	TCGA-09-2054-01	High	C9-OV	OV-like c1	KIRC-like c1	OV-like c16	miRNA cluster 2	cluster 3		TCGA-09-2054	TCGA Ovarian Cancer (OV)	ovarian serous cystadenocarcinoma	Ovary			58	Bilateral	TCGA-09-2054-F24388	TCGA-09-2054	TCGA-09-2054-01A	Stage IIIC	-21285		637	0	637						2009-11-02	FEMALE	Serous Cystadenocarcinoma	No	C56.9	8441-03-01	C56.9	YES	Tumor resection		0.8	NO		2		YES	G3
TCGA-09-2055-01	TCGA-09-2055-01	Squamous		OV-like c1	OV-like c4					TCGA-09-2055	TCGA Ovarian Cancer (OV)	ovarian serous cystadenocarcinoma	Ovary			48	Left	TCGA-09-2055-F24395	TCGA-09-2055	TCGA-09-2055-01B	Stage IC	-17545			0	819						2009-11-02	FEMALE	Serous Cystadenocarcinoma	No	C56.9	8441-03-01	C56.9	YES	Tumor resection		0.9	NO		1.8		NO	G3
TCGA-09-2056-01	TCGA-09-2056-01	BRCA-LUAD+	C9-OV	Low purity c2	OV-like c4	OV-like c16	miRNA cluster 1	cluster 4	mutation c1uster 9	TCGA-09-2056	TCGA Ovarian Cancer (OV)	ovarian serous cystadenocarcinoma	Ovary			62	Bilateral	TCGA-09-2056-F24399	TCGA-09-2056	TCGA-09-2056-01B	Stage IIIC	-22864			0	379						2009-11-02	FEMALE	Serous Cystadenocarcinoma	No	C56.9	8441-03-01	C56.9	YES	Tumor resection		0.7	NO		1.6		NO	G3
TCGA-10-0925-01	TCGA-10-0925-01	BRCA-LUAD+		OV-like c1	OV-like c4					TCGA-10-0925	TCGA Ovarian Cancer (OV)	ovarian serous cystadenocarcinoma	Ovary	YES	NO	58	Bilateral	TCGA-10-0925-F24403	TCGA-10-0925	TCGA-10-0925-01B	Stage IIIB	-21498		1652	0	1652		558				2010-02-05	FEMALE	Serous Cystadenocarcinoma	No	C56.9	8441-03-01	C56.9	YES	Tumor resection		0.7	NO	80	0.7			G1	Recurrence
TCGA-10-0926-01	TCGA-10-0926-01	Squamous	C9-OV	OV-like c1	OV-like c4		miRNA cluster 2	cluster 3	mutation cluster 5	TCGA-10-0926	TCGA Ovarian Cancer (OV)	ovarian serous cystadenocarcinoma	Ovary	YES	NO	63	Bilateral	TCGA-10-0926-F24413	TCGA-10-0926	TCGA-10-0926-01A	Stage IIIC	-23307		788	0	788		287				2009-03-06	FEMALE	Serous Cystadenocarcinoma	No	C56.9	8441-03-01	C56.9	YES	Tumor resection		0.8	NO	80	1		NO	G3	Recurrence
TCGA-10-0927-01	TCGA-10-0927-01	Squamous		OV-like c1			miRNA cluster 2	cluster 1	mutation cluster 5	TCGA-10-0927	TCGA Ovarian Cancer (OV)	ovarian serous cystadenocarcinoma	Ovary	YES	NO	65	Bilateral	TCGA-10-0927-F24420	TCGA-10-0927		Stage IIIC	-23982		2490	0	2478		1001				2009-03-06	FEMALE	Serous Cystadenocarcinoma	No	C56.9	8441-03-01	C56.9	YES	Tumor resection								G2	Recurrence
TCGA-10-0928-01	TCGA-10-0928-01	High	C9-OV	OV-like c1		OV-like c16	miRNA cluster 1	cluster 3	mutation cluster 2	TCGA-10-0928	TCGA Ovarian Cancer (OV)	ovarian serous cystadenocarcinoma	Ovary			71	Bilateral	TCGA-10-0928-F24430	TCGA-10-0928	TCGA-10-0928-01A	Stage IIIC	-26066		563	0	563			0			2009-03-06	FEMALE	Serous Cystadenocarcinoma	No	C56.9	8441-03-01	C56.9	YES	Tumor resection		0.8	NO		1		NO	G3
TCGA-10-0930-01	TCGA-10-0930-01	High		OV-like c1			miRNA cluster 1	cluster 3	mutation c1uster 9	TCGA-10-0930	TCGA Ovarian Cancer (OV)	ovarian serous cystadenocarcinoma	Ovary	YES	NO	70	Left	TCGA-10-0930-F24432	TCGA-10-0930	TCGA-10-0930-01A	Stage IIIC	-25737		1040	0	1011		680				2009-03-06	FEMALE	Serous Cystadenocarcinoma	No	C56.9	8441-03-01	C56.9	YES	Tumor resection		0.8	NO		0.8			G3	Recurrence
TCGA-10-0931-01	TCGA-10-0931-01	Squamous	C9-OV	OV-like c1	OV-like c4		miRNA cluster 2	cluster 3	mutation cluster 5	TCGA-10-0931	TCGA Ovarian Cancer (OV)	ovarian serous cystadenocarcinoma	Ovary	YES	NO	44	Bilateral	TCGA-10-0931-F24440	TCGA-10-0931	TCGA-10-0931-01A	Stage IIIC	-16262		1000	0	982		300	1			2009-03-06	FEMALE	Serous Cystadenocarcinoma	No	C56.9	8441-03-01	C56.9	YES	Tumor resection		0.5	NO		0.5			G3	Recurrence
TCGA-10-0933-01	TCGA-10-0933-01	High	C9-OV	UCEC Serous c4	OV-like c4		miRNA cluster 1	cluster 3	mutation c1uster 9	TCGA-10-0933	TCGA Ovarian Cancer (OV)	ovarian serous cystadenocarcinoma	Ovary	YES	NO	77	Bilateral	TCGA-10-0933-F24454	TCGA-10-0933	TCGA-10-0933-01A	Stage IIIC	-28433		446	0	356		356	1			2009-03-06	FEMALE	Serous Cystadenocarcinoma	No	C56.9	8441-03-01	C56.9	YES	Tumor resection		0.4	NO		1			G3	Recurrence
TCGA-10-0934-01	TCGA-10-0934-01	High		UCEC non-CIMP c3			miRNA cluster 6	cluster 4	mutation cluster 5	TCGA-10-0934	TCGA Ovarian Cancer (OV)	ovarian serous cystadenocarcinoma	Ovary	YES	NO	50	Bilateral	TCGA-10-0934-F24458	TCGA-10-0934		Stage IIIC	-18602		204	0	119		111				2009-03-06	FEMALE	Serous Cystadenocarcinoma	No	C56.9	8441-03-01	C56.9	YES	Tumor resection							NO	G3	Recurrence
TCGA-10-0935-01	TCGA-10-0935-01	BRCA-LUAD+		OV-like c1					mutation cluster 5	TCGA-10-0935	TCGA Ovarian Cancer (OV)	ovarian serous cystadenocarcinoma	Ovary			68	Bilateral	TCGA-10-0935-F24462	TCGA-10-0935		Stage IIIC	-25098		1078	0	1078						2009-03-06	FEMALE	Serous Cystadenocarcinoma	No	C56.9	8441-03-01	C56.9	YES	Tumor resection							YES	G3
TCGA-10-0936-01	TCGA-10-0936-01	High	C9-OV	OV-like c1	OV-like c4	OV-like c16	miRNA cluster 3	cluster 2		TCGA-10-0936	TCGA Ovarian Cancer (OV)	ovarian serous cystadenocarcinoma	Ovary			69	Bilateral	TCGA-10-0936-F24466	TCGA-10-0936	TCGA-10-0936-01A	Stage IIIC	-25454		1123	0	1089			0			2009-03-06	FEMALE	Serous Cystadenocarcinoma	No	C56.9	8441-03-01	C56.9	YES	Tumor resection		0.6	NO		1		YES	G3
TCGA-10-0937-01	TCGA-10-0937-01	Squamous		OV-like c1			miRNA cluster 1	cluster 3	mutation cluster 5	TCGA-10-0937	TCGA Ovarian Cancer (OV)	ovarian serous cystadenocarcinoma	Ovary	YES	NO	44	Bilateral	TCGA-10-0937-F24476	TCGA-10-0937		Stage IIIC	-16222		608	0	460		235	0			2009-03-06	FEMALE	Serous Cystadenocarcinoma	No	C56.9	8441-03-01	C56.9	YES	Tumor resection								G3	Recurrence
TCGA-10-0938-01	TCGA-10-0938-01	High		OV-like c1			miRNA cluster 1	cluster 3	mutation cluster 5	TCGA-10-0938	TCGA Ovarian Cancer (OV)	ovarian serous cystadenocarcinoma	Ovary			80	Bilateral	TCGA-10-0938-F24483	TCGA-10-0938	TCGA-10-0938-01A	Stage IIIC	-29558		636	0	604		362	2			2009-03-06	FEMALE	Serous Cystadenocarcinoma	No	C56.9	8441-03-01	C56.9	YES			0.6	NO		1			G3	Progression of Disease
TCGA-13-0714-01	TCGA-13-0714-01	High		OV-like c1			miRNA cluster 2	cluster 1	mutation cluster 5	TCGA-13-0714	TCGA Ovarian Cancer (OV)	ovarian serous cystadenocarcinoma	Ovary	YES	NO	55	Bilateral	TCGA-13-0714-F24489	TCGA-13-0714	TCGA-13-0714-01A	Stage IV	-20109		189	0	189		110				2009-02-24	FEMALE	Serous Cystadenocarcinoma	No	C56.9	8441-03-01	C56.9	YES	Cytology (e.g. Peritoneal or pleural fluid)		0.6	NO	80	1.2			G3	Progression of Disease
TCGA-13-0717-01	TCGA-13-0717-01	High		OV-like c1					mutation cluster 8	TCGA-13-0717	TCGA Ovarian Cancer (OV)	ovarian serous cystadenocarcinoma	Ovary	YES	NO	54	Bilateral	TCGA-13-0717-F24494	TCGA-13-0717		Stage IIIC	-20042		748	0	748		294				2009-02-24	FEMALE	Serous Cystadenocarcinoma	No	C56.9	8441-03-01	C56.9	YES	Tumor resection								G3	Recurrence
TCGA-13-0720-01	TCGA-13-0720-01	Squamous	C9-OV	OV-like c1	OV-like c4		miRNA cluster 1	cluster 1	mutation cluster 5	TCGA-13-0720	TCGA Ovarian Cancer (OV)	ovarian serous cystadenocarcinoma	Ovary	YES	NO	48	Bilateral	TCGA-13-0720-F24498	TCGA-13-0720	TCGA-13-0720-01A	Stage IIIC	-17799		1355	0	1355		292				2009-02-24	FEMALE	Serous Cystadenocarcinoma	No	C56.9	8441-03-01	C56.9	YES	Tumor resection		1.2	NO	80	8			G3	Recurrence
TCGA-13-0723-01	TCGA-13-0723-01	High		OV-like c1			miRNA cluster 2	cluster 2	mutation cluster 5	TCGA-13-0723	TCGA Ovarian Cancer (OV)	ovarian serous cystadenocarcinoma	Ovary	YES	YES	63	Bilateral	TCGA-13-0723-F24503	TCGA-13-0723	TCGA-13-0723-01A	Stage IIIC	-23094		1204	0	1204		210				2009-02-24	FEMALE	Serous Cystadenocarcinoma	No	C56.9	8441-03-01	C56.9	YES	Tumor resection		1	NO		1.3			G3	Progression of Disease
TCGA-13-0724-01	TCGA-13-0724-01	High		OV-like c1			miRNA cluster 1	cluster 3	mutation cluster 5	TCGA-13-0724	TCGA Ovarian Cancer (OV)	ovarian serous cystadenocarcinoma	Ovary	YES	NO	72	Right	TCGA-13-0724-F24507	TCGA-13-0724		Stage IV	-26342		83	0	83		83				2009-02-24	FEMALE	Serous Cystadenocarcinoma	No	C56.9	8441-03-01	C56.9	YES	Excisional Biopsy				80				G3	Progression of Disease
TCGA-13-0725-01	TCGA-13-0725-01	Squamous		OV-like c1	OV-like c4		miRNA cluster 2	cluster 1		TCGA-13-0725	TCGA Ovarian Cancer (OV)	ovarian serous cystadenocarcinoma	Ovary	YES	NO	44	Bilateral	TCGA-13-0725-F24510	TCGA-13-0725	TCGA-13-0725-01A	Stage IIIC	-16086		377	0	377		190				2009-02-24	FEMALE	Serous Cystadenocarcinoma	No	C56.9	8441-03-01	C56.9	YES	Cytology (e.g. Peritoneal or pleural fluid)		1	NO		1.5			G3	Recurrence
TCGA-13-0726-01	TCGA-13-0726-01	Squamous		OV-like c1			miRNA cluster 2	cluster 6	mutation cluster 5	TCGA-13-0726	TCGA Ovarian Cancer (OV)	ovarian serous cystadenocarcinoma	Ovary	YES	NO	55	Bilateral	TCGA-13-0726-F24515	TCGA-13-0726		Stage IIIC	-20134		949	0	946		392				2009-02-24	FEMALE	Serous Cystadenocarcinoma	No	C56.9	8441-03-01	C56.9	YES	Tumor resection								GX	Recurrence
TCGA-13-0727-01	TCGA-13-0727-01	High		OV-like c1			miRNA cluster 1	cluster 3	mutation c1uster 9	TCGA-13-0727	TCGA Ovarian Cancer (OV)	ovarian serous cystadenocarcinoma	Ovary	YES	NO	71	Bilateral	TCGA-13-0727-F24519	TCGA-13-0727		Stage IIIC	-26185		462	0	462		253				2009-02-24	FEMALE	Serous Cystadenocarcinoma	No	C56.9	8441-03-01	C56.9	YES	Tumor resection								G3	Recurrence
TCGA-13-0730-01	TCGA-13-0730-01	High	C9-OV	OV-like c1		OV-like c16	miRNA cluster 1	cluster 3	mutation cluster 5	TCGA-13-0730	TCGA Ovarian Cancer (OV)	ovarian serous cystadenocarcinoma	Ovary			71	Bilateral	TCGA-13-0730-F60695	TCGA-13-0730	TCGA-13-0730-01A	Stage IIIC	-26086		542	0					Scheduled Follow-up Submission		2014-06-17	FEMALE	Serous Cystadenocarcinoma	No	C56.9	8441-03-01	C56.9	YES	Fine needle aspiration biopsy		0.6	NO		1.1	NO		G3
TCGA-13-0751-01	TCGA-13-0751-01	High		OV-like c1			miRNA cluster 2	cluster 1	mutation cluster 5	TCGA-13-0751	TCGA Ovarian Cancer (OV)	ovarian serous cystadenocarcinoma	Ovary	YES	NO	44	Bilateral	TCGA-13-0751-F24525	TCGA-13-0751	TCGA-13-0751-01A	Stage IIIC	-16304		1678	0	1678		653				2009-02-24	FEMALE	Serous Cystadenocarcinoma	No	C56.9	8441-03-01	C56.9	YES	Tumor resection		1	NO		1.1			GX	Recurrence
TCGA-13-0755-01	TCGA-13-0755-01	Squamous		OV-like c1			miRNA cluster 3	cluster 6	mutation c1uster 9	TCGA-13-0755	TCGA Ovarian Cancer (OV)	ovarian serous cystadenocarcinoma	Ovary	YES	NO	75	Bilateral	TCGA-13-0755-F24531	TCGA-13-0755		Stage IV	-27438		76	0	76		34				2009-02-24	FEMALE	Serous Cystadenocarcinoma	No	C56.9	8441-03-01	C56.9	YES	Tumor resection				40				G3	Progression of Disease
TCGA-13-0757-01	TCGA-13-0757-01	High		OV-like c1			miRNA cluster 2	cluster 1		TCGA-13-0757	TCGA Ovarian Cancer (OV)	ovarian serous cystadenocarcinoma	Ovary	YES	NO	71	Bilateral	TCGA-13-0757-F24534	TCGA-13-0757	TCGA-13-0757-01A	Stage IIIC	-25999		340	0	340		293				2009-02-24	FEMALE	Serous Cystadenocarcinoma	No	C56.9	8441-03-01	C56.9	YES	Tumor resection		0.5	NO	60	0.9			G3	Recurrence
TCGA-13-0758-01	TCGA-13-0758-01	Squamous		OV-like c1						TCGA-13-0758	TCGA Ovarian Cancer (OV)	ovarian serous cystadenocarcinoma	Ovary	YES	NO	60	Bilateral	TCGA-13-0758-F24539	TCGA-13-0758	TCGA-13-0758-01A	Stage IV	-22088		346	0	346		212				2009-02-24	FEMALE	Serous Cystadenocarcinoma	No	C56.9	8441-03-01	C56.9	YES	Tumor resection		0.6	NO	60	1.3			G3	Progression of Disease
TCGA-13-0760-01	TCGA-13-0760-01	High		OV-like c1			miRNA cluster 2	cluster 1	mutation cluster 5	TCGA-13-0760	TCGA Ovarian Cancer (OV)	ovarian serous cystadenocarcinoma	Ovary			63	Bilateral	TCGA-13-0760-F24543	TCGA-13-0760		Stage IV	-23036		351	0	351						2009-02-24	FEMALE	Serous Cystadenocarcinoma	No	C56.9	8441-03-01	C56.9	YES	Incisional Biopsy				80				G3
TCGA-13-0761-01	TCGA-13-0761-01	Squamous		OV-like c1			miRNA cluster 2	cluster 3	mutation cluster 5	TCGA-13-0761	TCGA Ovarian Cancer (OV)	ovarian serous cystadenocarcinoma	Ovary			51	Bilateral	TCGA-13-0761-F72596	TCGA-13-0761	TCGA-13-0761-01A	Stage IV	-18697		1156	0	1036		424			Progressive Disease	2015-07-30	FEMALE	Serous Cystadenocarcinoma	No	C56.9	8441-03-01	C56.9	YES	Tumor resection		1	NO		1.1			G3
TCGA-13-0762-01	TCGA-13-0762-01	High		OV-like c1			miRNA cluster 1	cluster 3	mutation cluster 2	TCGA-13-0762	TCGA Ovarian Cancer (OV)	ovarian serous cystadenocarcinoma	Ovary			65	Bilateral	TCGA-13-0762-F72597	TCGA-13-0762		Stage IIIC	-23960			0	3400		1003			Progressive Disease	2015-07-30	FEMALE	Serous Cystadenocarcinoma	No	C56.9	8441-03-01	C56.9	YES	Tumor resection				80				G3
TCGA-13-0764-01	TCGA-13-0764-01	High		OV-like c1						TCGA-13-0764	TCGA Ovarian Cancer (OV)	ovarian serous cystadenocarcinoma	Ovary			62	Bilateral	TCGA-13-0764-F72599	TCGA-13-0764		Stage IV	-22965		1881	0	944		272			Progressive Disease	2015-07-30	FEMALE	Serous Cystadenocarcinoma	No	C56.9	8441-03-01	C56.9	YES					80				G3
TCGA-13-0765-01	TCGA-13-0765-01	Squamous		OV-like c1			miRNA cluster 1	cluster 6	mutation cluster 5	TCGA-13-0765	TCGA Ovarian Cancer (OV)	ovarian serous cystadenocarcinoma	Ovary			50	Bilateral	TCGA-13-0765-F72600	TCGA-13-0765	TCGA-13-0765-01A	Stage IIIC	-18574		1389	0	869		668			Progressive Disease	2015-07-30	FEMALE	Serous Cystadenocarcinoma	No	C56.9	8441-03-01	C56.9	YES	Tumor resection		0.6	NO		1.2			G3
TCGA-13-0766-01	TCGA-13-0766-01	Squamous		OV-like c1			miRNA cluster 2	cluster 1		TCGA-13-0766	TCGA Ovarian Cancer (OV)	ovarian serous cystadenocarcinoma	Ovary			42	Bilateral	TCGA-13-0766-F72601	TCGA-13-0766	TCGA-13-0766-01A	Stage IIIC	-15571		1725	0	651		628				2015-07-30	FEMALE	Serous Cystadenocarcinoma	No	C56.9	8441-03-01	C56.9	YES	Tumor resection		0.9	NO		1.7			G3
TCGA-13-0768-01	TCGA-13-0768-01	High		OV-like c1			miRNA cluster 3	cluster 5		TCGA-13-0768	TCGA Ovarian Cancer (OV)	ovarian serous cystadenocarcinoma	Ovary			73	Bilateral	TCGA-13-0768-F72603	TCGA-13-0768	TCGA-13-0768-01A	Stage IIIC	-26999		1784	0	257		398			Progressive Disease	2015-07-30	FEMALE	Serous Cystadenocarcinoma	No	C56.9	8441-03-01	C56.9	YES	Tumor resection		0.7	NO	60	0.8			G3
TCGA-13-0791-01	TCGA-13-0791-01	High		OV-like c1			miRNA cluster 2	cluster 1	mutation cluster 5	TCGA-13-0791	TCGA Ovarian Cancer (OV)	ovarian serous cystadenocarcinoma	Ovary			58	Bilateral	TCGA-13-0791-F72604	TCGA-13-0791	TCGA-13-0791-01A	Stage IIIC	-21380		1224	0	1184		281			Progressive Disease	2015-07-30	FEMALE	Serous Cystadenocarcinoma	No	C56.9	8441-03-01	C56.9	YES	Tumor resection		1	NO	80	1.8			G3
TCGA-13-0791-02	TCGA-13-0791-02			OV-like c1			miRNA cluster 2		mutation cluster 5	TCGA-13-0791	TCGA Ovarian Cancer (OV)	ovarian serous cystadenocarcinoma	Ovary			58	Bilateral	TCGA-13-0791-F72604	TCGA-13-0791	TCGA-13-0791-02A	Stage IIIC	-21380		1224	0	1184		281			Progressive Disease	2015-07-30	FEMALE	Serous Cystadenocarcinoma	No	C56.9	8441-03-01	C56.9	YES	Tumor resection		0.7	NO	80	1			G3
TCGA-13-0792-01	TCGA-13-0792-01	High		OV-like c1			miRNA cluster 1	cluster 4	mutation cluster 5	TCGA-13-0792	TCGA Ovarian Cancer (OV)	ovarian serous cystadenocarcinoma	Ovary			40	Bilateral	TCGA-13-0792-F72605	TCGA-13-0792	TCGA-13-0792-01A	Stage IIIC	-14729			0	3602		816			Progressive Disease	2015-07-30	FEMALE	Serous Cystadenocarcinoma	No	C56.9	8441-03-01	C56.9	YES	Tumor resection		0.8	NO	80	1.2			G3
TCGA-13-0793-01	TCGA-13-0793-01	Squamous	C9-OV	OV-like c1	OV-like c4		miRNA cluster 2	cluster 1	mutation cluster 5	TCGA-13-0793	TCGA Ovarian Cancer (OV)	ovarian serous cystadenocarcinoma	Ovary			40	Left	TCGA-13-0793-F72606	TCGA-13-0793	TCGA-13-0793-01A	Stage IV	-14708			0	3263		351			Progressive Disease	2015-07-30	FEMALE	Serous Cystadenocarcinoma	No	C56.9	8441-03-01	C56.9	YES	Tumor resection		0.9	NO	80	1.6			G3
TCGA-13-0794-01	TCGA-13-0794-01	BRCA-LUAD+		OV-like c1	OV-like c4		miRNA cluster 2	cluster 3		TCGA-13-0794	TCGA Ovarian Cancer (OV)	ovarian serous cystadenocarcinoma	Ovary			60	Bilateral	TCGA-13-0794-F72607	TCGA-13-0794		Stage IIIC	-21945		1919	0	923		845			Progressive Disease	2015-07-30	FEMALE	Serous Cystadenocarcinoma	No	C56.9	8441-03-01	C56.9	YES	Tumor resection				60				G3
TCGA-13-0795-01	TCGA-13-0795-01	High		OV-like c1			miRNA cluster 1	cluster 5	mutation cluster 5	TCGA-13-0795	TCGA Ovarian Cancer (OV)	ovarian serous cystadenocarcinoma	Ovary			66	Bilateral	TCGA-13-0795-F72608	TCGA-13-0795	TCGA-13-0795-01A	Stage IIIC	-24403		619	0	596		325			Progressive Disease	2015-07-30	FEMALE	Serous Cystadenocarcinoma	No	C56.9	8441-03-01	C56.9	YES	Fine needle aspiration biopsy		0.9	NO	80	1.4			G3
TCGA-13-0797-01	TCGA-13-0797-01	Squamous		OV-like c1	OV-like c4		miRNA cluster 1	cluster 5		TCGA-13-0797	TCGA Ovarian Cancer (OV)	ovarian serous cystadenocarcinoma	Ovary			49	Bilateral	TCGA-13-0797-F72609	TCGA-13-0797	TCGA-13-0797-01A	Stage IIIC	-18051			0	2121		525			Stable Disease	2015-07-30	FEMALE	Serous Cystadenocarcinoma	No	C56.9	8441-03-01	C56.9	YES	Tumor resection		1.2	NO	80	1.6			G3
TCGA-13-0799-01	TCGA-13-0799-01	BRCA-LUAD+	C9-OV	OV-like c1	OV-like c4	OV-like c16	miRNA cluster 1	cluster 3		TCGA-13-0799	TCGA Ovarian Cancer (OV)	ovarian serous cystadenocarcinoma	Ovary			44	Bilateral	TCGA-13-0799-F72611	TCGA-13-0799	TCGA-13-0799-01A	Stage IIIC	-16171			0	2535		1262			Complete Remission/Response	2015-07-30	FEMALE	Serous Cystadenocarcinoma	No	C56.9	8441-03-01	C56.9	YES	Tumor resection		1.1	NO	80	1.6			G3
TCGA-13-0800-01	TCGA-13-0800-01	High	C9-OV	OV-like c1	OV-like c4	OV-like c16	miRNA cluster 2	cluster 1	mutation cluster 3	TCGA-13-0800	TCGA Ovarian Cancer (OV)	ovarian serous cystadenocarcinoma	Ovary			52	Bilateral	TCGA-13-0800-F72612	TCGA-13-0800	TCGA-13-0800-01A	Stage IIIC	-19087			0	2661		1396			Complete Remission/Response	2015-07-30	FEMALE	Serous Cystadenocarcinoma	No	C56.9	8441-03-01	C56.9	YES	Tumor resection		0.9	NO		1.5			G3
TCGA-13-0801-01	TCGA-13-0801-01	Squamous	C9-OV	OV-like c1	OV-like c4	OV-like c16	miRNA cluster 2	cluster 1		TCGA-13-0801	TCGA Ovarian Cancer (OV)	ovarian serous cystadenocarcinoma	Ovary			46	Bilateral	TCGA-13-0801-F72613	TCGA-13-0801	TCGA-13-0801-01A	Stage IIIC	-16812		1399	0	252		345			Progressive Disease	2015-07-30	FEMALE	Serous Cystadenocarcinoma	No	C56.9	8441-03-01	C56.9	YES	Cytology (e.g. Peritoneal or pleural fluid)		0.6	NO	80	1.5			G3
TCGA-13-0802-01	TCGA-13-0802-01	High		OV-like c1	OV-like c4		miRNA cluster 2	cluster 3		TCGA-13-0802	TCGA Ovarian Cancer (OV)	ovarian serous cystadenocarcinoma	Ovary			79	Bilateral	TCGA-13-0802-F72615	TCGA-13-0802		Stage IIIC	-29075		1552	0	249		510			Progressive Disease	2015-07-30	FEMALE	Serous Cystadenocarcinoma	No	C56.9	8441-03-01	C56.9	YES	Tumor resection				60				G3
TCGA-13-0803-01	TCGA-13-0803-01	High		OV-like c1			miRNA cluster 2	cluster 1		TCGA-13-0803	TCGA Ovarian Cancer (OV)	ovarian serous cystadenocarcinoma	Ovary	YES	NO	81	Bilateral	TCGA-13-0803-F24629	TCGA-13-0803		Stage IIIC	-29685		1334	0	1334		337				2009-02-25	FEMALE	Serous Cystadenocarcinoma	No	C56.9	8441-03-01	C56.9	YES	Cytology (e.g. Peritoneal or pleural fluid)								G3	Recurrence
TCGA-13-0804-01	TCGA-13-0804-01	Squamous	C9-OV	OV-like c1	OV-like c4		miRNA cluster 1	cluster 6	mutation cluster 5	TCGA-13-0804	TCGA Ovarian Cancer (OV)	ovarian serous cystadenocarcinoma	Ovary	YES	NO	73	Bilateral	TCGA-13-0804-F24633	TCGA-13-0804	TCGA-13-0804-01A	Stage IIIC	-27021		1073	0	1073		329				2009-02-25	FEMALE	Serous Cystadenocarcinoma	No	C56.9	8441-03-01	C56.9	YES	Cytology (e.g. Peritoneal or pleural fluid)		1.3	NO		1.5			G3	Recurrence
TCGA-13-0805-01	TCGA-13-0805-01	Squamous		OV-like c1			miRNA cluster 2	cluster 1		TCGA-13-0805	TCGA Ovarian Cancer (OV)	ovarian serous cystadenocarcinoma	Ovary	YES	NO	57	Bilateral	TCGA-13-0805-F24638	TCGA-13-0805		Stage IIIC	-21014		1074	0	1073		177				2009-02-25	FEMALE	Serous Cystadenocarcinoma	No	C56.9	8441-03-01	C56.9	YES	Tumor resection								G3	Progression of Disease
TCGA-13-0807-01	TCGA-13-0807-01	Squamous		OV-like c1					mutation cluster 5	TCGA-13-0807	TCGA Ovarian Cancer (OV)	ovarian serous cystadenocarcinoma	Ovary			54		TCGA-13-0807-F24642	TCGA-13-0807	TCGA-13-0807-01B	Stage IIIC	-19890		414	0	414						2009-02-25	FEMALE	Serous Cystadenocarcinoma	No	C56.9	8441-03-01	C56.9	YES	Tumor resection			NO					G3
TCGA-13-0883-01	TCGA-13-0883-01	Squamous		OV-like c1			miRNA cluster 1	cluster 4	mutation cluster 5	TCGA-13-0883	TCGA Ovarian Cancer (OV)	ovarian serous cystadenocarcinoma	Ovary	YES	NO	61	Bilateral	TCGA-13-0883-F24646	TCGA-13-0883	TCGA-13-0883-01A	Stage IIIC	-22395		2097	0	2097		819				2009-02-25	FEMALE	Serous Cystadenocarcinoma	No	C56.9	8441-03-01	C56.9	YES	Cytology (e.g. Peritoneal or pleural fluid)		1.1	NO		1.4			G3	Recurrence
TCGA-13-0884-01	TCGA-13-0884-01	High	C9-OV	OV-like c1	OV-like c4		miRNA cluster 2	cluster 6	mutation cluster 5	TCGA-13-0884	TCGA Ovarian Cancer (OV)	ovarian serous cystadenocarcinoma	Ovary	YES	NO	39	Bilateral	TCGA-13-0884-F24651	TCGA-13-0884	TCGA-13-0884-01B	Stage IIIC	-14538		3260	0	3260		1251				2009-03-20	FEMALE	Serous Cystadenocarcinoma	No	C56.9	8441-03-01	C56.9	YES	Cytology (e.g. Peritoneal or pleural fluid)		0.7	NO		1.3			G3	Recurrence
TCGA-13-0885-01	TCGA-13-0885-01	High		OV-like c1			miRNA cluster 2	cluster 1	mutation cluster 13	TCGA-13-0885	TCGA Ovarian Cancer (OV)	ovarian serous cystadenocarcinoma	Ovary			70	Left	TCGA-13-0885-F72616	TCGA-13-0885	TCGA-13-0885-01A	Stage IIIC	-25763			0	3388						2015-07-30	FEMALE	Serous Cystadenocarcinoma	No	C56.9	8441-03-01	C56.9	YES	Cytology (e.g. Peritoneal or pleural fluid)		0.6	NO	80	1.2			G3
TCGA-13-0886-01	TCGA-13-0886-01	High	C9-OV	OV-like c1	OV-like c4		miRNA cluster 1	cluster 6	mutation cluster 5	TCGA-13-0886	TCGA Ovarian Cancer (OV)	ovarian serous cystadenocarcinoma	Ovary			67	Bilateral	TCGA-13-0886-F72617	TCGA-13-0886	TCGA-13-0886-01A	Stage IIIC	-24724			0	4665					Complete Remission/Response	2015-07-30	FEMALE	Serous Cystadenocarcinoma	No	C56.9	8441-03-01	C56.9	YES	Tumor resection		0.6	NO		1			G3
TCGA-13-0887-01	TCGA-13-0887-01	High	C9-OV	OV-like c1	OV-like c4		miRNA cluster 2	cluster 1	mutation cluster 5	TCGA-13-0887	TCGA Ovarian Cancer (OV)	ovarian serous cystadenocarcinoma	Ovary	YES	NO	42	Bilateral	TCGA-13-0887-F24668	TCGA-13-0887	TCGA-13-0887-01A	Stage IIIC	-15669		2028	0	2028		514				2009-02-25	FEMALE	Serous Cystadenocarcinoma	No	C56.9	8441-03-01	C56.9	YES	Tumor resection		1.2	NO	80	1.3			G3	Recurrence
TCGA-13-0888-01	TCGA-13-0888-01	High		OV-like c1	OV-like c4		miRNA cluster 1	cluster 3		TCGA-13-0888	TCGA Ovarian Cancer (OV)	ovarian serous cystadenocarcinoma	Ovary			78	Right	TCGA-13-0888-F72618	TCGA-13-0888	TCGA-13-0888-01A	Stage IIIC	-28498		2811	0	2141					Complete Remission/Response	2015-07-30	FEMALE	Serous Cystadenocarcinoma	No	C56.9	8441-03-01	C56.9	YES	Tumor resection		0.8	NO	80	1.2			G3
TCGA-13-0889-01	TCGA-13-0889-01	Squamous		UCEC Serous c4			miRNA cluster 2	cluster 1	mutation cluster 5	TCGA-13-0889	TCGA Ovarian Cancer (OV)	ovarian serous cystadenocarcinoma	Ovary			75	Right	TCGA-13-0889-F72619	TCGA-13-0889	TCGA-13-0889-01A	Stage IV	-27674		2894	0	1881						2015-07-30	FEMALE	Serous Cystadenocarcinoma	No	C56.9	8441-03-01	C56.9	YES	Cytology (e.g. Peritoneal or pleural fluid)		1.5	NO	60	1.5			GX
TCGA-13-0890-01	TCGA-13-0890-01	High	C9-OV	OV-like c1		OV-like c16	miRNA cluster 2	cluster 1	mutation cluster 5	TCGA-13-0890	TCGA Ovarian Cancer (OV)	ovarian serous cystadenocarcinoma	Ovary			56	Bilateral	TCGA-13-0890-F72620	TCGA-13-0890	TCGA-13-0890-01A	Stage IIIC	-20770			0	4424					Complete Remission/Response	2015-07-30	FEMALE	Serous Cystadenocarcinoma	No	C56.9	8441-03-01	C56.9	YES	Tumor resection		1.5	NO		1.5			G3
TCGA-13-0891-01	TCGA-13-0891-01	Squamous	C9-OV	OV-like c1	OV-like c4		miRNA cluster 2	cluster 1	mutation cluster 13	TCGA-13-0891	TCGA Ovarian Cancer (OV)	ovarian serous cystadenocarcinoma	Ovary			73	Bilateral	TCGA-13-0891-F72621	TCGA-13-0891	TCGA-13-0891-01A	Stage IV	-26886		3128	0	2099		762			Progressive Disease	2015-07-30	FEMALE	Serous Cystadenocarcinoma	No	C56.9	8441-03-01	C56.9	YES	Fine needle aspiration biopsy		1.2	NO	80	1.4			G3
TCGA-13-0893-01	TCGA-13-0893-01	High	C9-OV	OV-like c1		OV-like c16	miRNA cluster 3	cluster 6	mutation cluster 5	TCGA-13-0893	TCGA Ovarian Cancer (OV)	ovarian serous cystadenocarcinoma	Ovary	YES	NO	48	Bilateral	TCGA-13-0893-F24690	TCGA-13-0893	TCGA-13-0893-01B	Stage IIIC	-17573		1319	0	1319		461				2009-03-20	FEMALE	Serous Cystadenocarcinoma	No	C56.9	8441-03-01	C56.9	YES	Cytology (e.g. Peritoneal or pleural fluid)		1	NO		1.2			G3	Recurrence
TCGA-13-0894-01	TCGA-13-0894-01	High	C9-OV	Low purity c2	OV-like c4		miRNA cluster 2	cluster 1	mutation cluster 5	TCGA-13-0894	TCGA Ovarian Cancer (OV)	ovarian serous cystadenocarcinoma	Ovary	YES	NO	53	Bilateral	TCGA-13-0894-F24695	TCGA-13-0894	TCGA-13-0894-01B	Stage IIIC	-19466		1509	0	1509		565				2009-03-20	FEMALE	Serous Cystadenocarcinoma	No	C56.9	8441-03-01	C56.9	YES	Cytology (e.g. Peritoneal or pleural fluid)		1.1	NO	80	1.5			G3	Recurrence
TCGA-13-0897-01	TCGA-13-0897-01	High	C9-OV	OV-like c1	OV-like c4	OV-like c16	miRNA cluster 2	cluster 6	mutation cluster 5	TCGA-13-0897	TCGA Ovarian Cancer (OV)	ovarian serous cystadenocarcinoma	Ovary			54	Right	TCGA-13-0897-F72622	TCGA-13-0897	TCGA-13-0897-01A	Stage IIIC	-19894		2182	0	1748		554			Progressive Disease	2015-07-30	FEMALE	Serous Cystadenocarcinoma	No	C56.9	8441-03-01	C56.9	YES	Cytology (e.g. Peritoneal or pleural fluid)		0.5	NO	80	1.1			G3
TCGA-13-0899-01	TCGA-13-0899-01	High	C9-OV	OV-like c1	OV-like c4	OV-like c16	miRNA cluster 1	cluster 3	mutation cluster 5	TCGA-13-0899	TCGA Ovarian Cancer (OV)	ovarian serous cystadenocarcinoma	Ovary			60	Bilateral	TCGA-13-0899-F72623	TCGA-13-0899	TCGA-13-0899-01A	Stage IIIC	-22031		2012	0	1708		547			Progressive Disease	2015-07-30	FEMALE	Serous Cystadenocarcinoma	No	C56.9	8441-03-01	C56.9	YES	Tumor resection		1.3	NO		1.6			G3
TCGA-13-0900-01	TCGA-13-0900-01	Squamous		OV-like c1			miRNA cluster 2	cluster 1	mutation cluster 11	TCGA-13-0900	TCGA Ovarian Cancer (OV)	ovarian serous cystadenocarcinoma	Ovary			59	Bilateral	TCGA-13-0900-F72637	TCGA-13-0900	TCGA-13-0900-01B	Stage IIIC	-21698			0	4077					Complete Remission/Response	2015-07-30	FEMALE	Serous Cystadenocarcinoma	No	C56.9	8441-03-01	C56.9	YES	Cytology (e.g. Peritoneal or pleural fluid)		0.6	NO	60	1.5			G3
TCGA-13-0901-01	TCGA-13-0901-01	High		OV-like c1	OV-like c4		miRNA cluster 1	cluster 5		TCGA-13-0901	TCGA Ovarian Cancer (OV)	ovarian serous cystadenocarcinoma	Ovary	YES	NO	41	Bilateral	TCGA-13-0901-F24712	TCGA-13-0901	TCGA-13-0901-01A	Stage IIIC	-15333			0	589		390				2009-03-20	FEMALE	Serous Cystadenocarcinoma	No	C56.9	8441-03-01	C56.9	YES	Tumor resection		1	NO	80	1.3			G3	Recurrence
TCGA-13-0903-01	TCGA-13-0903-01	Squamous	C9-OV	OV-like c1	OV-like c4		miRNA cluster 2	cluster 1	mutation cluster 5	TCGA-13-0903	TCGA Ovarian Cancer (OV)	ovarian serous cystadenocarcinoma	Ovary			42	Bilateral	TCGA-13-0903-F72624	TCGA-13-0903	TCGA-13-0903-01A	Stage IV	-15705			0	3887					Complete Remission/Response	2015-07-30	FEMALE	Serous Cystadenocarcinoma	No	C56.9	8441-03-01	C56.9	YES	Tumor resection		0.8	NO	80	1			G3
TCGA-13-0904-01	TCGA-13-0904-01	High		OV-like c1			miRNA cluster 2	cluster 1	mutation cluster 2	TCGA-13-0904	TCGA Ovarian Cancer (OV)	ovarian serous cystadenocarcinoma	Ovary			63	Bilateral	TCGA-13-0904-F72625	TCGA-13-0904	TCGA-13-0904-01A	Stage IIIC	-23278		1532	0	1470		330			Progressive Disease	2015-07-30	FEMALE	Serous Cystadenocarcinoma	No	C56.9	8441-03-01	C56.9	YES	Incisional Biopsy		0.7	NO	80	1.5			G3
TCGA-13-0905-01	TCGA-13-0905-01	Squamous		OV-like c1			miRNA cluster 2	cluster 1	mutation cluster 5	TCGA-13-0905	TCGA Ovarian Cancer (OV)	ovarian serous cystadenocarcinoma	Ovary			51	Left	TCGA-13-0905-F72638	TCGA-13-0905	TCGA-13-0905-01B	Stage IIIC	-18757			0	3746		1535			Progressive Disease	2015-07-30	FEMALE	Serous Cystadenocarcinoma	No	C56.9	8441-03-01	C56.9	YES	Tumor resection		1	NO	80	1.2			G3
TCGA-13-0906-01	TCGA-13-0906-01	High	C9-OV	OV-like c1	OV-like c4		miRNA cluster 1	cluster 3	mutation cluster 5	TCGA-13-0906	TCGA Ovarian Cancer (OV)	ovarian serous cystadenocarcinoma	Ovary			50	Bilateral	TCGA-13-0906-F72626	TCGA-13-0906	TCGA-13-0906-01A	Stage IIIC	-18383			0	3619					Complete Remission/Response	2015-07-30	FEMALE	Serous Cystadenocarcinoma	No	C56.9	8441-03-01	C56.9	YES	Tumor resection		1	NO	60	1.1			G3
TCGA-13-0908-01	TCGA-13-0908-01	Squamous		OV-like c1			miRNA cluster 2	cluster 6		TCGA-13-0908	TCGA Ovarian Cancer (OV)	ovarian serous cystadenocarcinoma	Ovary			58	Bilateral	TCGA-13-0908-F72639	TCGA-13-0908	TCGA-13-0908-01B	Stage IV	-21422		1843	0	1364		552			Progressive Disease	2015-07-30	FEMALE	Serous Cystadenocarcinoma	No	C56.9	8441-03-01	C56.9	YES	Cytology (e.g. Peritoneal or pleural fluid)		1.3	NO		1.4			G3
TCGA-13-0910-01	TCGA-13-0910-01	High	C9-OV	OV-like c1	OV-like c4		miRNA cluster 2	cluster 1	mutation cluster 5	TCGA-13-0910	TCGA Ovarian Cancer (OV)	ovarian serous cystadenocarcinoma	Ovary			58	Bilateral	TCGA-13-0910-F72627	TCGA-13-0910		Stage IIIC	-21473			0	3548		1212			Stable Disease	2015-07-30	FEMALE	Serous Cystadenocarcinoma	No	C56.9	8441-03-01	C56.9	YES	Tumor resection				60				G3
TCGA-13-0911-01	TCGA-13-0911-01	High	C9-OV	OV-like c1	OV-like c4		miRNA cluster 2	cluster 1	mutation cluster 5	TCGA-13-0911	TCGA Ovarian Cancer (OV)	ovarian serous cystadenocarcinoma	Ovary			55	Bilateral	TCGA-13-0911-F72628	TCGA-13-0911	TCGA-13-0911-01A	Stage IV	-20276		1355	0	843		279			Progressive Disease	2015-07-30	FEMALE	Serous Cystadenocarcinoma	No	C56.9	8441-03-01	C56.9	YES	Cytology (e.g. Peritoneal or pleural fluid)		1	NO	80	1.5			G3
TCGA-13-0912-01	TCGA-13-0912-01	Squamous		OV-like c1			miRNA cluster 2	cluster 1	mutation cluster 5	TCGA-13-0912	TCGA Ovarian Cancer (OV)	ovarian serous cystadenocarcinoma	Ovary			58	Bilateral	TCGA-13-0912-F72629	TCGA-13-0912	TCGA-13-0912-01A	Stage IIIC	-21427		1145	0	1036		469			Progressive Disease	2015-07-30	FEMALE	Serous Cystadenocarcinoma	No	C56.9	8441-03-01	C56.9	YES	Tumor resection		0.5	NO	80	1.2			G3
TCGA-13-0913-01	TCGA-13-0913-01	Squamous	C9-OV	OV-like c1	OV-like c4	OV-like c16	miRNA cluster 2	cluster 1	mutation cluster 5	TCGA-13-0913	TCGA Ovarian Cancer (OV)	ovarian serous cystadenocarcinoma	Ovary			53	Bilateral	TCGA-13-0913-F72630	TCGA-13-0913	TCGA-13-0913-01A	Stage IIIC	-19573			0	3325		871			Stable Disease	2015-07-30	FEMALE	Serous Cystadenocarcinoma	No	C56.9	8441-03-01	C56.9	YES	Tumor resection		0.6	NO	80	1.3			G3
TCGA-13-0913-02	TCGA-13-0913-02		C9-OV	OV-like c1			miRNA cluster 2		mutation cluster 5	TCGA-13-0913	TCGA Ovarian Cancer (OV)	ovarian serous cystadenocarcinoma	Ovary			53	Bilateral	TCGA-13-0913-F72630	TCGA-13-0913	TCGA-13-0913-02A	Stage IIIC	-19573			0	3325		871			Stable Disease	2015-07-30	FEMALE	Serous Cystadenocarcinoma	No	C56.9	8441-03-01	C56.9	YES	Tumor resection		1	NO	80	1.4			G3
TCGA-13-0916-01	TCGA-13-0916-01	Squamous	C9-OV	OV-like c1	OV-like c4	OV-like c16	miRNA cluster 2	cluster 1	mutation cluster 5	TCGA-13-0916	TCGA Ovarian Cancer (OV)	ovarian serous cystadenocarcinoma	Ovary			49	Bilateral	TCGA-13-0916-F72631	TCGA-13-0916	TCGA-13-0916-01A	Stage IIIC	-18189			0	1785					Complete Remission/Response	2015-07-30	FEMALE	Serous Cystadenocarcinoma	No	C56.9	8441-03-01	C56.9	YES	Tumor resection		1	NO		1.5			G3
TCGA-13-0919-01	TCGA-13-0919-01	Squamous		OV-like c1			miRNA cluster 2	cluster 1	mutation cluster 8	TCGA-13-0919	TCGA Ovarian Cancer (OV)	ovarian serous cystadenocarcinoma	Ovary			52	Bilateral	TCGA-13-0919-F72632	TCGA-13-0919		Stage IIIC	-19337			0	2571					Complete Remission/Response	2015-07-30	FEMALE	Serous Cystadenocarcinoma	No	C56.9	8441-03-01	C56.9	YES	Tumor resection				80				G3
TCGA-13-0920-01	TCGA-13-0920-01	High	C9-OV	OV-like c1	OV-like c4	OV-like c16	miRNA cluster 1	cluster 4	mutation cluster 5	TCGA-13-0920	TCGA Ovarian Cancer (OV)	ovarian serous cystadenocarcinoma	Ovary			65	Bilateral	TCGA-13-0920-F72633	TCGA-13-0920	TCGA-13-0920-01A	Stage IIIC	-24064		1484	0	420		297			Progressive Disease	2015-07-30	FEMALE	Serous Cystadenocarcinoma	No	C56.9	8441-03-01	C56.9	YES	Tumor resection		0.7	NO		1			G3
TCGA-13-0921-01	TCGA-13-0921-01	High		OV-like c1	OV-like c4		miRNA cluster 2	cluster 3		TCGA-13-0921	TCGA Ovarian Cancer (OV)	ovarian serous cystadenocarcinoma	Ovary			72	Bilateral	TCGA-13-0921-F72634	TCGA-13-0921	TCGA-13-0921-01A	Stage IIIC	-26606		1483	0	141						2015-07-30	FEMALE	Serous Cystadenocarcinoma	No	C56.9	8441-03-01	C56.9	YES	Tumor resection		1.2	NO		1.5			G3
TCGA-13-0923-01	TCGA-13-0923-01	High		OV-like c1			miRNA cluster 2	cluster 1	mutation cluster 5	TCGA-13-0923	TCGA Ovarian Cancer (OV)	ovarian serous cystadenocarcinoma	Ovary			74	Right	TCGA-13-0923-F72635	TCGA-13-0923	TCGA-13-0923-01A	Stage IIIC	-27081			0	2547		1719			Complete Remission/Response	2015-07-30	FEMALE	Serous Cystadenocarcinoma	No	C56.9	8441-03-01	C56.9	YES	Tumor resection			NO					G3
TCGA-13-0924-01	TCGA-13-0924-01	Squamous	C9-OV	OV-like c1		OV-like c16	miRNA cluster 2	cluster 1	mutation cluster 5	TCGA-13-0924	TCGA Ovarian Cancer (OV)	ovarian serous cystadenocarcinoma	Ovary			45	Bilateral	TCGA-13-0924-F72636	TCGA-13-0924	TCGA-13-0924-01A	Stage IV	-16670			0	2614		962			Stable Disease	2015-07-30	FEMALE	Serous Cystadenocarcinoma	No	C56.9	8441-03-01	C56.9	YES	Cytology (e.g. Peritoneal or pleural fluid)			NO					G3
TCGA-13-1403-01	TCGA-13-1403-01	High	C9-OV	OV-like c1		OV-like c16	miRNA cluster 1	cluster 6	mutation cluster 5	TCGA-13-1403	TCGA Ovarian Cancer (OV)	ovarian serous cystadenocarcinoma	Ovary			48	Left	TCGA-13-1403-F72653	TCGA-13-1403	TCGA-13-1403-01A	Stage IIIC	-17697		2345	0	331		418			Progressive Disease	2015-07-31	FEMALE	Serous Cystadenocarcinoma	No	C56.9	8441-03-01	C56.9	YES	Cytology (e.g. Peritoneal or pleural fluid)		0.9	NO		1.2			G3
TCGA-13-1404-01	TCGA-13-1404-01	Squamous	C9-OV	OV-like c1	OV-like c4		miRNA cluster 3	cluster 6	mutation cluster 5	TCGA-13-1404	TCGA Ovarian Cancer (OV)	ovarian serous cystadenocarcinoma	Ovary			48	Bilateral	TCGA-13-1404-F72655	TCGA-13-1404	TCGA-13-1404-01A	Stage IIIC	-17784			0	2469		1581			Progressive Disease	2015-07-31	FEMALE	Serous Cystadenocarcinoma	No	C56.9	8441-03-01	C56.9	YES	Cytology (e.g. Peritoneal or pleural fluid)		1	NO	60	1.5			G3
TCGA-13-1405-01	TCGA-13-1405-01	Squamous	C9-OV	OV-like c1	OV-like c4	OV-like c16	miRNA cluster 3	cluster 6	mutation cluster 5	TCGA-13-1405	TCGA Ovarian Cancer (OV)	ovarian serous cystadenocarcinoma	Ovary			49	Bilateral	TCGA-13-1405-F72656	TCGA-13-1405	TCGA-13-1405-01A	Stage IV	-18218		868	0	224		228			Progressive Disease	2015-07-31	FEMALE	Serous Cystadenocarcinoma	No	C56.9	8441-03-01	C56.9	YES	Cytology (e.g. Peritoneal or pleural fluid)		1.3	NO	80	1.3			G3
TCGA-13-1407-01	TCGA-13-1407-01	High		OV-like c1			miRNA cluster 1	cluster 3	mutation cluster 5	TCGA-13-1407	TCGA Ovarian Cancer (OV)	ovarian serous cystadenocarcinoma	Ovary			51	Bilateral	TCGA-13-1407-F72657	TCGA-13-1407		Stage IIIC	-18896			0	2534		1333			Progressive Disease	2015-07-31	FEMALE	Serous Cystadenocarcinoma	No	C56.9	8441-03-01	C56.9	YES	Cytology (e.g. Peritoneal or pleural fluid)								G3
TCGA-13-1408-01	TCGA-13-1408-01	High	C9-OV	OV-like c1	OV-like c4		miRNA cluster 2	cluster 6	mutation cluster 14	TCGA-13-1408	TCGA Ovarian Cancer (OV)	ovarian serous cystadenocarcinoma	Ovary			59		TCGA-13-1408-F72659	TCGA-13-1408	TCGA-13-1408-01A	Stage IIIC	-21635		1680	0	180		765			Progressive Disease	2015-07-31	FEMALE	Serous Cystadenocarcinoma	No	C56.9	8441-03-01	C56.9	YES	Tumor resection		1.1	NO		1.8			G3
TCGA-13-1409-01	TCGA-13-1409-01	High	C9-OV	OV-like c1	OV-like c4		miRNA cluster 1	cluster 6	mutation cluster 5	TCGA-13-1409	TCGA Ovarian Cancer (OV)	ovarian serous cystadenocarcinoma	Ovary			73		TCGA-13-1409-F72660	TCGA-13-1409	TCGA-13-1409-01A	Stage IIIC	-26836		1742	0	208		690			Progressive Disease	2015-07-31	FEMALE	Serous Cystadenocarcinoma	No	C56.9	8441-03-01	C56.9	YES	Incisional Biopsy		1	NO	60	1.6			G3
TCGA-13-1410-01	TCGA-13-1410-01	High	C9-OV	OV-like c1	OV-like c4	OV-like c16	miRNA cluster 2	cluster 6	mutation cluster 5	TCGA-13-1410	TCGA Ovarian Cancer (OV)	ovarian serous cystadenocarcinoma	Ovary			57	Bilateral	TCGA-13-1410-F72661	TCGA-13-1410	TCGA-13-1410-01A	Stage IV	-20950			0	2464		319			Progressive Disease	2015-07-31	FEMALE	Serous Cystadenocarcinoma	No	C56.9	8441-03-01	C56.9	YES	Tumor resection		1.3	NO	60	1.9			GX
TCGA-13-1411-01	TCGA-13-1411-01	High	C9-OV	OV-like c1	OV-like c4		miRNA cluster 1	cluster 5	mutation cluster 5	TCGA-13-1411	TCGA Ovarian Cancer (OV)	ovarian serous cystadenocarcinoma	Ovary			81		TCGA-13-1411-F72662	TCGA-13-1411	TCGA-13-1411-01A	Stage IIIC	-29874		531	0	128		238			Progressive Disease	2015-07-31	FEMALE	Serous Cystadenocarcinoma	No	C56.9	8441-03-01	C56.9	YES	Tumor resection		1.5	NO		1.7			G3
TCGA-13-1412-01	TCGA-13-1412-01	Squamous	C9-OV	OV-like c1	OV-like c4		miRNA cluster 3	cluster 6	mutation cluster 5	TCGA-13-1412	TCGA Ovarian Cancer (OV)	ovarian serous cystadenocarcinoma	Ovary			41	Bilateral	TCGA-13-1412-F72669	TCGA-13-1412	TCGA-13-1412-01A	Stage IV	-15119		984	0	162		409			Progressive Disease	2015-07-31	FEMALE	Serous Cystadenocarcinoma	No	C56.9	8441-03-01	C56.9	YES	Tumor resection		0.6	NO	80	1.1			G3
TCGA-13-1477-01	TCGA-13-1477-01	Iq	C9-OV	OV-like c1	OV-like c4		miRNA cluster 3	cluster 6	mutation c1uster 9	TCGA-13-1477	TCGA Ovarian Cancer (OV)	ovarian serous cystadenocarcinoma	Ovary	YES	YES	49	Bilateral	TCGA-13-1477-F24839	TCGA-13-1477	TCGA-13-1477-01A	Stage IV	-18111		1662	0	1662		235				2009-03-31	FEMALE	Serous Cystadenocarcinoma	No	C56.9	8441-03-01	C56.9	YES	Incisional Biopsy		1.3	NO		1.3			G2	Progression of Disease
TCGA-13-1479-01	TCGA-13-1479-01									TCGA-13-1479	TCGA Ovarian Cancer (OV)	ovarian serous cystadenocarcinoma	Ovary
TCGA-13-1481-01	TCGA-13-1481-01	High	C9-OV	OV-like c1	KIRC-like c1	OV-like c16	miRNA cluster 2	cluster 6	mutation cluster 5	TCGA-13-1481	TCGA Ovarian Cancer (OV)	ovarian serous cystadenocarcinoma	Ovary			76	Right	TCGA-13-1481-F24843	TCGA-13-1481	TCGA-13-1481-01A	Stage IIIC	-27898		2648	0	2648						2009-03-31	FEMALE	Serous Cystadenocarcinoma	No	C56.9	8441-03-01	C56.9	YES	Cytology (e.g. Peritoneal or pleural fluid)		1.3	NO		1.4			G2
TCGA-13-1482-01	TCGA-13-1482-01	Squamous	C9-OV	OV-like c1	OV-like c4		miRNA cluster 2	cluster 1	mutation cluster 5	TCGA-13-1482	TCGA Ovarian Cancer (OV)	ovarian serous cystadenocarcinoma	Ovary	YES	NO	52		TCGA-13-1482-F24848	TCGA-13-1482		Stage IV	-19178		1877	0	1877		602				2009-03-31	FEMALE	Serous Cystadenocarcinoma	No	C56.9	8441-03-01	C56.9	YES	Cytology (e.g. Peritoneal or pleural fluid)				80				G2	Recurrence
TCGA-13-1483-01	TCGA-13-1483-01	Squamous	C9-OV	OV-like c1	OV-like c4		miRNA cluster 2	cluster 1	mutation cluster 8	TCGA-13-1483	TCGA Ovarian Cancer (OV)	ovarian serous cystadenocarcinoma	Ovary	YES	NO	61		TCGA-13-1483-F24852	TCGA-13-1483	TCGA-13-1483-01A	Stage IIIC	-22342		895	0	895		297				2009-03-31	FEMALE	Serous Cystadenocarcinoma	No	C56.9	8441-03-01	C56.9	YES	Fine needle aspiration biopsy		1.4	NO	60	1.8			G3	Recurrence
TCGA-13-1484-01	TCGA-13-1484-01	High	C9-OV	OV-like c1	BRCA basal-like c6		miRNA cluster 1	cluster 6	mutation cluster 8	TCGA-13-1484	TCGA Ovarian Cancer (OV)	ovarian serous cystadenocarcinoma	Ovary			62		TCGA-13-1484-F72640	TCGA-13-1484	TCGA-13-1484-01A	Stage IIIC	-22698		3785	0	2982		497			Progressive Disease	2015-07-30	FEMALE	Serous Cystadenocarcinoma	No	C56.9	8441-03-01	C56.9	YES	Incisional Biopsy		0.6	NO	80	1.5			G3
TCGA-13-1485-01	TCGA-13-1485-01	High		OV-like c1			miRNA cluster 3	cluster 6		TCGA-13-1485	TCGA Ovarian Cancer (OV)	ovarian serous cystadenocarcinoma	Ovary	YES	NO	48	Bilateral	TCGA-13-1485-F24861	TCGA-13-1485		Stage IV	-17642		629	0	629		170				2009-03-31	FEMALE	Serous Cystadenocarcinoma	No	C56.9	8441-03-01	C56.9	YES	Incisional Biopsy				80				G2	Progression of Disease
TCGA-13-1487-01	TCGA-13-1487-01	High	C9-OV	OV-like c1	OV-like c4		miRNA cluster 2	cluster 6	mutation cluster 5	TCGA-13-1487	TCGA Ovarian Cancer (OV)	ovarian serous cystadenocarcinoma	Ovary	YES	NO	74		TCGA-13-1487-F24865	TCGA-13-1487		Stage IV	-27176		681	0	681		412				2009-03-31	FEMALE	Serous Cystadenocarcinoma	No	C56.9	8441-03-01	C56.9	YES	Tumor resection								GX	Recurrence
TCGA-13-1488-01	TCGA-13-1488-01	High	C9-OV	OV-like c1	OV-like c4		miRNA cluster 1	cluster 6	mutation cluster 5	TCGA-13-1488	TCGA Ovarian Cancer (OV)	ovarian serous cystadenocarcinoma	Ovary	YES	NO	59	Bilateral	TCGA-13-1488-F24871	TCGA-13-1488	TCGA-13-1488-01A	Stage IV	-21726		2154	0	2154		351				2009-03-31	FEMALE	Serous Cystadenocarcinoma	No	C56.9	8441-03-01	C56.9	YES	Cytology (e.g. Peritoneal or pleural fluid)		1	NO	80	2.3			G3	Recurrence
TCGA-13-1489-01	TCGA-13-1489-01	High	C9-OV	OV-like c1	OV-like c4		miRNA cluster 1	cluster 2	mutation cluster 5	TCGA-13-1489	TCGA Ovarian Cancer (OV)	ovarian serous cystadenocarcinoma	Ovary			70	Bilateral	TCGA-13-1489-F72641	TCGA-13-1489		Stage IIIC	-25768		2553	0	2521		806			Complete Remission/Response	2015-07-30	FEMALE	Serous Cystadenocarcinoma	No	C56.9	8441-03-01	C56.9	YES	Tumor resection				80				G2
TCGA-13-1489-02	TCGA-13-1489-02		C9-OV	OV-like c1		OV-like c16	miRNA cluster 3		mutation cluster 5	TCGA-13-1489	TCGA Ovarian Cancer (OV)	ovarian serous cystadenocarcinoma	Ovary			70	Bilateral	TCGA-13-1489-F72641	TCGA-13-1489	TCGA-13-1489-02A	Stage IIIC	-25768		2553	0	2521		806			Complete Remission/Response	2015-07-30	FEMALE	Serous Cystadenocarcinoma	No	C56.9	8441-03-01	C56.9	YES	Tumor resection		0.8	NO	80	1			G2
TCGA-13-1491-01	TCGA-13-1491-01	Squamous	C9-OV	OV-like c1	OV-like c4		miRNA cluster 1	cluster 6	mutation cluster 5	TCGA-13-1491	TCGA Ovarian Cancer (OV)	ovarian serous cystadenocarcinoma	Ovary	YES	NO	55	Bilateral	TCGA-13-1491-F24884	TCGA-13-1491	TCGA-13-1491-01A	Stage IIIC	-20262		1595	0	1595		508				2009-03-31	FEMALE	Serous Cystadenocarcinoma	No	C56.9	8441-03-01	C56.9	YES	Incisional Biopsy		0.6	NO	60	2			G3	Recurrence
TCGA-13-1492-01	TCGA-13-1492-01	Squamous	C9-OV	OV-like c1	OV-like c4		miRNA cluster 2	cluster 1	mutation cluster 5	TCGA-13-1492	TCGA Ovarian Cancer (OV)	ovarian serous cystadenocarcinoma	Ovary			66		TCGA-13-1492-F72643	TCGA-13-1492	TCGA-13-1492-01A	Stage IIIC	-24332		3819	0	2237					Complete Remission/Response	2015-07-31	FEMALE	Serous Cystadenocarcinoma	No	C56.9	8441-03-01	C56.9	YES	Fine needle aspiration biopsy		1.2	NO	80	2.5			G3
TCGA-13-1494-01	TCGA-13-1494-01	Squamous	C9-OV	OV-like c1	KIRC-like c1		miRNA cluster 2	cluster 6	mutation cluster 5	TCGA-13-1494	TCGA Ovarian Cancer (OV)	ovarian serous cystadenocarcinoma	Ovary			43	Bilateral	TCGA-13-1494-F72644	TCGA-13-1494		Stage IV	-15993		2856	0	1162		693				2015-07-31	FEMALE	Serous Cystadenocarcinoma	No	C56.9	8441-03-01	C56.9	YES	Incisional Biopsy								G3
TCGA-13-1495-01	TCGA-13-1495-01	High	C9-OV	OV-like c1	OV-like c4		miRNA cluster 2	cluster 1	mutation cluster 13	TCGA-13-1495	TCGA Ovarian Cancer (OV)	ovarian serous cystadenocarcinoma	Ovary			60	Bilateral	TCGA-13-1495-F72645	TCGA-13-1495	TCGA-13-1495-01A	Stage IIIC	-22046		2749	0	1498		977				2015-07-31	FEMALE	Serous Cystadenocarcinoma	No	C56.9	8441-03-01	C56.9	YES	Cytology (e.g. Peritoneal or pleural fluid)		1.5	NO	80	2.1			G2
TCGA-13-1496-01	TCGA-13-1496-01	High	C9-OV	OV-like c1	OV-like c4		miRNA cluster 3	cluster 6	mutation cluster 5	TCGA-13-1496	TCGA Ovarian Cancer (OV)	ovarian serous cystadenocarcinoma	Ovary			65	Bilateral	TCGA-13-1496-F24904	TCGA-13-1496	TCGA-13-1496-01A	Stage IIIC	-23993		129	0	129						2009-03-31	FEMALE	Serous Cystadenocarcinoma	No	C56.9	8441-03-01	C56.9	YES	Cytology (e.g. Peritoneal or pleural fluid)		1	NO		1.1			G3
TCGA-13-1497-01	TCGA-13-1497-01	Squamous	C9-OV	OV-like c1		OV-like c16	miRNA cluster 1	cluster 6	mutation cluster 5	TCGA-13-1497	TCGA Ovarian Cancer (OV)	ovarian serous cystadenocarcinoma	Ovary			47		TCGA-13-1497-F72646	TCGA-13-1497		Stage IIIC	-17528			0	3871		813			Complete Remission/Response	2015-07-31	FEMALE	Serous Cystadenocarcinoma	No	C56.9	8441-03-01	C56.9	YES	Cytology (e.g. Peritoneal or pleural fluid)				80				G3
TCGA-13-1498-01	TCGA-13-1498-01	High	C9-OV	OV-like c1	OV-like c4	OV-like c16	miRNA cluster 1	cluster 4	mutation cluster 5	TCGA-13-1498	TCGA Ovarian Cancer (OV)	ovarian serous cystadenocarcinoma	Ovary			73		TCGA-13-1498-F72647	TCGA-13-1498	TCGA-13-1498-01A	Stage IIIC	-26820		2012	0	1144		534			Progressive Disease	2015-07-31	FEMALE	Serous Cystadenocarcinoma	No	C56.9	8441-03-01	C56.9	YES	Tumor resection		0.5	NO	60	1.1			G3
TCGA-13-1499-01	TCGA-13-1499-01	Squamous	C9-OV	Low purity c2	OV-like c4		miRNA cluster 2	cluster 1	mutation cluster 5	TCGA-13-1499	TCGA Ovarian Cancer (OV)	ovarian serous cystadenocarcinoma	Ovary			56		TCGA-13-1499-F72649	TCGA-13-1499	TCGA-13-1499-01A	Stage IIIC	-20668			0	3500		583			Stable Disease	2015-07-31	FEMALE	Serous Cystadenocarcinoma	No	C56.9	8441-03-01	C56.9	YES	Incisional Biopsy		1.1	NO	80	2.1			G3
TCGA-13-1500-01	TCGA-13-1500-01	Squamous		OV-like c1	OV-like c4		miRNA cluster 2	cluster 6		TCGA-13-1500	TCGA Ovarian Cancer (OV)	ovarian serous cystadenocarcinoma	Ovary	YES	NO	71	Bilateral	TCGA-13-1500-F24926	TCGA-13-1500	TCGA-13-1500-01A	Stage IIIC	-26172		425	0	425		253				2009-03-31	FEMALE	Serous Cystadenocarcinoma	No	C56.9	8441-03-01	C56.9	YES	Cytology (e.g. Peritoneal or pleural fluid)		1.2	NO	80	1.7			G3	Recurrence
TCGA-13-1501-01	TCGA-13-1501-01	Squamous	C9-OV	OV-like c1	OV-like c4		miRNA cluster 2	cluster 1	mutation cluster 8	TCGA-13-1501	TCGA Ovarian Cancer (OV)	ovarian serous cystadenocarcinoma	Ovary			50	Bilateral	TCGA-13-1501-F72651	TCGA-13-1501	TCGA-13-1501-01A	Stage IV	-18393		1314	0	999		392			Progressive Disease	2015-07-31	FEMALE	Serous Cystadenocarcinoma	No	C56.9	8441-03-01	C56.9	YES	Cytology (e.g. Peritoneal or pleural fluid)		1.2	NO	80	1.5			G3
TCGA-13-1504-01	TCGA-13-1504-01	High	C9-OV	OV-like c1	OV-like c4		miRNA cluster 2	cluster 1	mutation cluster 5	TCGA-13-1504	TCGA Ovarian Cancer (OV)	ovarian serous cystadenocarcinoma	Ovary			68	Bilateral	TCGA-13-1504-F72652	TCGA-13-1504	TCGA-13-1504-01A	Stage IIIC	-25008		1059	0	504		548			Progressive Disease	2015-07-31	FEMALE	Serous Cystadenocarcinoma	No	C56.9	8441-03-01	C56.9	YES	Tumor resection		1	NO	60	1.6			G3
TCGA-13-1505-01	TCGA-13-1505-01	High	C9-OV	OV-like c1	OV-like c4	OV-like c16	miRNA cluster 3	cluster 6	mutation cluster 5	TCGA-13-1505	TCGA Ovarian Cancer (OV)	ovarian serous cystadenocarcinoma	Ovary			63	Bilateral	TCGA-13-1505-F72674	TCGA-13-1505	TCGA-13-1505-01A	Stage IIIC	-23238			0	1998		1561			Progressive Disease	2015-07-31	FEMALE	Serous Cystadenocarcinoma	No	C56.9	8441-03-01	C56.9	YES	Cytology (e.g. Peritoneal or pleural fluid)		1	NO		1.2			G3
TCGA-13-1506-01	TCGA-13-1506-01	High	C9-OV	OV-like c1	OV-like c4	OV-like c16	miRNA cluster 1	cluster 4	mutation cluster 5	TCGA-13-1506	TCGA Ovarian Cancer (OV)	ovarian serous cystadenocarcinoma	Ovary			45	Bilateral	TCGA-13-1506-F72675	TCGA-13-1506	TCGA-13-1506-01A	Stage IIIC	-16734		1039	0	134		666			Progressive Disease	2015-07-31	FEMALE	Serous Cystadenocarcinoma	No	C56.9	8441-03-01	C56.9	YES	Tumor resection		0.6	NO	80	1.1			G3
TCGA-13-1507-01	TCGA-13-1507-01	Squamous	C9-OV	OV-like c1	OV-like c4	OV-like c16	miRNA cluster 1	cluster 6	mutation cluster 5	TCGA-13-1507	TCGA Ovarian Cancer (OV)	ovarian serous cystadenocarcinoma	Ovary			77	Bilateral	TCGA-13-1507-F72677	TCGA-13-1507	TCGA-13-1507-01A	Stage IIIC	-28445		1993	0	145		324	1		Progressive Disease	2015-07-31	FEMALE	Serous Cystadenocarcinoma	No	C56.9	8441-03-01	C56.9	YES	Cytology (e.g. Peritoneal or pleural fluid)		1.1	NO	60	2			G3
TCGA-13-1509-01	TCGA-13-1509-01	Squamous	C9-OV	OV-like c1	OV-like c4		miRNA cluster 2	cluster 1	mutation cluster 5	TCGA-13-1509	TCGA Ovarian Cancer (OV)	ovarian serous cystadenocarcinoma	Ovary			64	Bilateral	TCGA-13-1509-F72678	TCGA-13-1509	TCGA-13-1509-01A	Stage IV	-23481			0	2438		578			Stable Disease	2015-07-31	FEMALE	Serous Cystadenocarcinoma	No	C56.9	8441-03-01	C56.9	YES	Cytology (e.g. Peritoneal or pleural fluid)		1.5	NO	40	1.7			G3
TCGA-13-1510-01	TCGA-13-1510-01	Squamous		OV-like c1			miRNA cluster 1	cluster 6	mutation cluster 5	TCGA-13-1510	TCGA Ovarian Cancer (OV)	ovarian serous cystadenocarcinoma	Ovary			62	Left	TCGA-13-1510-F72679	TCGA-13-1510	TCGA-13-1510-01A	Stage IIIC	-22708		1359	0	78		1189			Progressive Disease	2015-07-31	FEMALE	Serous Cystadenocarcinoma	No	C56.9	8441-03-01	C56.9	YES	Tumor resection		1.1	NO		2			G3
TCGA-13-1511-01	TCGA-13-1511-01	High	C9-OV	OV-like c1	OV-like c4	OV-like c16	miRNA cluster 1	cluster 2		TCGA-13-1511	TCGA Ovarian Cancer (OV)	ovarian serous cystadenocarcinoma	Ovary			52	Bilateral	TCGA-13-1511-F72680	TCGA-13-1511	TCGA-13-1511-01A	Stage IV	-19258		1650	0	119		459			Progressive Disease	2015-07-31	FEMALE	Serous Cystadenocarcinoma	No	C56.9	8441-03-01	C56.9	YES	Cytology (e.g. Peritoneal or pleural fluid)		1.6	NO	60	2.2			G3
TCGA-13-1512-01	TCGA-13-1512-01	High	C9-OV	OV-like c1	OV-like c4	OV-like c16	miRNA cluster 2	cluster 2	mutation cluster 5	TCGA-13-1512	TCGA Ovarian Cancer (OV)	ovarian serous cystadenocarcinoma	Ovary			49	Bilateral	TCGA-13-1512-F72681	TCGA-13-1512	TCGA-13-1512-01A	Stage IIIC	-18134			0	442		427			Progressive Disease	2015-07-31	FEMALE	Serous Cystadenocarcinoma	No	C56.9	8441-03-01	C56.9	YES	Fine needle aspiration biopsy		1.4	NO	60	2			G3
TCGA-13-1817-01	TCGA-13-1817-01	High		Cluster 6	OV-like c4					TCGA-13-1817	TCGA Ovarian Cancer (OV)	ovarian serous cystadenocarcinoma	Ovary	YES	NO	56	Bilateral	TCGA-13-1817-F24974	TCGA-13-1817	TCGA-13-1817-01A	Stage IIIC	-20771		1024	0	1024		541				2009-06-02	FEMALE	Serous Cystadenocarcinoma	No	C56.9	8441-03-01	C56.9	YES	Tumor resection		1.4	NO		1.5			G3	Recurrence
TCGA-13-1817-02	TCGA-13-1817-02			Cluster 6						TCGA-13-1817	TCGA Ovarian Cancer (OV)	ovarian serous cystadenocarcinoma	Ovary	YES	NO	56	Bilateral	TCGA-13-1817-F24974	TCGA-13-1817	TCGA-13-1817-02A	Stage IIIC	-20771		1024	0	1024		541				2009-06-02	FEMALE	Serous Cystadenocarcinoma	No	C56.9	8441-03-01	C56.9	YES	Tumor resection		1.2	NO		1.5			G3	Recurrence
TCGA-13-1819-01	TCGA-13-1819-01	High		OV-like c1	OV-like c4					TCGA-13-1819	TCGA Ovarian Cancer (OV)	ovarian serous cystadenocarcinoma	Ovary			59	Right	TCGA-13-1819-F72642	TCGA-13-1819	TCGA-13-1819-01A	Stage IIC	-21635		2025	0	1946		429			Progressive Disease	2015-07-31	FEMALE	Serous Cystadenocarcinoma	No	C56.9	8441-03-01	C56.9	YES	Tumor resection		1.2	NO		1.5			G3
TCGA-13-1819-02	TCGA-13-1819-02			OV-like c1						TCGA-13-1819	TCGA Ovarian Cancer (OV)	ovarian serous cystadenocarcinoma	Ovary			59	Right	TCGA-13-1819-F72642	TCGA-13-1819	TCGA-13-1819-02A	Stage IIC	-21635		2025	0	1946		429			Progressive Disease	2015-07-31	FEMALE	Serous Cystadenocarcinoma	No	C56.9	8441-03-01	C56.9	YES	Tumor resection		2	NO		2.1			G3
TCGA-13-2057-01	TCGA-13-2057-01	High		UCEC Serous c4						TCGA-13-2057	TCGA Ovarian Cancer (OV)	ovarian serous cystadenocarcinoma	Ovary			59	Bilateral	TCGA-13-2057-F72682	TCGA-13-2057	TCGA-13-2057-01A	Stage IIIC	-21554			0	2434		897			Stable Disease	2015-07-31	FEMALE	Serous Cystadenocarcinoma	No	C56.9	8441-03-01	C56.9	YES	Incisional Biopsy		1.5	NO	60	3			G3
TCGA-13-2059-01	TCGA-13-2059-01	High		OV-like c1	OV-like c4					TCGA-13-2059	TCGA Ovarian Cancer (OV)	ovarian serous cystadenocarcinoma	Ovary			50	Bilateral	TCGA-13-2059-F72684	TCGA-13-2059	TCGA-13-2059-01A	Stage IIIC	-18449			0	2387		1005			Progressive Disease	2015-07-31	FEMALE	Serous Cystadenocarcinoma	No	C56.9	8441-03-01	C56.9	YES	Cytology (e.g. Peritoneal or pleural fluid)		1	NO	80	2			G3
TCGA-13-2060-01	TCGA-13-2060-01	High	C9-OV	OV-like c1	OV-like c4	OV-like c16	miRNA cluster 1	cluster 5	mutation cluster 5	TCGA-13-2060	TCGA Ovarian Cancer (OV)	ovarian serous cystadenocarcinoma	Ovary			51	Bilateral	TCGA-13-2060-F72683	TCGA-13-2060	TCGA-13-2060-01A	Stage IV	-18635			0	2369		1475			Stable Disease	2015-07-31	FEMALE	Serous Cystadenocarcinoma	No	C56.9	8441-03-01	C56.9	YES	Cytology (e.g. Peritoneal or pleural fluid)		1.5	NO	80	2.5			G3
TCGA-13-2061-01	TCGA-13-2061-01	Squamous		OV-like c1	OV-like c4					TCGA-13-2061	TCGA Ovarian Cancer (OV)	ovarian serous cystadenocarcinoma	Ovary			58	Bilateral	TCGA-13-2061-F72686	TCGA-13-2061	TCGA-13-2061-01A	Stage IIIC	-21543			0	2339					Complete Remission/Response	2015-07-31	FEMALE	Serous Cystadenocarcinoma	No	C56.9	8441-03-01	C56.9	YES	Cytology (e.g. Peritoneal or pleural fluid)		1.5	NO	80	1.9			G3
TCGA-13-2065-01	TCGA-13-2065-01	Squamous		OV-like c1	OV-like c4					TCGA-13-2065	TCGA Ovarian Cancer (OV)	ovarian serous cystadenocarcinoma	Ovary			71	Bilateral	TCGA-13-2065-F72688	TCGA-13-2065		Stage IIIC	-25973			0	1993		946			Stable Disease	2015-07-31	FEMALE	Serous Cystadenocarcinoma	No	C56.9	8441-03-01	C56.9	YES	Cytology (e.g. Peritoneal or pleural fluid)								G3
TCGA-13-2066-01	TCGA-13-2066-01			OV-like c1	UCEC-like c5					TCGA-13-2066	TCGA Ovarian Cancer (OV)	ovarian serous cystadenocarcinoma	Ovary			49	Bilateral	TCGA-13-2066-F72687	TCGA-13-2066		Stage IV	-18170		2133	0	295		1028			Progressive Disease	2015-07-31	FEMALE	Serous Cystadenocarcinoma	No	C56.9	8441-03-01	C56.9	YES	Tumor resection				80				G3
TCGA-13-2071-01	TCGA-13-2071-01	Squamous		OV-like c1						TCGA-13-2071	TCGA Ovarian Cancer (OV)	ovarian serous cystadenocarcinoma	Ovary			63	Bilateral	TCGA-13-2071-F72689	TCGA-13-2071	TCGA-13-2071-01A	Stage IV	-23367		773	0	191		322			Progressive Disease	2015-07-31	FEMALE	Serous Cystadenocarcinoma	No	C56.9	8441-03-01	C56.9	YES	Cytology (e.g. Peritoneal or pleural fluid)		2	NO	80	2.5			G3
TCGA-13-A5FT-01	TCGA-13-A5FT-01									TCGA-13-A5FT	TCGA Ovarian Cancer (OV)	ovarian serous cystadenocarcinoma	Ovary			67	Bilateral	TCGA-13-A5FT-F72595	TCGA-13-A5FT	TCGA-13-A5FT-01A	Stage IIIC	-24743	1211		0	2143					Complete Remission/Response	2015-07-30	FEMALE	Serous Cystadenocarcinoma	No	C56.9	8441-03-01	C56.9	YES	Tumor resection	230		NO	70				G3
TCGA-13-A5FU-01	TCGA-13-A5FU-01									TCGA-13-A5FU	TCGA Ovarian Cancer (OV)	ovarian serous cystadenocarcinoma	Ovary			60	Bilateral		TCGA-13-A5FU	TCGA-13-A5FU-01A	Stage IV	-22256	1151	256	0							2013-05-26	FEMALE	Serous Cystadenocarcinoma	No	C48.0	8441-03-01	C48.0	YES	Tumor resection	210		NO	50				G3
TCGA-20-0987-01	TCGA-20-0987-01	High		OV-like c1			miRNA cluster 2	cluster 1	mutation cluster 5	TCGA-20-0987	TCGA Ovarian Cancer (OV)	ovarian serous cystadenocarcinoma	Ovary	YES	NO	61	Bilateral	TCGA-20-0987-F25518	TCGA-20-0987		Stage IIIC	-22287		701	0			442				2009-02-23	FEMALE	Serous Cystadenocarcinoma	No	C56.9	8441-03-01	C56.9	YES	Fine needle aspiration biopsy								G3	Recurrence
TCGA-20-0990-01	TCGA-20-0990-01	High		OV-like c1			miRNA cluster 2	cluster 1	mutation cluster 5	TCGA-20-0990	TCGA Ovarian Cancer (OV)	ovarian serous cystadenocarcinoma	Ovary	YES	NO	74	Bilateral	TCGA-20-0990-F25523	TCGA-20-0990	TCGA-20-0990-01A	Stage IIIC	-27170			0	789		871	1			2009-02-23	FEMALE	Serous Cystadenocarcinoma	No	C56.9	8441-03-01	C56.9	YES	Fine needle aspiration biopsy		0.6	NO		0.7			G3	Recurrence
TCGA-20-0991-01	TCGA-20-0991-01	High		OV-like c1			miRNA cluster 2	cluster 2	mutation cluster 5	TCGA-20-0991	TCGA Ovarian Cancer (OV)	ovarian serous cystadenocarcinoma	Ovary			78	Right	TCGA-20-0991-F25530	TCGA-20-0991		Stage IIB	-28694			0	797			0			2009-02-23	FEMALE	Serous Cystadenocarcinoma	No	C56.9	8441-03-01	C56.9	YES	Tumor resection								G3
TCGA-20-0996-01	TCGA-20-0996-01	Kirc+		OV-like c1						TCGA-20-0996	TCGA Ovarian Cancer (OV)	ovarian serous cystadenocarcinoma	Ovary			59	Bilateral	TCGA-20-0996-F25533	TCGA-20-0996		Stage IIIC	-21572			0	2196			0			2009-02-23	FEMALE	Serous Cystadenocarcinoma	No	C56.9	8441-03-01	C56.9	YES	Cytology (e.g. Peritoneal or pleural fluid)								G2
TCGA-20-1682-01	TCGA-20-1682-01	Squamous	C9-OV	OV-like c1	OV-like c4	OV-like c16	miRNA cluster 2	cluster 1		TCGA-20-1682	TCGA Ovarian Cancer (OV)	ovarian serous cystadenocarcinoma	Ovary			56	Bilateral	TCGA-20-1682-F25540	TCGA-20-1682	TCGA-20-1682-01A	Stage IIIC	-20583			0	837			0			2009-06-02	FEMALE	Serous Cystadenocarcinoma	No	C56.9	8441-03-01	C56.9	YES	Tumor resection		0.4	NO		1		YES	GX
TCGA-20-1683-01	TCGA-20-1683-01	High	C9-OV	Cluster 6	OV-like c4	OV-like c16	miRNA cluster 2	cluster 6		TCGA-20-1683	TCGA Ovarian Cancer (OV)	ovarian serous cystadenocarcinoma	Ovary	YES	NO	65	Right	TCGA-20-1683-F25544	TCGA-20-1683	TCGA-20-1683-01A	Stage IIIC	-24006			0	772		618	0			2009-06-02	FEMALE	Serous Cystadenocarcinoma	No	C56.9	8441-03-01	C56.9	YES	Tumor resection		0.5	NO		1			G3	Recurrence
TCGA-20-1684-01	TCGA-20-1684-01	High	C9-OV	OV-like c1	OV-like c4	OV-like c16	miRNA cluster 2	cluster 1		TCGA-20-1684	TCGA Ovarian Cancer (OV)	ovarian serous cystadenocarcinoma	Ovary			51	Bilateral	TCGA-20-1684-F25549	TCGA-20-1684	TCGA-20-1684-01A	Stage IIIC	-18755			0	581			0			2009-06-02	FEMALE	Serous Cystadenocarcinoma	No	C56.9	8441-03-01	C56.9	YES	Tumor resection		0.5	NO		1		NO	G3
TCGA-20-1685-01	TCGA-20-1685-01	High	C9-OV	OV-like c1	OV-like c4	OV-like c16	miRNA cluster 1	cluster 4		TCGA-20-1685	TCGA Ovarian Cancer (OV)	ovarian serous cystadenocarcinoma	Ovary			45	Bilateral	TCGA-20-1685-F25554	TCGA-20-1685	TCGA-20-1685-01A	Stage IIIC	-16745			0	508			0			2009-06-02	FEMALE	Serous Cystadenocarcinoma	No	C56.9	8441-03-01	C56.9	YES	Tumor resection		0.7	NO		0.8		NO	G3
TCGA-20-1686-01	TCGA-20-1686-01	High		OV-like c1	BRCA basal-like c6		miRNA cluster 2	cluster 2		TCGA-20-1686	TCGA Ovarian Cancer (OV)	ovarian serous cystadenocarcinoma	Ovary			75	Bilateral	TCGA-20-1686-F25559	TCGA-20-1686	TCGA-20-1686-01A	Stage IIIC	-27588			0	89			0			2009-06-02	FEMALE	Serous Cystadenocarcinoma	No	C56.9	8441-03-01	C56.9	YES	Tumor resection		0.4	NO		0.8		NO	G3
TCGA-20-1687-01	TCGA-20-1687-01	Squamous	C9-OV	OV-like c1	OV-like c4	OV-like c16	miRNA cluster 1	cluster 6		TCGA-20-1687	TCGA Ovarian Cancer (OV)	ovarian serous cystadenocarcinoma	Ovary			46	Bilateral	TCGA-20-1687-F25563	TCGA-20-1687	TCGA-20-1687-01A	Stage IV	-16961			0	81						2009-06-02	FEMALE	Serous Cystadenocarcinoma	No	C56.9	8441-03-01	C56.9	YES	Cytology (e.g. Peritoneal or pleural fluid)		0.8	NO		1.8		YES	G3
TCGA-23-1021-01	TCGA-23-1021-01	High		OV-like c1			miRNA cluster 1	cluster 1	mutation cluster 5	TCGA-23-1021	TCGA Ovarian Cancer (OV)	ovarian serous cystadenocarcinoma	Ovary	YES	NO	45	Right	TCGA-23-1021-F25567	TCGA-23-1021		Stage IV	-16484		1446	0	1446	1181					2009-02-24	FEMALE	Serous Cystadenocarcinoma	No	C56.9	8441-03-01	C56.9	YES	Tumor resection							YES	G3	Locoregional Disease
TCGA-23-1022-01	TCGA-23-1022-01	Squamous		OV-like c1			miRNA cluster 2	cluster 1	mutation cluster 5	TCGA-23-1022	TCGA Ovarian Cancer (OV)	ovarian serous cystadenocarcinoma	Ovary	YES	NO	67	Left	TCGA-23-1022-F25576	TCGA-23-1022	TCGA-23-1022-01A	Stage IIIC	-24798		1511	0			450				2009-02-20	FEMALE	Serous Cystadenocarcinoma	No	C56.9	8441-03-01	C56.9	YES	Tumor resection		0.7	NO		0.7		YES	G3	Recurrence
TCGA-23-1023-01	TCGA-23-1023-01	Squamous	C9-OV	OV-like c1		OV-like c16	miRNA cluster 2	cluster 6	mutation cluster 5	TCGA-23-1023	TCGA Ovarian Cancer (OV)	ovarian serous cystadenocarcinoma	Ovary	YES	NO	65	Right	TCGA-23-1023-F25587	TCGA-23-1023	TCGA-23-1023-01R	Stage IIIC	-23826			0	1233		490				2009-02-23	FEMALE	Serous Cystadenocarcinoma	No	C56.9	8441-03-01	C56.9	YES	Tumor resection		0.6	NO		1		YES	G3	Recurrence
TCGA-23-1024-01	TCGA-23-1024-01	High		OV-like c1			miRNA cluster 1	cluster 3	mutation cluster 5	TCGA-23-1024	TCGA Ovarian Cancer (OV)	ovarian serous cystadenocarcinoma	Ovary			52	Right	TCGA-23-1024-F25604	TCGA-23-1024	TCGA-23-1024-01A	Stage IV	-19052			0	468						2009-02-24	FEMALE	Serous Cystadenocarcinoma	No	C56.9	8441-03-01	C56.9	YES	Tumor resection		0.4	NO		0.8			G3
TCGA-23-1026-01	TCGA-23-1026-01	High	C9-OV	OV-like c1		OV-like c16	miRNA cluster 3	cluster 6	mutation cluster 5	TCGA-23-1026	TCGA Ovarian Cancer (OV)	ovarian serous cystadenocarcinoma	Ovary	YES	NO	45	Left	TCGA-23-1026-F25610	TCGA-23-1026	TCGA-23-1026-01B	Stage IIIC	-16442			0	816		797				2009-02-23	FEMALE	Serous Cystadenocarcinoma	No	C56.9	8441-03-01	C56.9	YES	Tumor resection		0.7	NO		0.8			G3	Recurrence
TCGA-23-1027-01	TCGA-23-1027-01	Squamous	C9-OV	OV-like c1		OV-like c16	miRNA cluster 2	cluster 1	mutation cluster 5	TCGA-23-1027	TCGA Ovarian Cancer (OV)	ovarian serous cystadenocarcinoma	Ovary	YES	NO	48	Right	TCGA-23-1027-F25616	TCGA-23-1027		Stage IIIC	-17588		976	0	966		114				2009-02-24	FEMALE	Serous Cystadenocarcinoma	No	C56.9	8441-03-01	C56.9	YES	Tumor resection							YES	G3	Recurrence
TCGA-23-1028-01	TCGA-23-1028-01	Squamous		OV-like c1			miRNA cluster 1	cluster 6	mutation cluster 5	TCGA-23-1028	TCGA Ovarian Cancer (OV)	ovarian serous cystadenocarcinoma	Ovary	YES	NO	43	Left	TCGA-23-1028-F25624	TCGA-23-1028	TCGA-23-1028-01A	Stage IIIC	-16018			0	1503		133				2009-02-23	FEMALE	Serous Cystadenocarcinoma	No	C56.9	8441-03-01	C56.9	YES	Tumor resection		0.6	NO		0.8		YES	G3	Recurrence
TCGA-23-1029-01	TCGA-23-1029-01	Squamous		OV-like c1		OV-like c16	miRNA cluster 1	cluster 4		TCGA-23-1029	TCGA Ovarian Cancer (OV)	ovarian serous cystadenocarcinoma	Ovary			46	Right	TCGA-23-1029-F25639	TCGA-23-1029	TCGA-23-1029-01B	Stage IIIC	-16889			0	268						2009-06-02	FEMALE	Serous Cystadenocarcinoma	No	C56.9	8441-03-01	C56.9	YES	Tumor resection		0.8	NO		0.8			G3
TCGA-23-1030-01	TCGA-23-1030-01	High		OV-like c1			miRNA cluster 1	cluster 3	mutation cluster 5	TCGA-23-1030	TCGA Ovarian Cancer (OV)	ovarian serous cystadenocarcinoma	Ovary	YES	NO	64	Left	TCGA-23-1030-F25643	TCGA-23-1030		Stage IIIC	-23416			0	886		544				2009-02-24	FEMALE	Serous Cystadenocarcinoma	No	C56.9	8441-03-01	C56.9	YES	Tumor resection							YES	G3	Recurrence
TCGA-23-1031-01	TCGA-23-1031-01	High		OV-like c1					mutation cluster 5	TCGA-23-1031	TCGA Ovarian Cancer (OV)	ovarian serous cystadenocarcinoma	Ovary			60	Left	TCGA-23-1031-F25649	TCGA-23-1031		Stage IV	-22225		575	0	575						2009-02-23	FEMALE	Serous Cystadenocarcinoma	No	C56.9	8441-03-01	C56.9	YES	Tumor resection								G3
TCGA-23-1032-01	TCGA-23-1032-01	Squamous		OV-like c1			miRNA cluster 2	cluster 1	mutation cluster 5	TCGA-23-1032	TCGA Ovarian Cancer (OV)	ovarian serous cystadenocarcinoma	Ovary			73	Right	TCGA-23-1032-F25659	TCGA-23-1032	TCGA-23-1032-01A	Stage IV	-26715		84	0	68						2009-02-23	FEMALE	Serous Cystadenocarcinoma	No	C56.9	8441-03-01	C56.9	YES	Tumor resection		0.8	NO		1			G3
TCGA-23-1107-01	TCGA-23-1107-01	High		OV-like c1			miRNA cluster 2	cluster 1		TCGA-23-1107	TCGA Ovarian Cancer (OV)	ovarian serous cystadenocarcinoma	Ovary			59	Left	TCGA-23-1107-F25661	TCGA-23-1107	TCGA-23-1107-01A	Stage IV	-21561		9	0	9						2009-02-19	FEMALE	Serous Cystadenocarcinoma	No	C56.9	8441-03-01	C56.9	YES	Tumor resection		0.6	NO		1			G3
TCGA-23-1109-01	TCGA-23-1109-01	High	C9-OV	OV-like c1	OV-like c4	OV-like c16	miRNA cluster 2	cluster 2		TCGA-23-1109	TCGA Ovarian Cancer (OV)	ovarian serous cystadenocarcinoma	Ovary	YES	YES	62	Right	TCGA-23-1109-F25663	TCGA-23-1109		Stage IIIC	-23002		1562	0	1562		987				2009-02-19	FEMALE	Serous Cystadenocarcinoma	No	C56.9	8441-03-01	C56.9	YES	Tumor resection								G3	Recurrence
TCGA-23-1110-01	TCGA-23-1110-01	High	C9-OV	OV-like c1	OV-like c4		miRNA cluster 2	cluster 3	mutation cluster 5	TCGA-23-1110	TCGA Ovarian Cancer (OV)	ovarian serous cystadenocarcinoma	Ovary	YES	NO	42	Right	TCGA-23-1110-F25666	TCGA-23-1110	TCGA-23-1110-01A	Stage IIIC	-15383			0	1658		326				2009-02-23	FEMALE	Serous Cystadenocarcinoma	No	C56.9	8441-03-01	C56.9	YES	Tumor resection		0.8	NO		0.8		YES	G3	Recurrence
TCGA-23-1111-01	TCGA-23-1111-01	High	C9-OV	OV-like c1	BRCA basal-like c6	OV-like c16	miRNA cluster 1	cluster 4		TCGA-23-1111	TCGA Ovarian Cancer (OV)	ovarian serous cystadenocarcinoma	Ovary			63	Right	TCGA-23-1111-F25672	TCGA-23-1111	TCGA-23-1111-01A	Stage IIIC	-23171			0	98						2009-06-02	FEMALE	Serous Cystadenocarcinoma	No	C56.9	8441-03-01	C56.9	YES	Tumor resection		0.9	NO		0.9		YES	G3
TCGA-23-1113-01	TCGA-23-1113-01	Squamous		OV-like c1			miRNA cluster 2	cluster 1		TCGA-23-1113	TCGA Ovarian Cancer (OV)	ovarian serous cystadenocarcinoma	Ovary			48	Left	TCGA-23-1113-F25677	TCGA-23-1113		Stage IV	-17791		949	0							2009-02-19	FEMALE	Serous Cystadenocarcinoma	No	C56.9	8441-03-01	C56.9	YES	Tumor resection							YES	G3
TCGA-23-1114-01	TCGA-23-1114-01	High		OV-like c1		OV-like c16	miRNA cluster 2	cluster 1		TCGA-23-1114	TCGA Ovarian Cancer (OV)	ovarian serous cystadenocarcinoma	Ovary	YES	NO	55	Left	TCGA-23-1114-F25685	TCGA-23-1114	TCGA-23-1114-01B	Stage IIIC	-20409		2089	0	2089		634				2009-06-02	FEMALE	Serous Cystadenocarcinoma	No	C56.9	8441-03-01	C56.9	YES	Tumor resection		0.6	NO		1			G3	Recurrence
TCGA-23-1116-01	TCGA-23-1116-01	High		OV-like c1					mutation cluster 8	TCGA-23-1116	TCGA Ovarian Cancer (OV)	ovarian serous cystadenocarcinoma	Ovary	YES	NO	83	Left	TCGA-23-1116-F72416	TCGA-23-1116		Stage IIIC	-30464		592	0	139		286		Additional New Tumor Event	Progressive Disease	2015-06-26	FEMALE	Serous Cystadenocarcinoma	No	C56.9	8441-03-01	C56.9	YES	Tumor resection						NO	YES	G3	Recurrence
TCGA-23-1117-01	TCGA-23-1117-01	High		OV-like c1					mutation cluster 8	TCGA-23-1117	TCGA Ovarian Cancer (OV)	ovarian serous cystadenocarcinoma	Ovary	YES	NO	42	Left	TCGA-23-1117-F25699	TCGA-23-1117	TCGA-23-1117-01A	Stage IIIC	-15690		1013	0			418				2009-02-19	FEMALE	Serous Cystadenocarcinoma	No	C56.9	8441-03-01	C56.9	YES	Tumor resection		0.7	NO		0.7		YES	G3	Recurrence
TCGA-23-1118-01	TCGA-23-1118-01	Squamous		OV-like c1			miRNA cluster 1	cluster 6	mutation cluster 5	TCGA-23-1118	TCGA Ovarian Cancer (OV)	ovarian serous cystadenocarcinoma	Ovary			45	Left	TCGA-23-1118-F25708	TCGA-23-1118		Stage IIIC	-16471			0	2616						2009-02-20	FEMALE	Serous Cystadenocarcinoma	No	C56.9	8441-03-01	C56.9	YES	Tumor resection							YES	G3
TCGA-23-1119-01	TCGA-23-1119-01	Squamous		OV-like c1			miRNA cluster 1	cluster 4		TCGA-23-1119	TCGA Ovarian Cancer (OV)	ovarian serous cystadenocarcinoma	Ovary	YES	NO	64	Left	TCGA-23-1119-F25711	TCGA-23-1119	TCGA-23-1119-01A	Stage IIIC	-23686			0	3953		3378				2009-03-27	FEMALE	Serous Cystadenocarcinoma	No	C56.9	8441-03-01	C56.9	YES	Tumor resection		0.8	NO		0.8		YES	G3	Recurrence
TCGA-23-1120-01	TCGA-23-1120-01	Squamous	C9-OV	OV-like c1		OV-like c16	miRNA cluster 2	cluster 3	mutation cluster 2	TCGA-23-1120	TCGA Ovarian Cancer (OV)	ovarian serous cystadenocarcinoma	Ovary			60	Right	TCGA-23-1120-F25715	TCGA-23-1120	TCGA-23-1120-01A	Stage IIIC	-22148			0	130						2009-02-24	FEMALE	Serous Cystadenocarcinoma	No	C56.9	8441-03-01	C56.9	YES	Tumor resection		0.8	NO		1.8		NO	G3
TCGA-23-1121-01	TCGA-23-1121-01	High		Cluster 5	OV-like c4		miRNA cluster 1	cluster 5		TCGA-23-1121	TCGA Ovarian Cancer (OV)	ovarian serous cystadenocarcinoma	Ovary			51	Left	TCGA-23-1121-F25719	TCGA-23-1121	TCGA-23-1121-01A	Stage IIIC	-18983			0	194						2009-02-24	FEMALE	Serous Cystadenocarcinoma	No	C56.9	8441-03-01	C56.9	YES	Tumor resection		0.8	NO		1.2		YES	G3
TCGA-23-1122-01	TCGA-23-1122-01	High	C9-OV	OV-like c1	OV-like c4	OV-like c16	miRNA cluster 2	cluster 1	mutation cluster 5	TCGA-23-1122	TCGA Ovarian Cancer (OV)	ovarian serous cystadenocarcinoma	Ovary	YES	YES	53	Left	TCGA-23-1122-F25724	TCGA-23-1122	TCGA-23-1122-01A	Stage IIIC	-19537		1189	0			447				2009-02-19	FEMALE	Serous Cystadenocarcinoma	No	C56.9	8441-03-01	C56.9	YES	Tumor resection		0.8	NO		1.1		NO	G3	Recurrence
TCGA-23-1123-01	TCGA-23-1123-01	High	C9-OV	OV-like c1	OV-like c4	OV-like c16	miRNA cluster 1	cluster 1	mutation cluster 5	TCGA-23-1123	TCGA Ovarian Cancer (OV)	ovarian serous cystadenocarcinoma	Ovary			59	Left	TCGA-23-1123-F25733	TCGA-23-1123	TCGA-23-1123-01A	Stage IIIC	-21552		1018	0							2009-02-24	FEMALE	Serous Cystadenocarcinoma	No	C56.9	8441-03-01	C56.9	YES	Tumor resection		0.8	NO		0.8		YES	G3
TCGA-23-1124-01	TCGA-23-1124-01	High	C9-OV	OV-like c1	OV-like c4		miRNA cluster 1	cluster 4	mutation cluster 5	TCGA-23-1124	TCGA Ovarian Cancer (OV)	ovarian serous cystadenocarcinoma	Ovary	YES	NO	62	Left	TCGA-23-1124-F25739	TCGA-23-1124		Stage IIIC	-23005		1768	0			641				2009-02-19	FEMALE	Serous Cystadenocarcinoma	No	C56.9	8441-03-01	C56.9	YES	Tumor resection							YES	G3	Recurrence
TCGA-23-1809-01	TCGA-23-1809-01	High	C9-OV	OV-like c1	OV-like c4	OV-like c16	miRNA cluster 1	cluster 5		TCGA-23-1809	TCGA Ovarian Cancer (OV)	ovarian serous cystadenocarcinoma	Ovary			63	Right	TCGA-23-1809-F25753	TCGA-23-1809	TCGA-23-1809-01A	Stage IIC	-23111			0	16						2009-06-02	FEMALE	Serous Cystadenocarcinoma	No	C56.9	8441-03-01	C56.9	YES	Tumor resection		0.6	NO		0.9		NO	G3
TCGA-23-2072-01	TCGA-23-2072-01	High		OV-like c1			miRNA cluster 1	cluster 6	mutation cluster 5	TCGA-23-2072	TCGA Ovarian Cancer (OV)	ovarian serous cystadenocarcinoma	Ovary	YES	NO	58	Right	TCGA-23-2072-F25757	TCGA-23-2072	TCGA-23-2072-01A	Stage IV	-21523		759	0			476				2009-11-18	FEMALE	Serous Cystadenocarcinoma	No	C56.9	8441-03-01	C56.9	YES	Tumor resection		1	NO		1.5			G3	Recurrence
TCGA-23-2077-01	TCGA-23-2077-01	Squamous	C9-OV	OV-like c1	OV-like c4	OV-like c16	miRNA cluster 1	cluster 4	mutation cluster 8	TCGA-23-2077	TCGA Ovarian Cancer (OV)	ovarian serous cystadenocarcinoma	Ovary	YES	NO	45	Left	TCGA-23-2077-F25763	TCGA-23-2077	TCGA-23-2077-01A	Stage IIIC	-16552			0	3525		1232				2009-11-20	FEMALE	Serous Cystadenocarcinoma	No	C56.9	8441-03-01	C56.9	YES	Tumor resection		0.9	NO		1.1		NO	G3	Recurrence
TCGA-23-2078-01	TCGA-23-2078-01	Squamous	C9-OV	OV-like c1	KIRC-like c1		miRNA cluster 1	cluster 3	mutation cluster 5	TCGA-23-2078	TCGA Ovarian Cancer (OV)	ovarian serous cystadenocarcinoma	Ovary			66	Bilateral	TCGA-23-2078-F25771	TCGA-23-2078	TCGA-23-2078-01A	Stage IIIC	-24223			0	2661						2009-11-20	FEMALE	Serous Cystadenocarcinoma	No	C56.9	8441-03-01	C56.9	YES	Tumor resection		0.6	NO		0.9		YES	G3
TCGA-23-2079-01	TCGA-23-2079-01	Squamous	C9-OV	OV-like c1	OV-like c4		miRNA cluster 1	cluster 6	mutation c1uster 9	TCGA-23-2079	TCGA Ovarian Cancer (OV)	ovarian serous cystadenocarcinoma	Ovary	YES	NO	46	Bilateral	TCGA-23-2079-F25775	TCGA-23-2079	TCGA-23-2079-01A	Stage IIIC	-17122			0	2788		283				2009-11-20	FEMALE	Serous Cystadenocarcinoma	No	C56.9	8441-03-01	C56.9	YES	Tumor resection		0.6	NO		1		YES	G3	Recurrence
TCGA-23-2081-01	TCGA-23-2081-01	Squamous	C9-OV	OV-like c1	OV-like c4	OV-like c16	miRNA cluster 1	cluster 4	mutation cluster 5	TCGA-23-2081	TCGA Ovarian Cancer (OV)	ovarian serous cystadenocarcinoma	Ovary	YES	NO	49	Bilateral	TCGA-23-2081-F25781	TCGA-23-2081	TCGA-23-2081-01A	Stage IV	-18162		2342	0		250					2009-11-20	FEMALE	Serous Cystadenocarcinoma	No	C56.9	8441-03-01	C56.9	YES	Tumor resection		0.7	NO		0.8		YES	G3	Locoregional Disease
TCGA-23-2084-01	TCGA-23-2084-01	High		OV-like c1		OV-like c16	miRNA cluster 1	cluster 6		TCGA-23-2084	TCGA Ovarian Cancer (OV)	ovarian serous cystadenocarcinoma	Ovary	YES	NO	45	Right	TCGA-23-2084-F25795	TCGA-23-2084	TCGA-23-2084-01A	Stage IV	-16493		1516	0			619				2009-11-18	FEMALE	Serous Cystadenocarcinoma	No	C56.9	8441-03-01	C56.9	YES	Tumor resection		1.1	NO		1.4		YES	G3	Recurrence
TCGA-23-2641-01	TCGA-23-2641-01	Squamous		OV-like c1	OV-like c4					TCGA-23-2641	TCGA Ovarian Cancer (OV)	ovarian serous cystadenocarcinoma	Ovary			85	Left	TCGA-23-2641-F25810	TCGA-23-2641	TCGA-23-2641-01A	Stage IIIC	-31232			0	84						2009-12-09	FEMALE	Serous Cystadenocarcinoma	No	C56.9	8441-03-01	C56.9	YES	Tumor resection		0.7	NO		0.8		YES	G3
TCGA-23-2643-01	TCGA-23-2643-01	High		OV-like c1	OV-like c4					TCGA-23-2643	TCGA Ovarian Cancer (OV)	ovarian serous cystadenocarcinoma	Ovary			74	Right	TCGA-23-2643-F25812	TCGA-23-2643	TCGA-23-2643-01A	Stage IIIC	-27093			0	143						2009-12-09	FEMALE	Serous Cystadenocarcinoma	No	C56.9	8441-03-01	C56.9	YES	Tumor resection		0.9	NO		1.2			G3
TCGA-23-2645-01	TCGA-23-2645-01	High		OV-like c1	OV-like c4					TCGA-23-2645	TCGA Ovarian Cancer (OV)	ovarian serous cystadenocarcinoma	Ovary			54	Right	TCGA-23-2645-F25818	TCGA-23-2645	TCGA-23-2645-01A	Stage IIIC	-19758			0	137						2009-12-09	FEMALE	Serous Cystadenocarcinoma	No	C56.9	8441-03-01	C56.9	YES	Tumor resection		0.6	NO		1		YES	G3
TCGA-23-2647-01	TCGA-23-2647-01			OV-like c1	OV-like c4					TCGA-23-2647	TCGA Ovarian Cancer (OV)	ovarian serous cystadenocarcinoma	Ovary			49	Bilateral	TCGA-23-2647-F25820	TCGA-23-2647		Stage IIIC	-18205			0	135						2009-12-09	FEMALE	Serous Cystadenocarcinoma	No	C56.9	8441-03-01	C56.9	YES	Tumor resection							YES	G3
TCGA-23-2649-01	TCGA-23-2649-01			OV-like c1	OV-like c4					TCGA-23-2649	TCGA Ovarian Cancer (OV)	ovarian serous cystadenocarcinoma	Ovary			60	Left	TCGA-23-2649-F25822	TCGA-23-2649	TCGA-23-2649-01A	Stage IIIC	-22210			0	116						2009-12-09	FEMALE	Serous Cystadenocarcinoma	No	C56.9	8441-03-01	C56.9	YES	Tumor resection		0.9	NO		1.3		YES	G3
TCGA-24-0966-01	TCGA-24-0966-01	Squamous	C9-OV	OV-like c1	OV-like c4		miRNA cluster 1	cluster 2	mutation cluster 2	TCGA-24-0966	TCGA Ovarian Cancer (OV)	ovarian serous cystadenocarcinoma	Ovary			78	Bilateral	TCGA-24-0966-F25875	TCGA-24-0966	TCGA-24-0966-01A	Stage IIIC	-28529			0	232						2009-02-24	FEMALE	Serous Cystadenocarcinoma	No	C56.9	8441-03-01	C56.9	YES	Tumor resection		0.7	NO		1.3		YES	G3
TCGA-24-0968-01	TCGA-24-0968-01	Squamous		OV-like c1			miRNA cluster 1	cluster 6	mutation cluster 5	TCGA-24-0968	TCGA Ovarian Cancer (OV)	ovarian serous cystadenocarcinoma	Ovary			59	Left	TCGA-24-0968-F25880	TCGA-24-0968		Stage IIIC	-21664			0	598						2009-03-10	FEMALE	Serous Cystadenocarcinoma	No	C56.9	8441-03-01	C56.9	YES	Cytology (e.g. Peritoneal or pleural fluid)							YES	G3
TCGA-24-0970-01	TCGA-24-0970-01	High	C9-OV	Low purity c2	OV-like c4		miRNA cluster 2	cluster 5	mutation cluster 5	TCGA-24-0970	TCGA Ovarian Cancer (OV)	ovarian serous cystadenocarcinoma	Ovary	YES	NO	63	Bilateral	TCGA-24-0970-F25870	TCGA-24-0970	TCGA-24-0970-01B	Stage IIIC	-23276		354	0	354		280				2009-03-09	FEMALE	Serous Cystadenocarcinoma	No	C56.9	8441-03-01	C56.9	YES	Fine needle aspiration biopsy		0.8	NO		2		YES	G3	Recurrence
TCGA-24-0975-01	TCGA-24-0975-01	High	C9-OV	Low purity c2		OV-like c16	miRNA cluster 2	cluster 1	mutation cluster 13	TCGA-24-0975	TCGA Ovarian Cancer (OV)	ovarian serous cystadenocarcinoma	Ovary			58	Bilateral	TCGA-24-0975-F25861	TCGA-24-0975	TCGA-24-0975-01A	Stage IIIC	-21417		663	0	663						2009-03-09	FEMALE	Serous Cystadenocarcinoma	No	C56.9	8441-03-01	C56.9	YES	Cytology (e.g. Peritoneal or pleural fluid)		1	NO		1.5			G3
TCGA-24-0979-01	TCGA-24-0979-01	High	C9-OV	Low purity c2	OV-like c4		miRNA cluster 1	cluster 3	mutation cluster 5	TCGA-24-0979	TCGA Ovarian Cancer (OV)	ovarian serous cystadenocarcinoma	Ovary	YES	YES	53	Bilateral	TCGA-24-0979-F25891	TCGA-24-0979	TCGA-24-0979-01A	Stage IV	-19595		1264	0	1264		428				2009-05-11	FEMALE	Serous Cystadenocarcinoma	No	C56.9	8441-03-01	C56.9	YES	Cytology (e.g. Peritoneal or pleural fluid)		0.6	NO		0.8			G3	Recurrence
TCGA-24-0980-01	TCGA-24-0980-01	Squamous	C9-OV	OV-like c1	OV-like c4				mutation cluster 5	TCGA-24-0980	TCGA Ovarian Cancer (OV)	ovarian serous cystadenocarcinoma	Ovary	YES	NO	53	Bilateral	TCGA-24-0980-F25896	TCGA-24-0980		Stage IIIC	-19579		233	0	233		145				2009-02-24	FEMALE	Serous Cystadenocarcinoma	No	C56.9	8441-03-01	C56.9	YES	Cytology (e.g. Peritoneal or pleural fluid)							YES	G3	Recurrence
TCGA-24-0981-01	TCGA-24-0981-01									TCGA-24-0981	TCGA Ovarian Cancer (OV)	ovarian serous cystadenocarcinoma	Ovary
TCGA-24-0982-01	TCGA-24-0982-01	High	C9-OV	OV-like c1	OV-like c4		miRNA cluster 1	cluster 2	mutation cluster 5	TCGA-24-0982	TCGA Ovarian Cancer (OV)	ovarian serous cystadenocarcinoma	Ovary	YES	NO	77	Bilateral	TCGA-24-0982-F25900	TCGA-24-0982		Stage IIIC	-28201		679	0	679		153				2009-03-10	FEMALE	Serous Cystadenocarcinoma	No	C56.9	8441-03-01	C56.9	YES	Cytology (e.g. Peritoneal or pleural fluid)								G3	Recurrence
TCGA-24-1103-01	TCGA-24-1103-01	Squamous	C9-OV	OV-like c1	OV-like c4	OV-like c16	miRNA cluster 2	cluster 1	mutation cluster 5	TCGA-24-1103	TCGA Ovarian Cancer (OV)	ovarian serous cystadenocarcinoma	Ovary	YES	NO	50	Bilateral	TCGA-24-1103-F25824	TCGA-24-1103	TCGA-24-1103-01A	Stage IIIC	-18583		1646	0	1646		678				2009-03-09	FEMALE	Serous Cystadenocarcinoma	No	C56.9	8441-03-01	C56.9	YES	Tumor resection		1	NO		1.5			G3	Recurrence
TCGA-24-1104-01	TCGA-24-1104-01	Squamous	C9-OV	OV-like c1	OV-like c4		miRNA cluster 1	cluster 4	mutation cluster 5	TCGA-24-1104	TCGA Ovarian Cancer (OV)	ovarian serous cystadenocarcinoma	Ovary	YES	YES	56	Left	TCGA-24-1104-F25834	TCGA-24-1104	TCGA-24-1104-01A	Stage IV	-20527		1933	0	1933		959				2009-03-09	FEMALE	Serous Cystadenocarcinoma	No	C56.9	8441-03-01	C56.9	YES	Cytology (e.g. Peritoneal or pleural fluid)		1	NO		1.5			G3	Recurrence
TCGA-24-1105-01	TCGA-24-1105-01	Squamous	C9-OV	OV-like c1	OV-like c4		miRNA cluster 2	cluster 1	mutation cluster 5	TCGA-24-1105	TCGA Ovarian Cancer (OV)	ovarian serous cystadenocarcinoma	Ovary	YES	YES	36	Bilateral	TCGA-24-1105-F25844	TCGA-24-1105	TCGA-24-1105-01A	Stage IIIC	-13187		1442	0	1442		470				2009-03-09	FEMALE	Serous Cystadenocarcinoma	No	C56.9	8441-03-01	C56.9	YES	Cytology (e.g. Peritoneal or pleural fluid)		1	NO		1.4			G3	Recurrence
TCGA-24-1413-01	TCGA-24-1413-01	BRCA-LUAD+	C9-OV	OV-like c1		OV-like c16	miRNA cluster 1	cluster 2	mutation cluster 5	TCGA-24-1413	TCGA Ovarian Cancer (OV)	ovarian serous cystadenocarcinoma	Ovary			51	Bilateral	TCGA-24-1413-F25910	TCGA-24-1413	TCGA-24-1413-01A	Stage IIIC	-18846			0	192						2009-03-09	FEMALE	Serous Cystadenocarcinoma	No	C56.9	8441-03-01	C56.9	YES	Tumor resection		0.6	NO		1.1		YES	G3
TCGA-24-1416-01	TCGA-24-1416-01	High	C9-OV	Low purity c2	OV-like c4	OV-like c16	miRNA cluster 1	cluster 2	mutation cluster 3	TCGA-24-1416	TCGA Ovarian Cancer (OV)	ovarian serous cystadenocarcinoma	Ovary			34	Bilateral	TCGA-24-1416-F25914	TCGA-24-1416	TCGA-24-1416-01A	Stage IV	-12772			0	194						2009-04-01	FEMALE	Serous Cystadenocarcinoma	No	C56.9	8441-03-01	C56.9	YES	Tumor resection		0.6	NO		1.5			G3
TCGA-24-1417-01	TCGA-24-1417-01	Squamous	C9-OV	OV-like c1	OV-like c4	OV-like c16	miRNA cluster 2	cluster 1	mutation cluster 5	TCGA-24-1417	TCGA Ovarian Cancer (OV)	ovarian serous cystadenocarcinoma	Ovary			54	Left	TCGA-24-1417-F25920	TCGA-24-1417	TCGA-24-1417-01A	Stage IV	-19775			0	238						2009-04-01	FEMALE	Serous Cystadenocarcinoma	No	C56.9	8441-03-01	C56.9	YES	Tumor resection		1.1	NO		1.3			G3
TCGA-24-1418-01	TCGA-24-1418-01	High	C9-OV	OV-like c1		OV-like c16	miRNA cluster 2	cluster 1	mutation cluster 5	TCGA-24-1418	TCGA Ovarian Cancer (OV)	ovarian serous cystadenocarcinoma	Ovary			68	Bilateral	TCGA-24-1418-F25924	TCGA-24-1418	TCGA-24-1418-01A	Stage IIIC	-24842			0	243			0			2009-04-16	FEMALE	Serous Cystadenocarcinoma	No	C56.9	8441-03-01	C56.9	YES	Fine needle aspiration biopsy		1.2	NO		1.2			G3
TCGA-24-1419-01	TCGA-24-1419-01	Squamous	C9-OV	OV-like c1	OV-like c4	OV-like c16	miRNA cluster 2	cluster 1	mutation cluster 5	TCGA-24-1419	TCGA Ovarian Cancer (OV)	ovarian serous cystadenocarcinoma	Ovary			62	Bilateral	TCGA-24-1419-F25929	TCGA-24-1419	TCGA-24-1419-01A	Stage IIIC	-22659			0	239						2009-04-15	FEMALE	Serous Cystadenocarcinoma	No	C56.9	8441-03-01	C56.9	YES	Tumor resection		1.2	NO		1.8			G3
TCGA-24-1422-01	TCGA-24-1422-01	Squamous	C9-OV	OV-like c1	OV-like c4		miRNA cluster 1	cluster 6	mutation cluster 5	TCGA-24-1422	TCGA Ovarian Cancer (OV)	ovarian serous cystadenocarcinoma	Ovary			82	Bilateral	TCGA-24-1422-F25934	TCGA-24-1422	TCGA-24-1422-01A	Stage IIIC	-30234		23	0	23						2009-04-16	FEMALE	Serous Cystadenocarcinoma	No	C56.9	8441-03-01	C56.9	YES	Tumor resection		1.2	NO		1.8			G3
TCGA-24-1423-01	TCGA-24-1423-01	BRCA-LUAD+	C9-OV	OV-like c1	OV-like c4	OV-like c16	miRNA cluster 1	cluster 6	mutation cluster 5	TCGA-24-1423	TCGA Ovarian Cancer (OV)	ovarian serous cystadenocarcinoma	Ovary			61	Bilateral	TCGA-24-1423-F25936	TCGA-24-1423	TCGA-24-1423-01A	Stage IIIC	-22281			0	190						2009-04-16	FEMALE	Serous Cystadenocarcinoma	No	C56.9	8441-03-01	C56.9	YES	Tumor resection		1	NO		1.8		YES	G3
TCGA-24-1424-01	TCGA-24-1424-01	High	C9-OV	OV-like c1	OV-like c4	OV-like c16	miRNA cluster 1	cluster 5	mutation cluster 5	TCGA-24-1424	TCGA Ovarian Cancer (OV)	ovarian serous cystadenocarcinoma	Ovary			67	Bilateral	TCGA-24-1424-F25941	TCGA-24-1424		Stage IIIC	-24545			0	183						2009-04-16	FEMALE	Serous Cystadenocarcinoma	No	C56.9	8441-03-01	C56.9	YES	Tumor resection								G3
TCGA-24-1425-01	TCGA-24-1425-01	Squamous		OV-like c1			miRNA cluster 2	cluster 6	mutation cluster 5	TCGA-24-1425	TCGA Ovarian Cancer (OV)	ovarian serous cystadenocarcinoma	Ovary			45	Bilateral	TCGA-24-1425-F25946	TCGA-24-1425		Stage IIIC	-16764			0	181			0			2009-05-12	FEMALE	Serous Cystadenocarcinoma	No	C56.9	8441-03-01	C56.9	YES	Tumor resection								G3
TCGA-24-1426-01	TCGA-24-1426-01	High		OV-like c1			miRNA cluster 1	cluster 3	mutation cluster 5	TCGA-24-1426	TCGA Ovarian Cancer (OV)	ovarian serous cystadenocarcinoma	Ovary			43	Bilateral	TCGA-24-1426-F25951	TCGA-24-1426	TCGA-24-1426-01A	Stage IIIC	-15949			0	163						2009-04-16	FEMALE	Serous Cystadenocarcinoma	No	C56.9	8441-03-01	C56.9	YES	Tumor resection		0.4	NO		1.2		YES	G3
TCGA-24-1427-01	TCGA-24-1427-01	High	C9-OV	OV-like c1	OV-like c4	OV-like c16	miRNA cluster 3	cluster 6	mutation cluster 5	TCGA-24-1427	TCGA Ovarian Cancer (OV)	ovarian serous cystadenocarcinoma	Ovary			58	Bilateral	TCGA-24-1427-F25956	TCGA-24-1427	TCGA-24-1427-01A	Stage IIIC	-21423			0	147						2009-04-15	FEMALE	Serous Cystadenocarcinoma	No	C56.9	8441-03-01	C56.9	YES	Tumor resection		1	NO		1.7		YES	G3
TCGA-24-1428-01	TCGA-24-1428-01	High	C9-OV	OV-like c1	OV-like c4	OV-like c16	miRNA cluster 2	cluster 2	mutation cluster 5	TCGA-24-1428	TCGA Ovarian Cancer (OV)	ovarian serous cystadenocarcinoma	Ovary	YES	NO	50	Left	TCGA-24-1428-F25960	TCGA-24-1428	TCGA-24-1428-01A	Stage IIIC	-18306			0	529		448				2009-04-16	FEMALE	Serous Cystadenocarcinoma	No	C56.9	8441-03-01	C56.9	YES	Tumor resection		1.2	NO		1.5			G3	Recurrence
TCGA-24-1430-01	TCGA-24-1430-01	Squamous	C9-OV	OV-like c1	OV-like c4	OV-like c16	miRNA cluster 1	cluster 3		TCGA-24-1430	TCGA Ovarian Cancer (OV)	ovarian serous cystadenocarcinoma	Ovary	YES	NO	68	Bilateral	TCGA-24-1430-F25966	TCGA-24-1430	TCGA-24-1430-01A	Stage IIIC	-24939		863	0	863		449	1			2009-05-12	FEMALE	Serous Cystadenocarcinoma	No	C56.9	8441-03-01	C56.9	YES	Tumor resection		1.7	NO		2			G3	Recurrence
TCGA-24-1431-01	TCGA-24-1431-01	High	C9-OV	OV-like c1	OV-like c4		miRNA cluster 1	cluster 3	mutation cluster 5	TCGA-24-1431	TCGA Ovarian Cancer (OV)	ovarian serous cystadenocarcinoma	Ovary	YES	NO	67	Bilateral	TCGA-24-1431-F25977	TCGA-24-1431		Stage IIIC	-24758		567	0	583		199				2009-05-12	FEMALE	Serous Cystadenocarcinoma	No	C56.9	8441-03-01	C56.9	YES	Tumor resection							YES	G3	Recurrence
TCGA-24-1434-01	TCGA-24-1434-01	High	C9-OV	OV-like c1	OV-like c4		miRNA cluster 1	cluster 6	mutation cluster 5	TCGA-24-1434	TCGA Ovarian Cancer (OV)	ovarian serous cystadenocarcinoma	Ovary	YES	NO	59	Bilateral	TCGA-24-1434-F25984	TCGA-24-1434	TCGA-24-1434-01A	Stage IIIC	-21810		568	0	568		337				2009-05-12	FEMALE	Serous Cystadenocarcinoma	No	C56.9	8441-03-01	C56.9	YES	Tumor resection		1.5	NO		1.5		YES	G3	Recurrence
TCGA-24-1435-01	TCGA-24-1435-01	Squamous	C9-OV	OV-like c1	OV-like c4		miRNA cluster 2	cluster 1	mutation cluster 2	TCGA-24-1435	TCGA Ovarian Cancer (OV)	ovarian serous cystadenocarcinoma	Ovary	YES	NO	57	Bilateral	TCGA-24-1435-F25993	TCGA-24-1435	TCGA-24-1435-01A	Stage IIIC	-21107		1324	0	1324		505				2009-05-12	FEMALE	Serous Cystadenocarcinoma	No	C56.9	8441-03-01	C56.9	YES	Tumor resection		1.2	NO		1.5		NO	G3	Recurrence
TCGA-24-1436-01	TCGA-24-1436-01	High	C9-OV	OV-like c1	OV-like c4	OV-like c16	miRNA cluster 2	cluster 1	mutation cluster 5	TCGA-24-1436	TCGA Ovarian Cancer (OV)	ovarian serous cystadenocarcinoma	Ovary			57	Right	TCGA-24-1436-F26004	TCGA-24-1436	TCGA-24-1436-01A	Stage IIIC	-20881		260	0	260						2009-05-12	FEMALE	Serous Cystadenocarcinoma	No	C56.9	8441-03-01	C56.9	YES	Tumor resection		0.7	NO		1.5		YES	G3
TCGA-24-1463-01	TCGA-24-1463-01	Squamous	C9-OV	OV-like c1	OV-like c4		miRNA cluster 2	cluster 2	mutation cluster 2	TCGA-24-1463	TCGA Ovarian Cancer (OV)	ovarian serous cystadenocarcinoma	Ovary	YES	NO	70	Bilateral	TCGA-24-1463-F26009	TCGA-24-1463	TCGA-24-1463-01A	Stage IIIC	-25734		2218	0	2218		971				2009-04-16	FEMALE	Serous Cystadenocarcinoma	No	C56.9	8441-03-01	C56.9	YES	Tumor resection		1.3	NO		2			G3	Recurrence
TCGA-24-1464-01	TCGA-24-1464-01	Squamous	C9-OV	OV-like c1	OV-like c4		miRNA cluster 1	cluster 2	mutation cluster 5	TCGA-24-1464	TCGA Ovarian Cancer (OV)	ovarian serous cystadenocarcinoma	Ovary	YES	YES	70	Left	TCGA-24-1464-F26022	TCGA-24-1464	TCGA-24-1464-01A	Stage IIIC	-25874		379	0	379		323	1			2009-03-23	FEMALE	Serous Cystadenocarcinoma	No	C56.9	8441-03-01	C56.9	YES	Tumor resection		1.2	NO		1.5		YES	G3	Recurrence
TCGA-24-1466-01	TCGA-24-1466-01	High	C9-OV	OV-like c1	OV-like c4		miRNA cluster 2	cluster 5	mutation cluster 5	TCGA-24-1466	TCGA Ovarian Cancer (OV)	ovarian serous cystadenocarcinoma	Ovary	YES	NO	74	Bilateral	TCGA-24-1466-F26028	TCGA-24-1466	TCGA-24-1466-01A	Stage IIIC	-27307		1373	0	1373		491				2009-04-17	FEMALE	Serous Cystadenocarcinoma	No	C56.9	8441-03-01	C56.9	YES	Tumor resection		1.2	NO		1.7			G3	Recurrence
TCGA-24-1467-01	TCGA-24-1467-01	High	C9-OV	OV-like c1	OV-like c4	OV-like c16	miRNA cluster 1	cluster 3		TCGA-24-1467	TCGA Ovarian Cancer (OV)	ovarian serous cystadenocarcinoma	Ovary	YES	NO	51	Right	TCGA-24-1467-F26039	TCGA-24-1467	TCGA-24-1467-01A	Stage IIIC	-18652		3224	0	3224		1253				2009-04-16	FEMALE	Serous Cystadenocarcinoma	No	C56.9	8441-03-01	C56.9	YES	Tumor resection		1.2	NO		1.3		YES	G3	Recurrence
TCGA-24-1469-01	TCGA-24-1469-01	High	C9-OV	OV-like c1	BRCA basal-like c6	OV-like c16	miRNA cluster 2	cluster 1	mutation cluster 13	TCGA-24-1469	TCGA Ovarian Cancer (OV)	ovarian serous cystadenocarcinoma	Ovary			71	Right	TCGA-24-1469-F26060	TCGA-24-1469	TCGA-24-1469-01A	Stage IIIC	-25937			0	277						2009-05-13	FEMALE	Serous Cystadenocarcinoma	No	C56.9	8441-03-01	C56.9	YES	Tumor resection		0.7	NO		1.5			G3
TCGA-24-1470-01	TCGA-24-1470-01	Squamous	C9-OV	OV-like c1	OV-like c4		miRNA cluster 1	cluster 6	mutation cluster 5	TCGA-24-1470	TCGA Ovarian Cancer (OV)	ovarian serous cystadenocarcinoma	Ovary			54	Bilateral	TCGA-24-1470-F26064	TCGA-24-1470		Stage IIIB	-20007			0	105			1			2009-05-12	FEMALE	Serous Cystadenocarcinoma	No	C56.9	8441-03-01	C56.9	YES	Tumor resection								G3
TCGA-24-1471-01	TCGA-24-1471-01	High	C9-OV	OV-like c1	OV-like c4		miRNA cluster 1	cluster 3	mutation cluster 13	TCGA-24-1471	TCGA Ovarian Cancer (OV)	ovarian serous cystadenocarcinoma	Ovary			60	Left	TCGA-24-1471-F26069	TCGA-24-1471	TCGA-24-1471-01A	Stage IIIC	-22081			0	36						2009-05-13	FEMALE	Serous Cystadenocarcinoma	No	C56.9	8441-03-01	C56.9	YES	Tumor resection		1	NO		1.5		YES	G3
TCGA-24-1474-01	TCGA-24-1474-01	High	C9-OV	OV-like c1	OV-like c4	OV-like c16	miRNA cluster 1	cluster 2	mutation cluster 5	TCGA-24-1474	TCGA Ovarian Cancer (OV)	ovarian serous cystadenocarcinoma	Ovary	YES	NO	57	Left	TCGA-24-1474-F26073	TCGA-24-1474	TCGA-24-1474-01A	Stage IIIC	-20902		676	0	676		332				2009-05-13	FEMALE	Serous Cystadenocarcinoma	No	C56.9	8441-03-01	C56.9	YES	Tumor resection		1	NO		1			G3	Recurrence
TCGA-24-1544-01	TCGA-24-1544-01	High	C9-OV	OV-like c1	OV-like c4	OV-like c16	miRNA cluster 2	cluster 1	mutation c1uster 9	TCGA-24-1544	TCGA Ovarian Cancer (OV)	ovarian serous cystadenocarcinoma	Ovary	YES	NO	71	Bilateral	TCGA-24-1544-F26080	TCGA-24-1544	TCGA-24-1544-01A	Stage IIIC	-26141		820	0	820		643				2009-06-02	FEMALE	Serous Cystadenocarcinoma	No	C56.9	8441-03-01	C56.9	YES	Tumor resection		0.8	NO		1.4			G3	Progression of Disease
TCGA-24-1545-01	TCGA-24-1545-01	High	C9-OV	OV-like c1	OV-like c4		miRNA cluster 2	cluster 1	mutation cluster 5	TCGA-24-1545	TCGA Ovarian Cancer (OV)	ovarian serous cystadenocarcinoma	Ovary	YES	NO	69	Bilateral	TCGA-24-1545-F26088	TCGA-24-1545	TCGA-24-1545-01A	Stage IIIC	-25460		1746	0	1746		861	0			2009-06-02	FEMALE	Serous Cystadenocarcinoma	No	C56.9	8441-03-01	C56.9	YES	Tumor resection		1	NO		1.8			G3	Recurrence
TCGA-24-1546-01	TCGA-24-1546-01	High		Low purity c2	OV-like c4		miRNA cluster 3	cluster 6		TCGA-24-1546	TCGA Ovarian Cancer (OV)	ovarian serous cystadenocarcinoma	Ovary			46	Bilateral	TCGA-24-1546-F26097	TCGA-24-1546	TCGA-24-1546-01A	Stage IIIC	-17130		1955	0	1955						2009-06-02	FEMALE	Serous Cystadenocarcinoma	No	C56.9	8441-03-01	C56.9	YES	Tumor resection		0.4	NO		1.5			G3
TCGA-24-1548-01	TCGA-24-1548-01	High	C9-OV	OV-like c1	OV-like c4	OV-like c16	miRNA cluster 1	cluster 5	mutation cluster 5	TCGA-24-1548	TCGA Ovarian Cancer (OV)	ovarian serous cystadenocarcinoma	Ovary	YES	NO	57	Bilateral	TCGA-24-1548-F26101	TCGA-24-1548	TCGA-24-1548-01A	Stage IIIC	-20945		493	0	493		207				2009-06-02	FEMALE	Serous Cystadenocarcinoma	No	C56.9	8441-03-01	C56.9	YES	Tumor resection		0.7	NO		1.2			G3	Recurrence
TCGA-24-1549-01	TCGA-24-1549-01	Squamous	C9-OV	Low purity c2	OV-like c4	OV-like c16	miRNA cluster 1	cluster 6	mutation cluster 5	TCGA-24-1549	TCGA Ovarian Cancer (OV)	ovarian serous cystadenocarcinoma	Ovary	YES	NO	58	Bilateral	TCGA-24-1549-F26113	TCGA-24-1549		Stage IIIB	-21432		1721	0	1721		1042				2009-05-12	FEMALE	Serous Cystadenocarcinoma	No	C56.9	8441-03-01	C56.9	YES	Tumor resection								G3	Recurrence
TCGA-24-1550-01	TCGA-24-1550-01	High	C9-OV	OV-like c1	BRCA basal-like c6	OV-like c16	miRNA cluster 2	cluster 1		TCGA-24-1550	TCGA Ovarian Cancer (OV)	ovarian serous cystadenocarcinoma	Ovary	YES	NO	49	Left	TCGA-24-1550-F26130	TCGA-24-1550	TCGA-24-1550-01A	Stage IIIC	-18049		1249	0	1249		892	1			2009-05-13	FEMALE	Serous Cystadenocarcinoma	No	C56.9	8441-03-01	C56.9	YES	Tumor resection		1	NO		1.5			G3	Recurrence
TCGA-24-1551-01	TCGA-24-1551-01	Squamous	C9-OV	Low purity c2	OV-like c4	OV-like c16	miRNA cluster 1	cluster 2	mutation cluster 5	TCGA-24-1551	TCGA Ovarian Cancer (OV)	ovarian serous cystadenocarcinoma	Ovary	YES	NO	53	Bilateral	TCGA-24-1551-F26139	TCGA-24-1551	TCGA-24-1551-01A	Stage IIIC	-19661		1579	0	1579		764	1			2009-05-13	FEMALE	Serous Cystadenocarcinoma	No	C56.9	8441-03-01	C56.9	YES	Tumor resection		0.7	NO		1.2			G3	Recurrence
TCGA-24-1552-01	TCGA-24-1552-01	High	C9-OV	OV-like c1	OV-like c4	OV-like c16	miRNA cluster 1	cluster 2	mutation cluster 5	TCGA-24-1552	TCGA Ovarian Cancer (OV)	ovarian serous cystadenocarcinoma	Ovary	YES	NO	77	Left	TCGA-24-1552-F26148	TCGA-24-1552	TCGA-24-1552-01A	Stage IIIC	-28129		1259	0	1259		403	0			2009-05-13	FEMALE	Serous Cystadenocarcinoma	No	C56.9	8441-03-01	C56.9	YES	Tumor resection		0.8	NO		0.9		YES	G3	Recurrence
TCGA-24-1553-01	TCGA-24-1553-01	High	C9-OV	OV-like c1	OV-like c4	OV-like c16	miRNA cluster 1	cluster 6	mutation cluster 5	TCGA-24-1553	TCGA Ovarian Cancer (OV)	ovarian serous cystadenocarcinoma	Ovary	YES	NO	53	Bilateral	TCGA-24-1553-F26157	TCGA-24-1553	TCGA-24-1553-01A	Stage IIIB	-19393		1767	0	1767		553				2009-05-13	FEMALE	Serous Cystadenocarcinoma	No	C56.9	8441-03-01	C56.9	YES	Tumor resection		0.8	NO		1.3			G3	Recurrence
TCGA-24-1555-01	TCGA-24-1555-01	Squamous	C9-OV	Low purity c2	OV-like c4	OV-like c16	miRNA cluster 1	cluster 1	mutation cluster 5	TCGA-24-1555	TCGA Ovarian Cancer (OV)	ovarian serous cystadenocarcinoma	Ovary	YES	NO	50	Bilateral	TCGA-24-1555-F26171	TCGA-24-1555	TCGA-24-1555-01A	Stage IIIC	-18404		2692	0	2692		1577	0			2009-05-13	FEMALE	Serous Cystadenocarcinoma	No	C56.9	8441-03-01	C56.9	YES	Tumor resection		1	NO		1			G3	Recurrence
TCGA-24-1556-01	TCGA-24-1556-01	High	C9-OV	OV-like c1	OV-like c4	OV-like c16	miRNA cluster 1	cluster 2	mutation cluster 5	TCGA-24-1556	TCGA Ovarian Cancer (OV)	ovarian serous cystadenocarcinoma	Ovary	YES	YES	50	Left	TCGA-24-1556-F26184	TCGA-24-1556	TCGA-24-1556-01A	Stage IIB	-18517		2148	0	2148		539				2009-06-02	FEMALE	Serous Cystadenocarcinoma	No	C56.9	8441-03-01	C56.9	YES	Tumor resection		1	NO		1.9			G3	Recurrence
TCGA-24-1557-01	TCGA-24-1557-01	High	C9-OV	OV-like c1	OV-like c4	OV-like c16	miRNA cluster 2	cluster 2	mutation cluster 5	TCGA-24-1557	TCGA Ovarian Cancer (OV)	ovarian serous cystadenocarcinoma	Ovary	YES	NO	49	Bilateral	TCGA-24-1557-F26194	TCGA-24-1557		Stage IIIC	-17943		1213	0	1213		447				2009-06-02	FEMALE	Serous Cystadenocarcinoma	No	C56.9	8441-03-01	C56.9	YES	Tumor resection								G3	Progression of Disease
TCGA-24-1558-01	TCGA-24-1558-01	High	C9-OV	OV-like c1	OV-like c4	OV-like c16	miRNA cluster 1	cluster 5	mutation cluster 2	TCGA-24-1558	TCGA Ovarian Cancer (OV)	ovarian serous cystadenocarcinoma	Ovary	YES	NO	73	Bilateral	TCGA-24-1558-F26212	TCGA-24-1558	TCGA-24-1558-01A	Stage IIIC	-27004		594	0	594		273				2009-06-02	FEMALE	Serous Cystadenocarcinoma	No	C56.9	8441-03-01	C56.9	YES	Tumor resection		1	NO		1.9			G3	Recurrence
TCGA-24-1560-01	TCGA-24-1560-01	Squamous	C9-OV	OV-like c1	OV-like c4	OV-like c16	miRNA cluster 2	cluster 1	mutation cluster 5	TCGA-24-1560	TCGA Ovarian Cancer (OV)	ovarian serous cystadenocarcinoma	Ovary	YES	NO	51	Left	TCGA-24-1560-F26221	TCGA-24-1560	TCGA-24-1560-01A	Stage IIIC	-18671		1341	0	1341		143				2009-06-02	FEMALE	Serous Cystadenocarcinoma	No	C56.9	8441-03-01	C56.9	YES	Tumor resection		1	NO		1.1			G4	Recurrence
TCGA-24-1562-01	TCGA-24-1562-01	Squamous	C9-OV	OV-like c1	OV-like c4	OV-like c16	miRNA cluster 1	cluster 2	mutation cluster 5	TCGA-24-1562	TCGA Ovarian Cancer (OV)	ovarian serous cystadenocarcinoma	Ovary	YES	NO	67	Bilateral	TCGA-24-1562-F26237	TCGA-24-1562	TCGA-24-1562-01A	Stage IIIC	-24747		1384	0	1384		229	0			2009-05-13	FEMALE	Serous Cystadenocarcinoma	No	C56.9	8441-03-01	C56.9	YES	Tumor resection		0.9	NO		1			G3	Recurrence
TCGA-24-1563-01	TCGA-24-1563-01	Squamous	C9-OV	OV-like c1	OV-like c4	OV-like c16	miRNA cluster 2	cluster 1	mutation cluster 5	TCGA-24-1563	TCGA Ovarian Cancer (OV)	ovarian serous cystadenocarcinoma	Ovary	YES	NO	66	Left	TCGA-24-1563-F26248	TCGA-24-1563	TCGA-24-1563-01A	Stage IIIC	-24274		1451	0	1451		396				2009-05-13	FEMALE	Serous Cystadenocarcinoma	No	C56.9	8441-03-01	C56.9	YES	Tumor resection		1.1	NO		1.1			G3	Recurrence
TCGA-24-1564-01	TCGA-24-1564-01	High	C9-OV	OV-like c1	OV-like c4	OV-like c16	miRNA cluster 2	cluster 1	mutation cluster 5	TCGA-24-1564	TCGA Ovarian Cancer (OV)	ovarian serous cystadenocarcinoma	Ovary	YES	YES	67	Bilateral	TCGA-24-1564-F26260	TCGA-24-1564	TCGA-24-1564-01A	Stage IIIC	-24668		787	0	787		221				2009-05-13	FEMALE	Serous Cystadenocarcinoma	No	C56.9	8441-03-01	C56.9	YES	Tumor resection		1	NO		1.4			G3	Recurrence
TCGA-24-1565-01	TCGA-24-1565-01	Iq	C9-OV	OV-like c1	OV-like c4		miRNA cluster 1	cluster 4	mutation c1uster 9	TCGA-24-1565	TCGA Ovarian Cancer (OV)	ovarian serous cystadenocarcinoma	Ovary	YES	NO	74	Bilateral	TCGA-24-1565-F26274	TCGA-24-1565	TCGA-24-1565-01A	Stage IIIC	-27048		312	0	312		145				2009-05-13	FEMALE	Serous Cystadenocarcinoma	No	C56.9	8441-03-01	C56.9	YES	Tumor resection		0.7	NO		0.8		YES	G3	Recurrence
TCGA-24-1567-01	TCGA-24-1567-01	Squamous	C9-OV	OV-like c1	OV-like c4	OV-like c16	miRNA cluster 2	cluster 1	mutation cluster 5	TCGA-24-1567	TCGA Ovarian Cancer (OV)	ovarian serous cystadenocarcinoma	Ovary	YES	NO	54	Bilateral	TCGA-24-1567-F26279	TCGA-24-1567	TCGA-24-1567-01A	Stage IIIB	-19843		524	0	524		319				2009-06-02	FEMALE	Serous Cystadenocarcinoma	No	C56.9	8441-03-01	C56.9	YES	Tumor resection		0.3	NO		1.1			G3	Recurrence
TCGA-24-1603-01	TCGA-24-1603-01	Squamous	C9-OV	OV-like c1	OV-like c4	OV-like c16	miRNA cluster 1	cluster 6	mutation cluster 5	TCGA-24-1603	TCGA Ovarian Cancer (OV)	ovarian serous cystadenocarcinoma	Ovary	YES	NO	53	Bilateral	TCGA-24-1603-F26284	TCGA-24-1603	TCGA-24-1603-01A	Stage IIIB	-19681		2742	0	2742		992				2009-05-13	FEMALE	Serous Cystadenocarcinoma	No	C56.9	8441-03-01	C56.9	YES	Tumor resection		1	NO		1			G3	Recurrence
TCGA-24-1604-01	TCGA-24-1604-01	High	C9-OV	OV-like c1	OV-like c4	OV-like c16	miRNA cluster 1	cluster 6	mutation cluster 5	TCGA-24-1604	TCGA Ovarian Cancer (OV)	ovarian serous cystadenocarcinoma	Ovary			66	Bilateral	TCGA-24-1604-F26299	TCGA-24-1604	TCGA-24-1604-01A	Stage IIIC	-24471		2688	0	2688						2009-05-13	FEMALE	Serous Cystadenocarcinoma	No	C56.9	8441-03-01	C56.9	YES	Tumor resection		1.3	NO		1.4			G3
TCGA-24-1614-01	TCGA-24-1614-01	High	C9-OV	OV-like c1	OV-like c4		miRNA cluster 3	cluster 6	mutation cluster 5	TCGA-24-1614	TCGA Ovarian Cancer (OV)	ovarian serous cystadenocarcinoma	Ovary	YES	NO	57	Right	TCGA-24-1614-F26306	TCGA-24-1614	TCGA-24-1614-01A	Stage IIIC	-20993		1470	0	1470		644				2009-05-13	FEMALE	Serous Cystadenocarcinoma	No	C56.9	8441-03-01	C56.9	YES	Tumor resection		0.6	NO	100	1.2			G3	Recurrence
TCGA-24-1616-01	TCGA-24-1616-01	High	C9-OV	OV-like c1	OV-like c4	OV-like c16	miRNA cluster 2	cluster 1	mutation cluster 5	TCGA-24-1616	TCGA Ovarian Cancer (OV)	ovarian serous cystadenocarcinoma	Ovary	YES	NO	56	Bilateral	TCGA-24-1616-F26315	TCGA-24-1616	TCGA-24-1616-01A	Stage IIIC	-20785		1163	0	1163		405				2009-05-13	FEMALE	Serous Cystadenocarcinoma	No	C56.9	8441-03-01	C56.9	YES	Tumor resection		0.7	NO		0.9			G3	Recurrence
TCGA-24-1842-01	TCGA-24-1842-01	High	C9-OV	Low purity c2	OV-like c4	OV-like c16	miRNA cluster 1	cluster 2		TCGA-24-1842	TCGA Ovarian Cancer (OV)	ovarian serous cystadenocarcinoma	Ovary			49	Bilateral	TCGA-24-1842-F26325	TCGA-24-1842	TCGA-24-1842-01A	Stage IIIC	-18227			0	253			0			2009-06-02	FEMALE	Serous Cystadenocarcinoma	No	C56.9	8441-03-01	C56.9	YES	Tumor resection		0.7	NO		1.5		YES	G3
TCGA-24-1843-01	TCGA-24-1843-01	High		OV-like c1		OV-like c16	miRNA cluster 1	cluster 2		TCGA-24-1843	TCGA Ovarian Cancer (OV)	ovarian serous cystadenocarcinoma	Ovary			66	Right	TCGA-24-1843-F26330	TCGA-24-1843	TCGA-24-1843-01A	Stage IIIC	-24469			0	106						2009-06-02	FEMALE	Serous Cystadenocarcinoma	No	C56.9	8441-03-01	C56.9	YES	Tumor resection		1	NO		1.4		YES	G3
TCGA-24-1844-01	TCGA-24-1844-01	High	C9-OV	OV-like c1	OV-like c4	OV-like c16	miRNA cluster 1	cluster 2		TCGA-24-1844	TCGA Ovarian Cancer (OV)	ovarian serous cystadenocarcinoma	Ovary			64	Bilateral	TCGA-24-1844-F26335	TCGA-24-1844	TCGA-24-1844-01A	Stage IIIC	-23542			0	113						2009-06-02	FEMALE	Serous Cystadenocarcinoma	No	C56.9	8441-03-01	C56.9	YES	Tumor resection		1	NO		1.1			G3
TCGA-24-1845-01	TCGA-24-1845-01	High		OV-like c1	OV-like c4		miRNA cluster 1	cluster 2		TCGA-24-1845	TCGA Ovarian Cancer (OV)	ovarian serous cystadenocarcinoma	Ovary			42	Bilateral	TCGA-24-1845-F26340	TCGA-24-1845	TCGA-24-1845-01A	Stage IIIC	-15599			0	116						2009-06-02	FEMALE	Serous Cystadenocarcinoma	No	C56.9	8441-03-01	C56.9	YES	Tumor resection		0.8	NO		1.8			G3
TCGA-24-1846-01	TCGA-24-1846-01	Squamous	C9-OV	OV-like c1	OV-like c4	OV-like c16	miRNA cluster 1	cluster 2		TCGA-24-1846	TCGA Ovarian Cancer (OV)	ovarian serous cystadenocarcinoma	Ovary			45	Bilateral	TCGA-24-1846-F26346	TCGA-24-1846	TCGA-24-1846-01A	Stage IIIC	-16534			0	133			1			2009-06-02	FEMALE	Serous Cystadenocarcinoma	No	C56.9	8441-03-01	C56.9	YES	Tumor resection		0.7	NO		1.1		YES	G3
TCGA-24-1847-01	TCGA-24-1847-01	High		OV-like c1		OV-like c16	miRNA cluster 3	cluster 6		TCGA-24-1847	TCGA Ovarian Cancer (OV)	ovarian serous cystadenocarcinoma	Ovary			45	Bilateral	TCGA-24-1847-F26350	TCGA-24-1847	TCGA-24-1847-01A	Stage IV	-16529			0	343						2009-06-02	FEMALE	Serous Cystadenocarcinoma	No	C56.9	8441-03-01	C56.9	YES	Excisional Biopsy		0.9	NO		1		YES	G3
TCGA-24-1849-01	TCGA-24-1849-01	Squamous		OV-like c1	OV-like c4		miRNA cluster 2	cluster 6		TCGA-24-1849	TCGA Ovarian Cancer (OV)	ovarian serous cystadenocarcinoma	Ovary			80	Bilateral	TCGA-24-1849-F26355	TCGA-24-1849	TCGA-24-1849-01A	Stage IIIC	-29555			0	176						2009-06-02	FEMALE	Serous Cystadenocarcinoma	No	C56.9	8441-03-01	C56.9	YES	Tumor resection		1.4	NO		1.8		YES	G3
TCGA-24-1850-01	TCGA-24-1850-01	High	C9-OV	UCEC Serous c4	OV-like c4	OV-like c16	miRNA cluster 1	cluster 5		TCGA-24-1850	TCGA Ovarian Cancer (OV)	ovarian serous cystadenocarcinoma	Ovary			72	Bilateral	TCGA-24-1850-F26359	TCGA-24-1850	TCGA-24-1850-01A	Stage IIIC	-26369			0	168			0			2009-06-02	FEMALE	Serous Cystadenocarcinoma	No	C56.9	8441-03-01	C56.9	YES	Tumor resection		1.5	NO		2		YES	G3
TCGA-24-1852-01	TCGA-24-1852-01	High		OV-like c1	OV-like c4					TCGA-24-1852	TCGA Ovarian Cancer (OV)	ovarian serous cystadenocarcinoma	Ovary	YES	NO	55	Bilateral	TCGA-24-1852-F26363	TCGA-24-1852	TCGA-24-1852-01A	Stage IIIC	-20390		2201	0	2201		1009				2009-06-02	FEMALE	Serous Cystadenocarcinoma	No	C56.9	8461-03-01	C56.9	YES	Tumor resection		0.5	NO		1.4			G3	Recurrence
TCGA-24-1852-02	TCGA-24-1852-02			OV-like c1						TCGA-24-1852	TCGA Ovarian Cancer (OV)	ovarian serous cystadenocarcinoma	Ovary	YES	NO	55	Bilateral	TCGA-24-1852-F26363	TCGA-24-1852	TCGA-24-1852-02A	Stage IIIC	-20390		2201	0	2201		1009				2009-06-02	FEMALE	Serous Cystadenocarcinoma	No	C56.9	8461-03-01	C56.9	YES	Tumor resection		0.9	NO		1.2			G3	Recurrence
TCGA-24-1920-01	TCGA-24-1920-01	High		OV-like c1	BRCA basal-like c6		miRNA cluster 1	cluster 3		TCGA-24-1920	TCGA Ovarian Cancer (OV)	ovarian serous cystadenocarcinoma	Ovary			74	Right	TCGA-24-1920-F26373	TCGA-24-1920	TCGA-24-1920-01A	Stage IIIC	-27042			0	298			0			2010-02-03	FEMALE	Serous Cystadenocarcinoma	No	C56.9	8441-03-01	C56.9	YES	Tumor resection		1.3	NO		2			G3
TCGA-24-1923-01	TCGA-24-1923-01	Squamous		Low purity c2	OV-like c4		miRNA cluster 3	cluster 6		TCGA-24-1923	TCGA Ovarian Cancer (OV)	ovarian serous cystadenocarcinoma	Ovary	YES	NO	51	Bilateral	TCGA-24-1923-F26379	TCGA-24-1923	TCGA-24-1923-01A	Stage IIIC	-18628		690	0	690		343				2010-02-19	FEMALE	Serous Cystadenocarcinoma	No	C56.9	8441-03-01	C56.9	YES	Incisional Biopsy		0.6	NO		1.3		YES	G3	Recurrence
TCGA-24-1924-01	TCGA-24-1924-01	High	C9-OV	OV-like c1	OV-like c4	OV-like c16	miRNA cluster 1	cluster 4		TCGA-24-1924	TCGA Ovarian Cancer (OV)	ovarian serous cystadenocarcinoma	Ovary	YES	NO	65	Bilateral	TCGA-24-1924-F26386	TCGA-24-1924	TCGA-24-1924-01A	Stage IIIC	-23801		919	0	919		320				2010-02-26	FEMALE	Serous Cystadenocarcinoma	No	C56.9	8441-03-01	C56.9	YES	Tumor resection		0.5	NO		1		YES	G3	Recurrence
TCGA-24-1927-01	TCGA-24-1927-01	Squamous		OV-like c1	OV-like c4					TCGA-24-1927	TCGA Ovarian Cancer (OV)	ovarian serous cystadenocarcinoma	Ovary	YES	NO	59	Bilateral	TCGA-24-1927-F26396	TCGA-24-1927		Stage IIIC	-21719		500	0	500		290				2010-03-01	FEMALE	Serous Cystadenocarcinoma	No	C56.9	8441-03-01	C56.9	YES	Tumor resection								G3	Recurrence
TCGA-24-1928-01	TCGA-24-1928-01	High		OV-like c1			miRNA cluster 2	cluster 2		TCGA-24-1928	TCGA Ovarian Cancer (OV)	ovarian serous cystadenocarcinoma	Ovary	YES	NO	77	Bilateral	TCGA-24-1928-F26403	TCGA-24-1928	TCGA-24-1928-01A	Stage IIIC	-28126		336	0	336		70				2010-03-15	FEMALE	Serous Cystadenocarcinoma	No	C56.9	8441-03-01	C56.9	YES	Cytology (e.g. Peritoneal or pleural fluid)		0.5	NO		1.5			G3	Recurrence
TCGA-24-1930-01	TCGA-24-1930-01	High	C9-OV	OV-like c1	OV-like c4	OV-like c16	miRNA cluster 1	cluster 4		TCGA-24-1930	TCGA Ovarian Cancer (OV)	ovarian serous cystadenocarcinoma	Ovary	YES	YES	53	Bilateral	TCGA-24-1930-F26410	TCGA-24-1930	TCGA-24-1930-01A	Stage IIIC	-19387		2467	0	2467		544	0			2010-04-05	FEMALE	Serous Cystadenocarcinoma	No	C56.9	8441-03-01	C56.9	YES	Tumor resection		1	NO	100	1			G3	Recurrence
TCGA-24-2019-01	TCGA-24-2019-01	High	C9-OV	OV-like c1		OV-like c16	miRNA cluster 1	cluster 4	mutation cluster 5	TCGA-24-2019	TCGA Ovarian Cancer (OV)	ovarian serous cystadenocarcinoma	Ovary			46	Bilateral	TCGA-24-2019-F26429	TCGA-24-2019	TCGA-24-2019-01A	Stage IIIC	-17009			0	148			1			2010-03-16	FEMALE	Serous Cystadenocarcinoma	No	C56.9	8441-03-01	C56.9	YES	Tumor resection		1	NO		1.5			G3
TCGA-24-2020-01	TCGA-24-2020-01	High	C9-OV	OV-like c1	OV-like c4	OV-like c16	miRNA cluster 1	cluster 4		TCGA-24-2020	TCGA Ovarian Cancer (OV)	ovarian serous cystadenocarcinoma	Ovary	YES	NO	67	Bilateral	TCGA-24-2020-F26431	TCGA-24-2020	TCGA-24-2020-01A	Stage IIIC	-24682		4624	0	4624		723				2010-03-01	FEMALE	Serous Cystadenocarcinoma	No	C56.9	8441-03-01	C56.9	YES	Tumor resection		0.8	NO		1.1			G3	Recurrence
TCGA-24-2023-01	TCGA-24-2023-01	High	C9-OV	OV-like c1	OV-like c4	OV-like c16	miRNA cluster 1	cluster 5		TCGA-24-2023	TCGA Ovarian Cancer (OV)	ovarian serous cystadenocarcinoma	Ovary	YES	NO	54	Bilateral	TCGA-24-2023-F26442	TCGA-24-2023	TCGA-24-2023-01A	Stage IIIA	-19901		1364	0	1364		1069				2010-03-16	FEMALE	Serous Cystadenocarcinoma	No	C56.9	8441-03-01	C56.9	YES	Tumor resection		1	NO		1.2			G3	Recurrence
TCGA-24-2024-01	TCGA-24-2024-01	Squamous	C9-OV	OV-like c1	OV-like c4	OV-like c16	miRNA cluster 1	cluster 2	mutation cluster 5	TCGA-24-2024	TCGA Ovarian Cancer (OV)	ovarian serous cystadenocarcinoma	Ovary	YES	NO	72	Bilateral	TCGA-24-2024-F26450	TCGA-24-2024	TCGA-24-2024-01A	Stage IIIC	-26476		1769	0	1769		421				2010-02-26	FEMALE	Serous Cystadenocarcinoma	No	C56.9	8441-03-01	C56.9	YES	Tumor resection		1	NO		1.1			G3	Recurrence
TCGA-24-2026-01	TCGA-24-2026-01	High	C9-OV	OV-like c1	OV-like c4	OV-like c16	miRNA cluster 1	cluster 2		TCGA-24-2026	TCGA Ovarian Cancer (OV)	ovarian serous cystadenocarcinoma	Ovary			79	Bilateral	TCGA-24-2026-F26456	TCGA-24-2026		Stage IIIC	-29050		1059	0	1059						2010-03-15	FEMALE	Serous Cystadenocarcinoma	No	C56.9	8441-03-01	C56.9	YES	Tumor resection							YES	G3
TCGA-24-2027-01	TCGA-24-2027-01	High	C9-OV	OV-like c1	OV-like c4	OV-like c16	miRNA cluster 1	cluster 4		TCGA-24-2027	TCGA Ovarian Cancer (OV)	ovarian serous cystadenocarcinoma	Ovary	YES	NO	51	Bilateral	TCGA-24-2027-F26460	TCGA-24-2027	TCGA-24-2027-01A	Stage IV	-18835		3337	0	3337		617	0			2010-03-15	FEMALE	Serous Cystadenocarcinoma	No	C56.9	8441-03-01	C56.9	YES	Tumor resection		0.8	NO		1.6			G3	Recurrence
TCGA-24-2029-01	TCGA-24-2029-01	High		OV-like c1	OV-like c4		miRNA cluster 1	cluster 2		TCGA-24-2029	TCGA Ovarian Cancer (OV)	ovarian serous cystadenocarcinoma	Ovary	YES	NO	75	Bilateral	TCGA-24-2029-F26476	TCGA-24-2029		Stage IIIC	-27527		439	0	439		372				2010-03-15	FEMALE	Serous Cystadenocarcinoma	No	C56.9	8441-03-01	C56.9	YES	Tumor resection								G3	Recurrence
TCGA-24-2030-01	TCGA-24-2030-01	High	C9-OV	OV-like c1	OV-like c4		miRNA cluster 1	cluster 4	mutation cluster 13	TCGA-24-2030	TCGA Ovarian Cancer (OV)	ovarian serous cystadenocarcinoma	Ovary	YES	NO	87	Left	TCGA-24-2030-F26480	TCGA-24-2030	TCGA-24-2030-01A	Stage IIIC	-31900		1701	0	1641		646				2010-02-03	FEMALE	Serous Cystadenocarcinoma	No	C56.9	8441-03-01	C56.9	YES	Tumor resection		1.1	NO		1.5			G3	Recurrence
TCGA-24-2033-01	TCGA-24-2033-01	High	C9-OV	OV-like c1	UCEC-like c5	OV-like c16	miRNA cluster 1	cluster 3		TCGA-24-2033	TCGA Ovarian Cancer (OV)	ovarian serous cystadenocarcinoma	Ovary	YES	NO	87	Bilateral	TCGA-24-2033-F26490	TCGA-24-2033		Stage IIIC	-31977		562	0	562		351				2010-03-15	FEMALE	Serous Cystadenocarcinoma	No	C56.9	8441-03-01	C56.9	YES	Tumor resection								G3	Recurrence
TCGA-24-2035-01	TCGA-24-2035-01	Squamous	C9-OV	OV-like c1		OV-like c16	miRNA cluster 3	cluster 6	mutation cluster 5	TCGA-24-2035	TCGA Ovarian Cancer (OV)	ovarian serous cystadenocarcinoma	Ovary	YES	NO	65	Left	TCGA-24-2035-F26496	TCGA-24-2035		Stage IIIC	-23855		857	0	857		287	0			2010-03-29	FEMALE	Serous Cystadenocarcinoma	No	C56.9	8441-03-01	C56.9	YES	Tumor resection								G3	Recurrence
TCGA-24-2036-01	TCGA-24-2036-01	BRCA-LUAD+	C9-OV	OV-like c1	OV-like c4	OV-like c16	miRNA cluster 1	cluster 3		TCGA-24-2036	TCGA Ovarian Cancer (OV)	ovarian serous cystadenocarcinoma	Ovary	YES	YES	50		TCGA-24-2036-F26505	TCGA-24-2036	TCGA-24-2036-01A	Stage IIIA	-18582		1947	0	1947		914	0			2010-02-19	FEMALE	Serous Cystadenocarcinoma	No	C56.9	8441-03-01	C56.9	YES	Tumor resection		0.8	NO		1.1			G3	Recurrence
TCGA-24-2038-01	TCGA-24-2038-01	Iq	C9-OV	Low purity c2	OV-like c4	OV-like c16	miRNA cluster 1	cluster 6	mutation cluster 12	TCGA-24-2038	TCGA Ovarian Cancer (OV)	ovarian serous cystadenocarcinoma	Ovary	YES	NO	68	Right	TCGA-24-2038-F26518	TCGA-24-2038	TCGA-24-2038-01A	Stage IIIA	-24957		1354	0	1354		1169				2010-02-19	FEMALE	Serous Cystadenocarcinoma	No	C56.9	8441-03-01	C56.9	YES	Tumor resection		0.6	NO		1			GB	Recurrence
TCGA-24-2254-01	TCGA-24-2254-01	Squamous	C9-OV	OV-like c1	OV-like c4	OV-like c16	miRNA cluster 1	cluster 6	mutation cluster 2	TCGA-24-2254	TCGA Ovarian Cancer (OV)	ovarian serous cystadenocarcinoma	Ovary	YES	NO	66	Bilateral	TCGA-24-2254-F26523	TCGA-24-2254	TCGA-24-2254-01A	Stage IIIC	-24407		1736	0	1736		606	0			2010-02-19	FEMALE	Serous Cystadenocarcinoma	No	C56.9	8441-03-01	C56.9	YES	Tumor resection		1	NO		1		YES	G3	Recurrence
TCGA-24-2260-01	TCGA-24-2260-01	High	C9-OV	OV-like c1	OV-like c4		miRNA cluster 1	cluster 5	mutation cluster 5	TCGA-24-2260	TCGA Ovarian Cancer (OV)	ovarian serous cystadenocarcinoma	Ovary	YES	NO	74	Bilateral	TCGA-24-2260-F26532	TCGA-24-2260	TCGA-24-2260-01A	Stage IIIB	-27112		1100	0	1100		667				2010-02-26	FEMALE	Serous Cystadenocarcinoma	No	C56.9	8441-03-01	C56.9	YES	Fine needle aspiration biopsy		1	NO		1.7			G3	Recurrence
TCGA-24-2261-01	TCGA-24-2261-01	High	C9-OV	OV-like c1	OV-like c4	OV-like c16	miRNA cluster 1	cluster 6	mutation cluster 5	TCGA-24-2261	TCGA Ovarian Cancer (OV)	ovarian serous cystadenocarcinoma	Ovary			76	Left	TCGA-24-2261-F26540	TCGA-24-2261	TCGA-24-2261-01A	Stage IIIC	-27897		24	0	24						2010-03-15	FEMALE	Serous Cystadenocarcinoma	No	C56.9	8441-03-01	C56.9	YES	Tumor resection		1.4	NO		1.7		YES	G3
TCGA-24-2262-01	TCGA-24-2262-01	Squamous	C9-OV	OV-like c1	OV-like c4	OV-like c16	miRNA cluster 1	cluster 5	mutation cluster 5	TCGA-24-2262	TCGA Ovarian Cancer (OV)	ovarian serous cystadenocarcinoma	Ovary			57	Right	TCGA-24-2262-F26542	TCGA-24-2262	TCGA-24-2262-01A	Stage IIIC	-20861		11	0	11						2010-03-15	FEMALE	Serous Cystadenocarcinoma	No	C56.9	8441-03-01	C56.9	YES	Tumor resection		0.6	NO		1.5			G3
TCGA-24-2267-01	TCGA-24-2267-01	High	C9-OV	OV-like c1	OV-like c4	OV-like c16	miRNA cluster 1	cluster 2	mutation cluster 5	TCGA-24-2267	TCGA Ovarian Cancer (OV)	ovarian serous cystadenocarcinoma	Ovary	YES	NO	58	Bilateral	TCGA-24-2267-F26544	TCGA-24-2267	TCGA-24-2267-01A	Stage IIB	-21293		1446	0	1446		512				2010-03-16	FEMALE	Serous Cystadenocarcinoma	No	C56.9	8441-03-01	C56.9	YES	Tumor resection		1.3	NO		1.5		YES	G3	Recurrence
TCGA-24-2271-01	TCGA-24-2271-01	Squamous	C9-OV	OV-like c1	OV-like c4	OV-like c16	miRNA cluster 1	cluster 5	mutation cluster 5	TCGA-24-2271	TCGA Ovarian Cancer (OV)	ovarian serous cystadenocarcinoma	Ovary	YES	NO	55	Bilateral	TCGA-24-2271-F26557	TCGA-24-2271	TCGA-24-2271-01A	Stage IIIC	-20399		962	0	962		827				2010-04-05	FEMALE	Serous Cystadenocarcinoma	No	C56.9	8441-03-01	C56.9	YES	Tumor resection		0.8	NO		1.6		YES	G3	Recurrence
TCGA-24-2280-01	TCGA-24-2280-01	Squamous		OV-like c1			miRNA cluster 1	cluster 3	mutation cluster 5	TCGA-24-2280	TCGA Ovarian Cancer (OV)	ovarian serous cystadenocarcinoma	Ovary	YES	NO	74	Bilateral	TCGA-24-2280-F26561	TCGA-24-2280	TCGA-24-2280-01A	Stage IIIC	-27356			0	2143		535	0			2010-04-05	FEMALE	Serous Cystadenocarcinoma	No	C56.9	8441-03-01	C56.9	YES	Tumor resection		1.3	NO		1.5			G3	Recurrence
TCGA-24-2281-01	TCGA-24-2281-01	High	C9-OV	OV-like c1	OV-like c4	OV-like c16	miRNA cluster 1	cluster 5	mutation cluster 5	TCGA-24-2281	TCGA Ovarian Cancer (OV)	ovarian serous cystadenocarcinoma	Ovary			68	Bilateral	TCGA-24-2281-F26570	TCGA-24-2281	TCGA-24-2281-01A	Stage IIA	-25019			0	1357			0			2010-04-05	FEMALE	Serous Cystadenocarcinoma	No	C56.9	8441-03-01	C56.9	YES	Tumor resection		0.9	NO		1.5		YES	G3
TCGA-24-2288-01	TCGA-24-2288-01	High	C9-OV	OV-like c1	OV-like c4	OV-like c16	miRNA cluster 1	cluster 6	mutation cluster 8	TCGA-24-2288	TCGA Ovarian Cancer (OV)	ovarian serous cystadenocarcinoma	Ovary			70	Bilateral	TCGA-24-2288-F26574	TCGA-24-2288	TCGA-24-2288-01A	Stage IIIC	-25831		25	0	25						2010-02-19	FEMALE	Serous Cystadenocarcinoma	No	C56.9	8441-03-01	C56.9	YES	Tumor resection		0.6	NO		1.2		YES	G3
TCGA-24-2289-01	TCGA-24-2289-01	High	C9-OV	OV-like c1	OV-like c4		miRNA cluster 1	cluster 5	mutation cluster 8	TCGA-24-2289	TCGA Ovarian Cancer (OV)	ovarian serous cystadenocarcinoma	Ovary	YES	NO	68	Bilateral	TCGA-24-2289-F26578	TCGA-24-2289	TCGA-24-2289-01A	Stage IV	-25191		2049	0	2049		568				2010-03-16	FEMALE	Serous Cystadenocarcinoma	No	C56.9	8441-03-01	C56.9	YES	Cytology (e.g. Peritoneal or pleural fluid)		1	NO		1.5			G3	Recurrence
TCGA-24-2290-01	TCGA-24-2290-01	High	C9-OV	OV-like c1	OV-like c4	OV-like c16	miRNA cluster 1	cluster 2	mutation cluster 5	TCGA-24-2290	TCGA Ovarian Cancer (OV)	ovarian serous cystadenocarcinoma	Ovary	YES	NO	56		TCGA-24-2290-F26583	TCGA-24-2290	TCGA-24-2290-01A	Stage IIIC	-20530		1102	0	1102		324	0			2010-02-19	FEMALE	Serous Cystadenocarcinoma	No	C48.1	8441-03-01	C48.1	YES	Tumor resection		1	NO		1.5			G3	Recurrence
TCGA-24-2293-01	TCGA-24-2293-01	High	C9-OV	OV-like c1	OV-like c4		miRNA cluster 1	cluster 5	mutation c1uster 9	TCGA-24-2293	TCGA Ovarian Cancer (OV)	ovarian serous cystadenocarcinoma	Ovary			47	Right	TCGA-24-2293-F26598	TCGA-24-2293	TCGA-24-2293-01A		-17235		506	0	506						2010-02-26	FEMALE	Serous Cystadenocarcinoma	No	C48.1	8441-03-01	C48.1	YES	Tumor resection		1.1	NO		1.3			G3
TCGA-24-2295-01	TCGA-24-2295-01	High		OV-like c1	OV-like c4					TCGA-24-2295	TCGA Ovarian Cancer (OV)	ovarian serous cystadenocarcinoma	Ovary	YES	NO	69	Right	TCGA-24-2295-F26605	TCGA-24-2295	TCGA-24-2295-01A	Stage IIIC	-25416		1007	0	1007		281				2010-04-05	FEMALE	Serous Cystadenocarcinoma	No	C56.9	8441-03-01	C56.9	YES	Tumor resection		0.7	NO		1.1		YES	G3	Recurrence
TCGA-24-2297-01	TCGA-24-2297-01	Squamous	C9-OV	OV-like c1	OV-like c4	OV-like c16	miRNA cluster 1	cluster 2		TCGA-24-2297	TCGA Ovarian Cancer (OV)	ovarian serous cystadenocarcinoma	Ovary			56	Bilateral	TCGA-24-2297-F26612	TCGA-24-2297	TCGA-24-2297-01A	Stage IIIC	-20487		1699	0	1699						2010-02-26	FEMALE	Serous Cystadenocarcinoma	No	C56.9	8441-03-01	C56.9	YES	Tumor resection		0.6	NO		1			G3
TCGA-24-2298-01	TCGA-24-2298-01	Squamous	C9-OV	OV-like c1	OV-like c4	OV-like c16	miRNA cluster 3	cluster 6	mutation cluster 5	TCGA-24-2298	TCGA Ovarian Cancer (OV)	ovarian serous cystadenocarcinoma	Ovary	YES	NO	55	Bilateral	TCGA-24-2298-F26616	TCGA-24-2298	TCGA-24-2298-01A	Stage IIIC	-20453		1620	0	1620		469				2010-03-16	FEMALE	Serous Cystadenocarcinoma	No	C56.9	8441-03-01	C56.9	YES	Tumor resection		0.4	NO		1			G3	Recurrence
TCGA-25-1312-01	TCGA-25-1312-01	High	C9-OV	OV-like c1	OV-like c4	OV-like c16	miRNA cluster 2	cluster 1		TCGA-25-1312	TCGA Ovarian Cancer (OV)	ovarian serous cystadenocarcinoma	Ovary			69	Left	TCGA-25-1312-F26626	TCGA-25-1312	TCGA-25-1312-01A	Stage IV	-25537		31	0	31						2009-03-27	FEMALE	Serous Cystadenocarcinoma	No	C56.9	8441-03-01	C56.9	YES	Tumor resection		2.5	NO		3			G3
TCGA-25-1313-01	TCGA-25-1313-01	High	C9-OV	OV-like c1	OV-like c4	OV-like c16	miRNA cluster 2	cluster 1	mutation cluster 13	TCGA-25-1313	TCGA Ovarian Cancer (OV)	ovarian serous cystadenocarcinoma	Ovary	YES	NO	62	Bilateral	TCGA-25-1313-F26628	TCGA-25-1313	TCGA-25-1313-01A	Stage IV	-22982		820	0	820		394				2009-03-27	FEMALE	Serous Cystadenocarcinoma	No	C56.9	8441-03-01	C56.9	YES	Tumor resection		1.5	NO		2			G3	Recurrence
TCGA-25-1314-01	TCGA-25-1314-01	Squamous	C9-OV	OV-like c1	OV-like c4	OV-like c16	miRNA cluster 1	cluster 3		TCGA-25-1314	TCGA Ovarian Cancer (OV)	ovarian serous cystadenocarcinoma	Ovary	YES	NO	42	Bilateral	TCGA-25-1314-F26633	TCGA-25-1314		Stage IV	-15462		1004	0	974		274				2009-03-27	FEMALE	Serous Cystadenocarcinoma	No	C56.9	8441-03-01	C56.9	YES	Tumor resection								G3	Progression of Disease
TCGA-25-1315-01	TCGA-25-1315-01	High	C9-OV	OV-like c1	OV-like c4	OV-like c16	miRNA cluster 1	cluster 4	mutation cluster 5	TCGA-25-1315	TCGA Ovarian Cancer (OV)	ovarian serous cystadenocarcinoma	Ovary	YES	NO	50	Bilateral	TCGA-25-1315-F26639	TCGA-25-1315	TCGA-25-1315-01A	Stage IIIC	-18263		1583	0	1553		153				2009-03-27	FEMALE	Serous Cystadenocarcinoma	No	C56.9	8441-03-01	C56.9	YES	Tumor resection		2	NO		3.5			G3	Progression of Disease
TCGA-25-1316-01	TCGA-25-1316-01	BRCA-LUAD+	C9-OV	OV-like c1	UCEC-like c5	OV-like c16	miRNA cluster 1	cluster 3	mutation cluster 12	TCGA-25-1316	TCGA Ovarian Cancer (OV)	ovarian serous cystadenocarcinoma	Ovary	YES	NO	55	Right	TCGA-25-1316-F26646	TCGA-25-1316	TCGA-25-1316-01A	Stage IIIC	-20331		1279	0	1126		276				2009-03-27	FEMALE	Serous Cystadenocarcinoma	No	C56.9	8441-03-01	C56.9	YES	Tumor resection		2.5	NO		3			G3	Progression of Disease
TCGA-25-1317-01	TCGA-25-1317-01	High	C9-OV	OV-like c1		OV-like c16	miRNA cluster 1	cluster 6	mutation cluster 5	TCGA-25-1317	TCGA Ovarian Cancer (OV)	ovarian serous cystadenocarcinoma	Ovary			66	Bilateral	TCGA-25-1317-F26651	TCGA-25-1317	TCGA-25-1317-01A	Stage IIIC	-24199		61	0							2009-03-27	FEMALE	Serous Cystadenocarcinoma	No	C56.9	8441-03-01	C56.9	YES	Tumor resection		1.4	NO		1.5			G3
TCGA-25-1318-01	TCGA-25-1318-01	High	C9-OV	OV-like c1	OV-like c4	OV-like c16	miRNA cluster 2	cluster 1	mutation cluster 5	TCGA-25-1318	TCGA Ovarian Cancer (OV)	ovarian serous cystadenocarcinoma	Ovary	YES	NO	54	Bilateral	TCGA-25-1318-F26655	TCGA-25-1318	TCGA-25-1318-01A	Stage IIIC	-19755		1064	0	1064		185				2009-03-27	FEMALE	Serous Cystadenocarcinoma	No	C56.9	8441-03-01	C56.9	YES	Tumor resection		2	NO		4.5			G3	Recurrence
TCGA-25-1319-01	TCGA-25-1319-01	High	C9-OV	OV-like c1	OV-like c4	OV-like c16	miRNA cluster 2	cluster 1	mutation cluster 5	TCGA-25-1319	TCGA Ovarian Cancer (OV)	ovarian serous cystadenocarcinoma	Ovary	YES	NO	73	Bilateral	TCGA-25-1319-F26660	TCGA-25-1319	TCGA-25-1319-01A	Stage IIIC	-26786		1977	0	1977		730				2009-03-27	FEMALE	Serous Cystadenocarcinoma	No	C56.9	8441-03-01	C56.9	YES	Tumor resection		2.5	NO		3			G3	Recurrence
TCGA-25-1320-01	TCGA-25-1320-01	High	C9-OV	OV-like c1	BRCA basal-like c6		miRNA cluster 1	cluster 6	mutation cluster 5	TCGA-25-1320	TCGA Ovarian Cancer (OV)	ovarian serous cystadenocarcinoma	Ovary	YES	NO	65	Bilateral	TCGA-25-1320-F26664	TCGA-25-1320	TCGA-25-1320-01A	Stage IIIC	-24018		1155	0	1124		424				2009-03-27	FEMALE	Serous Cystadenocarcinoma	No	C56.9	8441-03-01	C56.9	YES	Tumor resection		3	NO		3.4			G3	Recurrence
TCGA-25-1321-01	TCGA-25-1321-01	High	C9-OV	OV-like c1	OV-like c4	OV-like c16	miRNA cluster 1	cluster 4	mutation cluster 5	TCGA-25-1321	TCGA Ovarian Cancer (OV)	ovarian serous cystadenocarcinoma	Ovary	YES	NO	65	Bilateral	TCGA-25-1321-F26670	TCGA-25-1321	TCGA-25-1321-01A	Stage IIIC	-23987		1033	0	1033		454	0			2009-03-27	FEMALE	Serous Cystadenocarcinoma	No	C56.9	8441-03-01	C56.9	YES	Tumor resection		1.6	NO		3			G3	Recurrence
TCGA-25-1322-01	TCGA-25-1322-01	High	C9-OV	OV-like c1	OV-like c4	OV-like c16	miRNA cluster 2	cluster 1	mutation cluster 5	TCGA-25-1322	TCGA Ovarian Cancer (OV)	ovarian serous cystadenocarcinoma	Ovary			62	Bilateral	TCGA-25-1322-F26676	TCGA-25-1322	TCGA-25-1322-01A	Stage IV	-22646		91	0	91						2009-03-27	FEMALE	Serous Cystadenocarcinoma	No	C56.9	8441-03-01	C56.9	YES	Tumor resection		1.8	NO		2.6			G3
TCGA-25-1323-01	TCGA-25-1323-01	High	C9-OV	OV-like c1	OV-like c4	OV-like c16	miRNA cluster 1	cluster 1		TCGA-25-1323	TCGA Ovarian Cancer (OV)	ovarian serous cystadenocarcinoma	Ovary	YES	NO	72	Bilateral	TCGA-25-1323-F26680	TCGA-25-1323	TCGA-25-1323-01A	Stage IIIC	-26602		395	0	365		365				2009-03-27	FEMALE	Serous Cystadenocarcinoma	No	C56.9	8441-03-01	C56.9	YES	Tumor resection		2	NO		2.5			G3	Progression of Disease
TCGA-25-1324-01	TCGA-25-1324-01			OV-like c1		OV-like c16	miRNA cluster 1	cluster 4	mutation cluster 11	TCGA-25-1324	TCGA Ovarian Cancer (OV)	ovarian serous cystadenocarcinoma	Ovary			74	Bilateral	TCGA-25-1324-F26685	TCGA-25-1324	TCGA-25-1324-01A	Stage IIIC	-27090		1035	0	1035						2009-03-27	FEMALE	Serous Cystadenocarcinoma	No	C56.9	8441-03-01	C56.9	YES	Tumor resection		1	NO		1.5			G3
TCGA-25-1325-01	TCGA-25-1325-01			OV-like c1	OV-like c4		miRNA cluster 2	cluster 1		TCGA-25-1325	TCGA Ovarian Cancer (OV)	ovarian serous cystadenocarcinoma	Ovary			77	Left	TCGA-25-1325-F26689	TCGA-25-1325	TCGA-25-1325-01A	Stage IV	-28183		976	0	976						2009-03-27	FEMALE	Serous Cystadenocarcinoma	No	C56.9	8441-03-01	C56.9	YES	Tumor resection		1.4	NO		5			G3
TCGA-25-1326-01	TCGA-25-1326-01		C9-OV	OV-like c1	OV-like c4	OV-like c16	miRNA cluster 2	cluster 1	mutation cluster 5	TCGA-25-1326	TCGA Ovarian Cancer (OV)	ovarian serous cystadenocarcinoma	Ovary	YES	NO	61	Bilateral	TCGA-25-1326-F26691	TCGA-25-1326	TCGA-25-1326-01A	Stage IIIC	-22339		1249	0	945		396				2009-03-27	FEMALE	Serous Cystadenocarcinoma	No	C56.9	8441-03-01	C56.9	YES	Tumor resection		2.5	NO		3			G3	Recurrence
TCGA-25-1328-01	TCGA-25-1328-01		C9-OV	Low purity c2	OV-like c4	OV-like c16	miRNA cluster 3	cluster 6	mutation c1uster 9	TCGA-25-1328	TCGA Ovarian Cancer (OV)	ovarian serous cystadenocarcinoma	Ovary	YES	NO	38	Bilateral	TCGA-25-1328-F26698	TCGA-25-1328	TCGA-25-1328-01A	Stage IIIC	-13911		2009	0	1979		244				2009-03-27	FEMALE	Serous Cystadenocarcinoma	No	C56.9	8441-03-01	C56.9	YES	Tumor resection		1.8	NO		2.8			G3	Recurrence
TCGA-25-1329-01	TCGA-25-1329-01	High	C9-OV	OV-like c1	OV-like c4	OV-like c16	miRNA cluster 2	cluster 1	mutation cluster 5	TCGA-25-1329	TCGA Ovarian Cancer (OV)	ovarian serous cystadenocarcinoma	Ovary			76	Bilateral	TCGA-25-1329-F26705	TCGA-25-1329	TCGA-25-1329-01A	Stage IIIC	-28093		457	0	90						2009-03-27	FEMALE	Serous Cystadenocarcinoma	No	C56.9	8441-03-01	C56.9	YES	Tumor resection		2.6	NO		3			G3
TCGA-25-1623-01	TCGA-25-1623-01	High	C9-OV	OV-like c1	OV-like c4	OV-like c16	miRNA cluster 2	cluster 6	mutation cluster 5	TCGA-25-1623	TCGA Ovarian Cancer (OV)	ovarian serous cystadenocarcinoma	Ovary	YES	NO	71	Bilateral	TCGA-25-1623-F26707	TCGA-25-1623	TCGA-25-1623-01A	Stage IV	-26060		565	0	565		342				2009-06-02	FEMALE	Serous Cystadenocarcinoma	No	C56.9	8441-03-01	C56.9	YES	Tumor resection		1	NO		1.8			G3	Recurrence
TCGA-25-1625-01	TCGA-25-1625-01	High	C9-OV	OV-like c1	OV-like c4	OV-like c16	miRNA cluster 3	cluster 6	mutation cluster 5	TCGA-25-1625	TCGA Ovarian Cancer (OV)	ovarian serous cystadenocarcinoma	Ovary	YES	NO	66	Bilateral	TCGA-25-1625-F26712	TCGA-25-1625	TCGA-25-1625-01A	Stage IIIC	-24298		840	0	548		526				2009-06-02	FEMALE	Serous Cystadenocarcinoma	No	C56.9	8441-03-01	C56.9	YES	Tumor resection		1.3	NO		1.5			G3	Recurrence
TCGA-25-1626-01	TCGA-25-1626-01	High	C9-OV	OV-like c1	OV-like c4		miRNA cluster 2	cluster 6	mutation cluster 5	TCGA-25-1626	TCGA Ovarian Cancer (OV)	ovarian serous cystadenocarcinoma	Ovary	YES	NO	65	Right	TCGA-25-1626-F26716	TCGA-25-1626	TCGA-25-1626-01A	Stage IIIC	-23932		518	0	481		318				2009-06-02	FEMALE	Serous Cystadenocarcinoma	No	C56.9	8441-03-01	C56.9	YES	Tumor resection		0.5	NO		1.4			G3	Recurrence
TCGA-25-1627-01	TCGA-25-1627-01	High	C9-OV	OV-like c1	OV-like c4	OV-like c16	miRNA cluster 1	cluster 4	mutation cluster 5	TCGA-25-1627	TCGA Ovarian Cancer (OV)	ovarian serous cystadenocarcinoma	Ovary			73	Bilateral	TCGA-25-1627-F26722	TCGA-25-1627	TCGA-25-1627-01A	Stage IIIC	-26784		394	0	11						2009-06-02	FEMALE	Serous Cystadenocarcinoma	No	C56.9	8441-03-01	C56.9	YES	Tumor resection		1	NO		1.5			G3
TCGA-25-1628-01	TCGA-25-1628-01	High	C9-OV	OV-like c1	OV-like c4		miRNA cluster 2	cluster 1	mutation cluster 5	TCGA-25-1628	TCGA Ovarian Cancer (OV)	ovarian serous cystadenocarcinoma	Ovary	YES	NO	67		TCGA-25-1628-F26724	TCGA-25-1628	TCGA-25-1628-01A	Stage IIIC	-24488		627	0	627		287				2009-06-02	FEMALE	Serous Cystadenocarcinoma	No	C56.9	8441-03-01	C56.9	YES	Tumor resection		0.5	NO		2			G3	Recurrence
TCGA-25-1630-01	TCGA-25-1630-01	Squamous	C9-OV	OV-like c1	OV-like c4	OV-like c16	miRNA cluster 3	cluster 6	mutation cluster 5	TCGA-25-1630	TCGA Ovarian Cancer (OV)	ovarian serous cystadenocarcinoma	Ovary			73	Bilateral	TCGA-25-1630-F26729	TCGA-25-1630		Stage IIIC	-27006		1162	0	239						2009-06-02	FEMALE	Serous Cystadenocarcinoma	No	C56.9	8441-03-01	C56.9	YES	Tumor resection								G3
TCGA-25-1631-01	TCGA-25-1631-01	High	C9-OV	OV-like c1	OV-like c4	OV-like c16	miRNA cluster 3	cluster 6	mutation cluster 5	TCGA-25-1631	TCGA Ovarian Cancer (OV)	ovarian serous cystadenocarcinoma	Ovary			73	Bilateral	TCGA-25-1631-F26733	TCGA-25-1631	TCGA-25-1631-01A	Stage IIIC	-26687		9	0	9						2009-06-02	FEMALE	Serous Cystadenocarcinoma	No	C56.9	8441-03-01	C56.9	YES	Tumor resection		2	NO		2			G3
TCGA-25-1632-01	TCGA-25-1632-01	Squamous	C9-OV	OV-like c1	OV-like c4	OV-like c16	miRNA cluster 1	cluster 3	mutation cluster 8	TCGA-25-1632	TCGA Ovarian Cancer (OV)	ovarian serous cystadenocarcinoma	Ovary	YES	NO	68	Bilateral	TCGA-25-1632-F26735	TCGA-25-1632	TCGA-25-1632-01A	Stage IV	-24993		1799	0	1732		537				2009-06-02	FEMALE	Serous Cystadenocarcinoma	No	C56.9	8441-03-01	C56.9	YES	Tumor resection		0.8	NO		1.4			G3	Recurrence
TCGA-25-1633-01	TCGA-25-1633-01	High	C9-OV	OV-like c1	OV-like c4	OV-like c16	miRNA cluster 2	cluster 1	mutation cluster 5	TCGA-25-1633	TCGA Ovarian Cancer (OV)	ovarian serous cystadenocarcinoma	Ovary	YES	NO	64	Bilateral	TCGA-25-1633-F26742	TCGA-25-1633	TCGA-25-1633-01A	Stage IIIC	-23407		1891	0	1843		616				2009-06-02	FEMALE	Serous Cystadenocarcinoma	No	C56.9	8441-03-01	C56.9	YES	Tumor resection		1	NO		1.3			G3	Recurrence
TCGA-25-1634-01	TCGA-25-1634-01	High	C9-OV	OV-like c1		OV-like c16	miRNA cluster 1	cluster 1	mutation cluster 5	TCGA-25-1634	TCGA Ovarian Cancer (OV)	ovarian serous cystadenocarcinoma	Ovary	YES	YES	75	Bilateral	TCGA-25-1634-F26749	TCGA-25-1634		Stage IIIC	-27749		1091	0	1081		380				2009-06-02	FEMALE	Serous Cystadenocarcinoma	No	C56.9	8441-03-01	C56.9	YES	Tumor resection								G3	Recurrence
TCGA-25-1635-01	TCGA-25-1635-01	Squamous	C9-OV	OV-like c1	OV-like c4	OV-like c16	miRNA cluster 2	cluster 6	mutation cluster 5	TCGA-25-1635	TCGA Ovarian Cancer (OV)	ovarian serous cystadenocarcinoma	Ovary	YES	NO	71	Bilateral	TCGA-25-1635-F26756	TCGA-25-1635	TCGA-25-1635-01A	Stage IIIC	-26200		1583	0	1558		614				2009-06-02	FEMALE	Serous Cystadenocarcinoma	No	C56.9	8441-03-01	C56.9	YES	Tumor resection		1.3	NO		1.7			G3	Recurrence
TCGA-25-1870-01	TCGA-25-1870-01	High		OV-like c1		OV-like c16	miRNA cluster 1	cluster 3		TCGA-25-1870	TCGA Ovarian Cancer (OV)	ovarian serous cystadenocarcinoma	Ovary	YES	NO	59	Bilateral	TCGA-25-1870-F26763	TCGA-25-1870		Stage IIIC	-21550		455	0	455		243				2009-06-02	FEMALE	Serous Cystadenocarcinoma	No	C56.9	8441-03-01	C56.9	YES	Tumor resection								G3	Recurrence
TCGA-25-1871-01	TCGA-25-1871-01	High		OV-like c1		OV-like c16	miRNA cluster 1	cluster 3		TCGA-25-1871	TCGA Ovarian Cancer (OV)	ovarian serous cystadenocarcinoma	Ovary	YES	NO	70	Bilateral	TCGA-25-1871-F26769	TCGA-25-1871	TCGA-25-1871-01A	Stage IIIC	-25627		760	0	760		230				2009-06-02	FEMALE	Serous Cystadenocarcinoma	No	C56.9	8441-03-01	C56.9	YES	Tumor resection		0.5	NO		0.7			G3	Recurrence
TCGA-25-1877-01	TCGA-25-1877-01	High		OV-like c1			miRNA cluster 1	cluster 3		TCGA-25-1877	TCGA Ovarian Cancer (OV)	ovarian serous cystadenocarcinoma	Ovary	YES	NO	81	Left	TCGA-25-1877-F26774	TCGA-25-1877	TCGA-25-1877-01A	Stage IIIC	-29615		730	0	549		549				2009-06-02	FEMALE	Serous Cystadenocarcinoma	No	C56.9	8441-03-01	C56.9	YES	Tumor resection		0.4	NO		0.7			G3	Recurrence
TCGA-25-1878-01	TCGA-25-1878-01	Squamous		OV-like c1	OV-like c4		miRNA cluster 1	cluster 4		TCGA-25-1878	TCGA Ovarian Cancer (OV)	ovarian serous cystadenocarcinoma	Ovary	YES	NO	60	Bilateral	TCGA-25-1878-F26779	TCGA-25-1878		Stage IIIC	-22035		2587	0	2587		971				2009-06-02	FEMALE	Serous Cystadenocarcinoma	No	C56.9	8441-03-01	C56.9	YES	Tumor resection								G3	Recurrence
TCGA-25-2042-01	TCGA-25-2042-01	Squamous	C9-OV	OV-like c1	OV-like c4		miRNA cluster 2	cluster 6	mutation c1uster 9	TCGA-25-2042	TCGA Ovarian Cancer (OV)	ovarian serous cystadenocarcinoma	Ovary	YES	NO	60	Bilateral	TCGA-25-2042-F26785	TCGA-25-2042	TCGA-25-2042-01A	Stage IIIC	-22127		396	0	396	123					2009-11-20	FEMALE	Serous Cystadenocarcinoma	No	C56.9	8441-03-01	C56.9	YES	Tumor resection		0.6	NO		1.4			G3	Metastatic
TCGA-25-2390-01	TCGA-25-2390-01			OV-like c1	OV-like c4					TCGA-25-2390	TCGA Ovarian Cancer (OV)	ovarian serous cystadenocarcinoma	Ovary			80			TCGA-25-2390	TCGA-25-2390-01A		-29257			0							2010-01-05	FEMALE	Serous Cystadenocarcinoma	No	C56.9	8441-03-01	C56.9	YES			0.6	NO		1.6
TCGA-25-2391-01	TCGA-25-2391-01	Squamous	C9-OV	OV-like c1	OV-like c4	OV-like c16	miRNA cluster 3	cluster 6	mutation cluster 5	TCGA-25-2391	TCGA Ovarian Cancer (OV)	ovarian serous cystadenocarcinoma	Ovary			57	Bilateral	TCGA-25-2391-F26796	TCGA-25-2391	TCGA-25-2391-01A	Stage IIIC	-20939		1492	0	1492						2010-01-05	FEMALE	Serous Cystadenocarcinoma	No	C56.9	8441-03-01	C56.9	YES	Tumor resection		1	NO		1.5			G3
TCGA-25-2392-01	TCGA-25-2392-01	High	C9-OV	OV-like c1		OV-like c16	miRNA cluster 2	cluster 5	mutation cluster 2	TCGA-25-2392	TCGA Ovarian Cancer (OV)	ovarian serous cystadenocarcinoma	Ovary			75	Bilateral	TCGA-25-2392-F26801	TCGA-25-2392	TCGA-25-2392-01A	Stage IV	-27667		31	0	31						2010-01-05	FEMALE	Serous Cystadenocarcinoma	No	C56.9	8441-03-01	C56.9	YES	Tumor resection		1	NO		1.5			G3
TCGA-25-2393-01	TCGA-25-2393-01	High	C9-OV	UCEC Serous c4	OV-like c4	OV-like c16	miRNA cluster 1	cluster 5	mutation cluster 5	TCGA-25-2393	TCGA Ovarian Cancer (OV)	ovarian serous cystadenocarcinoma	Ovary	YES	NO	81	Left	TCGA-25-2393-F26803	TCGA-25-2393	TCGA-25-2393-01A	Stage IIIC	-29585		1157	0	1157		305				2010-01-05	FEMALE	Serous Cystadenocarcinoma	No	C56.9	8441-03-01	C56.9	YES	Tumor resection		0.7	NO		1.3			G3	Recurrence
TCGA-25-2396-01	TCGA-25-2396-01	High	C9-OV	OV-like c1	OV-like c4	OV-like c16	miRNA cluster 1	cluster 5	mutation cluster 5	TCGA-25-2396	TCGA Ovarian Cancer (OV)	ovarian serous cystadenocarcinoma	Ovary			71	Bilateral	TCGA-25-2396-F26808	TCGA-25-2396	TCGA-25-2396-01A	Stage IIIC	-26145		92	0	92						2010-01-05	FEMALE	Serous Cystadenocarcinoma	No	C56.9	8441-03-01	C56.9	YES	Tumor resection		1	NO		1			G3
TCGA-25-2397-01	TCGA-25-2397-01	Squamous	C9-OV	OV-like c1	OV-like c4	OV-like c16	miRNA cluster 1	cluster 2		TCGA-25-2397	TCGA Ovarian Cancer (OV)	ovarian serous cystadenocarcinoma	Ovary			59	Bilateral	TCGA-25-2397-F26810	TCGA-25-2397	TCGA-25-2397-01A	Stage IV	-21581		365	0	365						2010-01-05	FEMALE	Serous Cystadenocarcinoma	No	C56.9	8441-03-01	C56.9	YES	Tumor resection		1.3	NO		2.2			G3
TCGA-25-2398-01	TCGA-25-2398-01	High	C9-OV	OV-like c1	OV-like c4		miRNA cluster 3	cluster 6	mutation cluster 5	TCGA-25-2398	TCGA Ovarian Cancer (OV)	ovarian serous cystadenocarcinoma	Ovary	YES	NO	71	Bilateral	TCGA-25-2398-F26812	TCGA-25-2398	TCGA-25-2398-01A	Stage IIIC	-26267		1369	0	1369		577				2010-01-05	FEMALE	Serous Cystadenocarcinoma	No	C56.9	8441-03-01	C56.9	YES	Tumor resection		1.3	NO		1.5			G3	Recurrence
TCGA-25-2399-01	TCGA-25-2399-01	Squamous	C9-OV	OV-like c1	OV-like c4	OV-like c16	miRNA cluster 1	cluster 5	mutation cluster 5	TCGA-25-2399	TCGA Ovarian Cancer (OV)	ovarian serous cystadenocarcinoma	Ovary	YES	NO	80	Bilateral	TCGA-25-2399-F26818	TCGA-25-2399	TCGA-25-2399-01A	Stage IIIC	-29373		608	0	608		243				2010-01-05	FEMALE	Serous Cystadenocarcinoma	No	C56.9	8441-03-01	C56.9	YES	Tumor resection		0.8	NO		1.6			G3	Recurrence
TCGA-25-2400-01	TCGA-25-2400-01	High	C9-OV	OV-like c1	OV-like c4	OV-like c16	miRNA cluster 1	cluster 5	mutation cluster 5	TCGA-25-2400	TCGA Ovarian Cancer (OV)	ovarian serous cystadenocarcinoma	Ovary	YES	NO	76	Bilateral	TCGA-25-2400-F26823	TCGA-25-2400	TCGA-25-2400-01A	Stage IIIC	-27789		1278	0	1278		577				2010-01-05	FEMALE	Serous Cystadenocarcinoma	No	C56.9	8441-03-01	C56.9	YES	Tumor resection		1.1	NO		1.1			G3	Recurrence
TCGA-25-2401-01	TCGA-25-2401-01	Squamous	C9-OV	OV-like c1	OV-like c4		miRNA cluster 2	cluster 5	mutation cluster 5	TCGA-25-2401	TCGA Ovarian Cancer (OV)	ovarian serous cystadenocarcinoma	Ovary			64	Bilateral	TCGA-25-2401-F26829	TCGA-25-2401	TCGA-25-2401-01A	Stage IIIC	-23711		90	0	90						2010-01-05	FEMALE	Serous Cystadenocarcinoma	No	C56.9	8441-03-01	C56.9	YES	Tumor resection		1	NO		1.8			G3
TCGA-25-2404-01	TCGA-25-2404-01	High	C9-OV	Low purity c2	OV-like c4	OV-like c16	miRNA cluster 3	cluster 6	mutation cluster 5	TCGA-25-2404	TCGA Ovarian Cancer (OV)	ovarian serous cystadenocarcinoma	Ovary	YES	NO	38	Bilateral	TCGA-25-2404-F26831	TCGA-25-2404	TCGA-25-2404-01A	Stage IIIC	-14184		883	0	883		426				2010-01-05	FEMALE	Serous Cystadenocarcinoma	No	C56.9	8441-03-01	C56.9	YES	Tumor resection		1	NO		2			G3	Recurrence
TCGA-25-2408-01	TCGA-25-2408-01	Iq	C9-OV	Low purity c2	OV-like c4		miRNA cluster 1	cluster 6	mutation c1uster 9	TCGA-25-2408	TCGA Ovarian Cancer (OV)	ovarian serous cystadenocarcinoma	Ovary		NO	37	Bilateral	TCGA-25-2408-F26837	TCGA-25-2408	TCGA-25-2408-01A	Stage IV	-13606		943	0	943		334				2010-01-05	FEMALE	Serous Cystadenocarcinoma	No	C56.9	8441-03-01	C56.9	YES	Tumor resection		0.6	NO		1.5			G2	Recurrence
TCGA-25-2409-01	TCGA-25-2409-01	Squamous	C9-OV	OV-like c1	OV-like c4	OV-like c16	miRNA cluster 1	cluster 6	mutation cluster 5	TCGA-25-2409	TCGA Ovarian Cancer (OV)	ovarian serous cystadenocarcinoma	Ovary	YES	NO	71	Bilateral	TCGA-25-2409-F26841	TCGA-25-2409	TCGA-25-2409-01A	Stage IV	-26267		821	0	821		304				2010-01-05	FEMALE	Serous Cystadenocarcinoma	No	C56.9	8441-03-01	C56.9	YES	Tumor resection		1.5	NO		1.5			G3	Recurrence
TCGA-29-1688-01	TCGA-29-1688-01	High	C9-OV	OV-like c1	OV-like c4	OV-like c16	miRNA cluster 2	cluster 6		TCGA-29-1688	TCGA Ovarian Cancer (OV)	ovarian serous cystadenocarcinoma	Ovary	YES	YES	39	Bilateral	TCGA-29-1688-F27124	TCGA-29-1688	TCGA-29-1688-01A	Stage IIIC	-14574		2400	0	2400		184				2009-06-02	FEMALE	Serous Cystadenocarcinoma	No	C56.9	8441-03-01	C56.9	YES	Tumor resection		1.5	NO		2.5			G2	Recurrence
TCGA-29-1690-01	TCGA-29-1690-01	Iq	C9-OV	OV-like c1	OV-like c4	OV-like c16	miRNA cluster 3	cluster 6		TCGA-29-1690	TCGA Ovarian Cancer (OV)	ovarian serous cystadenocarcinoma	Ovary			66	Bilateral	TCGA-29-1690-F27142	TCGA-29-1690	TCGA-29-1690-01A	Stage IIIC	-24319		1448	0	1360						2009-06-02	FEMALE	Serous Cystadenocarcinoma	No	C56.9	8441-03-01	C56.9	YES	Tumor resection		1.3	NO		1.4			G2
TCGA-29-1691-01	TCGA-29-1691-01	High	C9-OV	OV-like c1	OV-like c4	OV-like c16	miRNA cluster 1	cluster 3		TCGA-29-1691	TCGA Ovarian Cancer (OV)	ovarian serous cystadenocarcinoma	Ovary	YES	NO	51	Bilateral	TCGA-29-1691-F27148	TCGA-29-1691		Stage IIIC	-18664		1470	0	1435		613				2009-06-02	FEMALE	Serous Cystadenocarcinoma	No	C56.9	8441-03-01	C56.9	YES	Tumor resection								G2	Recurrence
TCGA-29-1692-01	TCGA-29-1692-01	High		OV-like c1						TCGA-29-1692	TCGA Ovarian Cancer (OV)	ovarian serous cystadenocarcinoma	Ovary	YES	NO	58	Right	TCGA-29-1692-F27159	TCGA-29-1692	TCGA-29-1692-01B	Stage IIIC	-21193		2872	0	2872		544	0			2009-06-02	FEMALE	Serous Cystadenocarcinoma	No	C56.9	8441-03-01	C56.9	YES	Tumor resection		0.5	NO		0.7			G2	Recurrence
TCGA-29-1692-02	TCGA-29-1692-02			OV-like c1						TCGA-29-1692	TCGA Ovarian Cancer (OV)	ovarian serous cystadenocarcinoma	Ovary	YES	NO	58	Right	TCGA-29-1692-F27159	TCGA-29-1692	TCGA-29-1692-02A	Stage IIIC	-21193		2872	0	2872		544	0			2009-06-02	FEMALE	Serous Cystadenocarcinoma	No	C56.9	8441-03-01	C56.9	YES	Tumor resection		0.6	NO		1			G2	Recurrence
TCGA-29-1693-01	TCGA-29-1693-01	High	C9-OV	OV-like c1	OV-like c4	OV-like c16	miRNA cluster 1	cluster 4		TCGA-29-1693	TCGA Ovarian Cancer (OV)	ovarian serous cystadenocarcinoma	Ovary	YES	YES	72	Left	TCGA-29-1693-F27174	TCGA-29-1693	TCGA-29-1693-01A	Stage IIIC	-26300			0	3096		694	0			2009-06-02	FEMALE	Serous Cystadenocarcinoma	No	C56.9	8441-03-01	C56.9	YES	Tumor resection		0.7	NO		0.7		YES	G3	Recurrence
TCGA-29-1694-01	TCGA-29-1694-01	Squamous	C9-OV	OV-like c1	OV-like c4	OV-like c16	miRNA cluster 1	cluster 4		TCGA-29-1694	TCGA Ovarian Cancer (OV)	ovarian serous cystadenocarcinoma	Ovary	YES	YES	45	Bilateral	TCGA-29-1694-F27192	TCGA-29-1694	TCGA-29-1694-01A	Stage IIIC	-16523		1187	0	[Discrepancy]	206		1			2009-06-02	FEMALE	Serous Cystadenocarcinoma	No	C56.9	8441-03-01	C56.9	YES	Tumor resection		1	NO		1.2			GX	Locoregional Disease
TCGA-29-1695-01	TCGA-29-1695-01	High	C9-OV	OV-like c1	OV-like c4	OV-like c16	miRNA cluster 1	cluster 5		TCGA-29-1695	TCGA Ovarian Cancer (OV)	ovarian serous cystadenocarcinoma	Ovary			62	Left	TCGA-29-1695-F27204	TCGA-29-1695	TCGA-29-1695-01A	Stage IIIC	-22895		1229	0	24						2009-06-02	FEMALE	Serous Cystadenocarcinoma	No	C56.9	8441-03-01	C56.9	YES	Tumor resection		1	NO		1.1			G2
TCGA-29-1696-01	TCGA-29-1696-01	Squamous	C9-OV	OV-like c1	OV-like c4	OV-like c16	miRNA cluster 1	cluster 4		TCGA-29-1696	TCGA Ovarian Cancer (OV)	ovarian serous cystadenocarcinoma	Ovary	YES	NO	43	Right	TCGA-29-1696-F27206	TCGA-29-1696	TCGA-29-1696-01A	Stage IIIC	-15818		1032	0	1025		342				2009-06-02	FEMALE	Serous Cystadenocarcinoma	No	C56.9	8441-03-01	C56.9	YES	Tumor resection		0.8	NO		0.8		NO	G2	Recurrence
TCGA-29-1697-01	TCGA-29-1697-01	Squamous	C9-OV	OV-like c1	OV-like c4	OV-like c16	miRNA cluster 12	cluster 5		TCGA-29-1697	TCGA Ovarian Cancer (OV)	ovarian serous cystadenocarcinoma	Ovary	YES	NO	62	Bilateral	TCGA-29-1697-F27216	TCGA-29-1697	TCGA-29-1697-01A	Stage IIIC	-22933		949	0	949		500	1			2009-06-02	FEMALE	Serous Cystadenocarcinoma	No	C56.9	8441-03-01	C56.9	YES	Tumor resection		0.8	NO		1.9			G3	Recurrence
TCGA-29-1698-01	TCGA-29-1698-01	High		OV-like c1	OV-like c4		miRNA cluster 1	cluster 4		TCGA-29-1698	TCGA Ovarian Cancer (OV)	ovarian serous cystadenocarcinoma	Ovary	YES	NO	53	Bilateral	TCGA-29-1698-F27227	TCGA-29-1698	TCGA-29-1698-01A	Stage IIIC	-19611			0	2078		181				2009-06-02	FEMALE	Serous Cystadenocarcinoma	No	C56.9	8441-03-01	C56.9	YES	Tumor resection		0.9	NO		1.4			G3	Recurrence
TCGA-29-1699-01	TCGA-29-1699-01	High	C9-OV	OV-like c1	OV-like c4	OV-like c16	miRNA cluster 1	cluster 5		TCGA-29-1699	TCGA Ovarian Cancer (OV)	ovarian serous cystadenocarcinoma	Ovary			57	Bilateral	TCGA-29-1699-F41729	TCGA-29-1699	TCGA-29-1699-01A	Stage IIIC	-21130		1106	0	16			1		Progressive Disease	2013-08-20	FEMALE	Serous Cystadenocarcinoma	No	C56.9	8441-03-01	C56.9	YES	Tumor resection		0.8	NO		1.5		YES	G3
TCGA-29-1701-01	TCGA-29-1701-01	High	C9-OV	Low purity c2	OV-like c4	OV-like c16	miRNA cluster 2	cluster 1		TCGA-29-1701	TCGA Ovarian Cancer (OV)	ovarian serous cystadenocarcinoma	Ovary	YES	NO	56	Bilateral	TCGA-29-1701-F27243	TCGA-29-1701	TCGA-29-1701-01A	Stage IIIC	-20737		515	0	514		298	1			2009-06-02	FEMALE	Serous Cystadenocarcinoma	No	C56.9	8441-03-01	C56.9	YES	Tumor resection		1.1	NO		1.3		YES	G3	Recurrence
TCGA-29-1702-01	TCGA-29-1702-01	High	C9-OV	OV-like c1	OV-like c4	OV-like c16	miRNA cluster 1	cluster 2		TCGA-29-1702	TCGA Ovarian Cancer (OV)	ovarian serous cystadenocarcinoma	Ovary	YES	NO	84	Right	TCGA-29-1702-F27249	TCGA-29-1702	TCGA-29-1702-01A	Stage IIIC	-30910		728	0	568		286	1			2009-06-02	FEMALE	Serous Cystadenocarcinoma	No	C56.9	8441-03-01	C56.9	YES	Tumor resection		0.7	NO		1.2			G3	Recurrence
TCGA-29-1703-01	TCGA-29-1703-01	High	C9-OV	OV-like c1	OV-like c4	OV-like c16	miRNA cluster 1	cluster 3		TCGA-29-1703	TCGA Ovarian Cancer (OV)	ovarian serous cystadenocarcinoma	Ovary	YES	NO	56	Bilateral	TCGA-29-1703-F27255	TCGA-29-1703	TCGA-29-1703-01A	Stage IIIC	-20622		1815	0	1815		324	0			2009-06-02	FEMALE	Serous Cystadenocarcinoma	No	C56.9	8441-03-01	C56.9	YES	Tumor resection		1	NO		1.4			G2	Recurrence
TCGA-29-1704-01	TCGA-29-1704-01	High		OV-like c1						TCGA-29-1704	TCGA Ovarian Cancer (OV)	ovarian serous cystadenocarcinoma	Ovary	YES	YES	61	Bilateral	TCGA-29-1704-F27269	TCGA-29-1704		Stage IIIC	-22511			0	1587		568	0			2009-06-02	FEMALE	Serous Cystadenocarcinoma	No	C56.9	8441-03-01	C56.9	YES	Tumor resection								G3	Recurrence
TCGA-29-1704-02	TCGA-29-1704-02			OV-like c1						TCGA-29-1704	TCGA Ovarian Cancer (OV)	ovarian serous cystadenocarcinoma	Ovary	YES	YES	61	Bilateral	TCGA-29-1704-F27269	TCGA-29-1704	TCGA-29-1704-02A	Stage IIIC	-22511			0	1587		568	0			2009-06-02	FEMALE	Serous Cystadenocarcinoma	No	C56.9	8441-03-01	C56.9	YES	Tumor resection		0.5	NO		0.6			G3	Recurrence
TCGA-29-1705-01	TCGA-29-1705-01	BRCA-LUAD+	C9-OV	OV-like c1	OV-like c4	OV-like c16	miRNA cluster 3	cluster 6		TCGA-29-1705	TCGA Ovarian Cancer (OV)	ovarian serous cystadenocarcinoma	Ovary	YES	NO	47	Bilateral	TCGA-29-1705-F27279	TCGA-29-1705	TCGA-29-1705-01A	Stage IIIC	-17530		555	0	555		283	0			2009-06-02	FEMALE	Serous Cystadenocarcinoma	No	C56.9	8441-03-01	C56.9	YES	Tumor resection		1.1	NO		1.8			G2	Recurrence
TCGA-29-1705-02	TCGA-29-1705-02		C9-OV	OV-like c1			miRNA cluster 3			TCGA-29-1705	TCGA Ovarian Cancer (OV)	ovarian serous cystadenocarcinoma	Ovary	YES	NO	47	Bilateral	TCGA-29-1705-F27279	TCGA-29-1705	TCGA-29-1705-02A	Stage IIIC	-17530		555	0	555		283	0			2009-06-02	FEMALE	Serous Cystadenocarcinoma	No	C56.9	8441-03-01	C56.9	YES	Tumor resection		0.5	NO		1.3			G2	Recurrence
TCGA-29-1707-01	TCGA-29-1707-01	High		OV-like c1	OV-like c4		miRNA cluster 1	cluster 4		TCGA-29-1707	TCGA Ovarian Cancer (OV)	ovarian serous cystadenocarcinoma	Ovary	YES	NO	41	Left	TCGA-29-1707-F27288	TCGA-29-1707	TCGA-29-1707-01A	Stage IIC	-15017			0	1277		1201	0			2009-06-02	FEMALE	Serous Cystadenocarcinoma	No	C56.9	8441-03-01	C56.9	YES	Tumor resection		0.8	NO		1		NO	G3	Recurrence
TCGA-29-1707-02	TCGA-29-1707-02			OV-like c1			miRNA cluster 1			TCGA-29-1707	TCGA Ovarian Cancer (OV)	ovarian serous cystadenocarcinoma	Ovary	YES	NO	41	Left	TCGA-29-1707-F27288	TCGA-29-1707	TCGA-29-1707-02A	Stage IIC	-15017			0	1277		1201	0			2009-06-02	FEMALE	Serous Cystadenocarcinoma	No	C56.9	8441-03-01	C56.9	YES	Tumor resection		0.6	NO		1		NO	G3	Recurrence
TCGA-29-1710-01	TCGA-29-1710-01	High		OV-like c1		OV-like c16	miRNA cluster 1	cluster 6		TCGA-29-1710	TCGA Ovarian Cancer (OV)	ovarian serous cystadenocarcinoma	Ovary	YES	NO	54	Bilateral	TCGA-29-1710-F27294	TCGA-29-1710	TCGA-29-1710-01A	Stage IIIC	-19969		951	0	889		315	0			2009-06-02	FEMALE	Serous Cystadenocarcinoma	No	C56.9	8441-03-01	C56.9	YES	Tumor resection		1.1	NO		1.8			G2	Recurrence
TCGA-29-1710-02	TCGA-29-1710-02			OV-like c1						TCGA-29-1710	TCGA Ovarian Cancer (OV)	ovarian serous cystadenocarcinoma	Ovary	YES	NO	54	Bilateral	TCGA-29-1710-F27294	TCGA-29-1710	TCGA-29-1710-02A	Stage IIIC	-19969		951	0	889		315	0			2009-06-02	FEMALE	Serous Cystadenocarcinoma	No	C56.9	8441-03-01	C56.9	YES	Tumor resection		1	NO		1			G2	Recurrence
TCGA-29-1711-01	TCGA-29-1711-01	High	C9-OV	OV-like c1	OV-like c4	OV-like c16	miRNA cluster 1	cluster 5		TCGA-29-1711	TCGA Ovarian Cancer (OV)	ovarian serous cystadenocarcinoma	Ovary			45	Bilateral	TCGA-29-1711-F27307	TCGA-29-1711	TCGA-29-1711-01A	Stage IIIC	-16485			0	1053			0			2009-06-02	FEMALE	Serous Cystadenocarcinoma	No	C56.9	8441-03-01	C56.9	YES	Tumor resection		1.1	NO		1.2			G2
TCGA-29-1761-01	TCGA-29-1761-01	High	C9-OV	OV-like c1	OV-like c4	OV-like c16	miRNA cluster 1	cluster 4		TCGA-29-1761	TCGA Ovarian Cancer (OV)	ovarian serous cystadenocarcinoma	Ovary			80	Bilateral	TCGA-29-1761-F27312	TCGA-29-1761	TCGA-29-1761-01A	Stage IIIC	-29337		528	0	517						2009-06-02	FEMALE	Serous Cystadenocarcinoma	No	C56.9	8441-03-01	C56.9	YES	Tumor resection		0.5	NO		0.9			G3
TCGA-29-1762-01	TCGA-29-1762-01	Squamous	C9-OV	OV-like c1	OV-like c4	OV-like c16	miRNA cluster 2	cluster 1		TCGA-29-1762	TCGA Ovarian Cancer (OV)	ovarian serous cystadenocarcinoma	Ovary	YES	NO	59	Bilateral	TCGA-29-1762-F27316	TCGA-29-1762	TCGA-29-1762-01A	Stage IV	-21879		2634	0	2606		1375	2			2009-06-02	FEMALE	Serous Cystadenocarcinoma	No	C56.9	8441-03-01	C56.9	YES	Tumor resection		0.9	NO		0.9			G2	Recurrence
TCGA-29-1763-01	TCGA-29-1763-01	High		Low purity c2		OV-like c16	miRNA cluster 1	cluster 2		TCGA-29-1763	TCGA Ovarian Cancer (OV)	ovarian serous cystadenocarcinoma	Ovary	YES	YES	43	Bilateral	TCGA-29-1763-F27325	TCGA-29-1763		Stage IIC	-16021			0	2032		428	0			2009-06-02	FEMALE	Serous Cystadenocarcinoma	No	C56.9	8441-03-01	C56.9	YES	Tumor resection								G2	Recurrence
TCGA-29-1764-01	TCGA-29-1764-01	High		OV-like c1	OV-like c4		miRNA cluster 1	cluster 6		TCGA-29-1764	TCGA Ovarian Cancer (OV)	ovarian serous cystadenocarcinoma	Ovary	YES	NO	49	Bilateral	TCGA-29-1764-F27338	TCGA-29-1764	TCGA-29-1764-01A	Stage IIIC	-18012			0	1914		792	0			2009-06-02	FEMALE	Serous Cystadenocarcinoma	No	C56.9	8441-03-01	C56.9	YES	Tumor resection		0.6	NO		0.6			G2	Recurrence
TCGA-29-1766-01	TCGA-29-1766-01	High		OV-like c1	OV-like c4		miRNA cluster 2	cluster 1		TCGA-29-1766	TCGA Ovarian Cancer (OV)	ovarian serous cystadenocarcinoma	Ovary	YES	NO	74	Right	TCGA-29-1766-F27350	TCGA-29-1766		Stage IIIC	-27359		1199	0	1190		672	0			2009-06-02	FEMALE	Serous Cystadenocarcinoma	No	C48.2	8441-03-01	C48.2	YES	Tumor resection								G2	Recurrence
TCGA-29-1768-01	TCGA-29-1768-01	Squamous		OV-like c1	OV-like c4		miRNA cluster 1	cluster 6		TCGA-29-1768	TCGA Ovarian Cancer (OV)	ovarian serous cystadenocarcinoma	Ovary	YES	NO	50	Bilateral	TCGA-29-1768-F27358	TCGA-29-1768	TCGA-29-1768-01A	Stage IV	-18396		952	0	950		547	0			2009-06-02	FEMALE	Serous Cystadenocarcinoma	No	C56.9	8441-03-01	C56.9	YES	Tumor resection		0.5	NO		1			G3	Recurrence
TCGA-29-1769-01	TCGA-29-1769-01	Squamous		OV-like c1	OV-like c4		miRNA cluster 1	cluster 3		TCGA-29-1769	TCGA Ovarian Cancer (OV)	ovarian serous cystadenocarcinoma	Ovary			40	Bilateral	TCGA-29-1769-F27366	TCGA-29-1769	TCGA-29-1769-01A	Stage IIIC	-14754			0	699			0			2009-06-02	FEMALE	Serous Cystadenocarcinoma	No	C56.9	8441-03-01	C56.9	YES	Tumor resection		0.5	NO		1.1		NO	G3
TCGA-29-1770-01	TCGA-29-1770-01	High	C9-OV	Low purity c2	OV-like c4	OV-like c16	miRNA cluster 3	cluster 6		TCGA-29-1770	TCGA Ovarian Cancer (OV)	ovarian serous cystadenocarcinoma	Ovary	YES	NO	54	Bilateral	TCGA-29-1770-F27373	TCGA-29-1770	TCGA-29-1770-01A	Stage IIIC	-20015			0	741		377	0			2009-06-02	FEMALE	Serous Cystadenocarcinoma	No	C56.9	8441-03-01	C56.9	YES	Tumor resection		0.6	NO		1.2			G2	Recurrence
TCGA-29-1770-02	TCGA-29-1770-02		C9-OV	Low purity c2		OV-like c16	miRNA cluster 3			TCGA-29-1770	TCGA Ovarian Cancer (OV)	ovarian serous cystadenocarcinoma	Ovary	YES	NO	54	Bilateral	TCGA-29-1770-F27373	TCGA-29-1770	TCGA-29-1770-02A	Stage IIIC	-20015			0	741		377	0			2009-06-02	FEMALE	Serous Cystadenocarcinoma	No	C56.9	8441-03-01	C56.9	YES	Tumor resection		0.4	NO		0.4			G2	Recurrence
TCGA-29-1771-01	TCGA-29-1771-01	Squamous		OV-like c1	OV-like c4		miRNA cluster 1	cluster 4		TCGA-29-1771	TCGA Ovarian Cancer (OV)	ovarian serous cystadenocarcinoma	Ovary	YES	NO	76	Bilateral	TCGA-29-1771-F27383	TCGA-29-1771		Stage IIIC	-28093			0	686		595	0			2009-06-02	FEMALE	Serous Cystadenocarcinoma	No	C56.9	8441-03-01	C56.9	YES	Tumor resection								G2	Recurrence
TCGA-29-1774-01	TCGA-29-1774-01	High		OV-like c1	OV-like c4		miRNA cluster 1	cluster 4		TCGA-29-1774	TCGA Ovarian Cancer (OV)	ovarian serous cystadenocarcinoma	Ovary	YES	NO	82	Bilateral	TCGA-29-1774-F27391	TCGA-29-1774		Stage IIIC	-29991			0	527		234	2			2009-06-02	FEMALE	Serous Cystadenocarcinoma	No	C56.9	8441-03-01	C56.9	YES	Tumor resection								G3	Recurrence
TCGA-29-1775-01	TCGA-29-1775-01	High		OV-like c1	OV-like c4					TCGA-29-1775	TCGA Ovarian Cancer (OV)	ovarian serous cystadenocarcinoma	Ovary	YES	NO	51	Bilateral	TCGA-29-1775-F27398	TCGA-29-1775	TCGA-29-1775-01A	Stage IIIC	-18943			0	376		341	0			2009-06-02	FEMALE	Serous Cystadenocarcinoma	No	C56.9	8441-03-01	C56.9	YES	Incisional Biopsy		0.7	NO		1.1			G2	Recurrence
TCGA-29-1776-01	TCGA-29-1776-01	Squamous	C9-OV	OV-like c1	OV-like c4	OV-like c16	miRNA cluster 3	cluster 6		TCGA-29-1776	TCGA Ovarian Cancer (OV)	ovarian serous cystadenocarcinoma	Ovary			63	Bilateral	TCGA-29-1776-F27409	TCGA-29-1776	TCGA-29-1776-01A	Stage IIIC	-23016			0	360			0			2009-06-02	FEMALE	Serous Cystadenocarcinoma	No	C56.9	8441-03-01	C56.9	YES	Tumor resection		0.7	NO		0.9			G3
TCGA-29-1777-01	TCGA-29-1777-01	Squamous		OV-like c1	OV-like c4		miRNA cluster 1	cluster 3		TCGA-29-1777	TCGA Ovarian Cancer (OV)	ovarian serous cystadenocarcinoma	Ovary			47	Bilateral	TCGA-29-1777-F27415	TCGA-29-1777	TCGA-29-1777-01A	Stage IIIC	-17356			0	374			0			2009-06-02	FEMALE	Serous Cystadenocarcinoma	No	C56.9	8441-03-01	C56.9	YES	Tumor resection		0.6	NO		1.3			G2
TCGA-29-1778-01	TCGA-29-1778-01	High	C9-OV	OV-like c1	OV-like c4	OV-like c16	miRNA cluster 1	cluster 4		TCGA-29-1778	TCGA Ovarian Cancer (OV)	ovarian serous cystadenocarcinoma	Ovary			77	Right	TCGA-29-1778-F27420	TCGA-29-1778	TCGA-29-1778-01A	Stage IIIC	-28147			0	454						2009-06-02	FEMALE	Serous Cystadenocarcinoma	No	C56.9	8441-03-01	C56.9	YES	Tumor resection		1	NO		1.1			G3
TCGA-29-1781-01	TCGA-29-1781-01	High	C9-OV	OV-like c1	OV-like c4	OV-like c16	miRNA cluster 2	cluster 2		TCGA-29-1781	TCGA Ovarian Cancer (OV)	ovarian serous cystadenocarcinoma	Ovary			69	Bilateral	TCGA-29-1781-F27427	TCGA-29-1781	TCGA-29-1781-01A	Stage IIIC	-25404			0	255			1			2009-06-02	FEMALE	Serous Cystadenocarcinoma	No	C56.9	8441-03-01	C56.9	YES	Tumor resection		1	NO		1.2			G3
TCGA-29-1783-01	TCGA-29-1783-01	High	C9-OV	OV-like c1	OV-like c4	OV-like c16	miRNA cluster 1	cluster 4		TCGA-29-1783	TCGA Ovarian Cancer (OV)	ovarian serous cystadenocarcinoma	Ovary			58	Right	TCGA-29-1783-F27431	TCGA-29-1783	TCGA-29-1783-01A	Stage IIIC	-21284			0	220			1			2009-06-02	FEMALE	Serous Cystadenocarcinoma	No	C56.9	8441-03-01	C56.9	YES	Tumor resection		1	NO		1.2			G3
TCGA-29-1784-01	TCGA-29-1784-01	High		OV-like c1		OV-like c16	miRNA cluster 1	cluster 4		TCGA-29-1784	TCGA Ovarian Cancer (OV)	ovarian serous cystadenocarcinoma	Ovary			55	Right	TCGA-29-1784-F27436	TCGA-29-1784	TCGA-29-1784-01A	Stage IIIC	-20210			0	163			0			2009-06-02	FEMALE	Serous Cystadenocarcinoma	No	C56.9	8441-03-01	C56.9	YES	Tumor resection		1	NO		1.5		YES	G3
TCGA-29-1785-01	TCGA-29-1785-01	High	C9-OV	OV-like c1	OV-like c4	OV-like c16	miRNA cluster 1	cluster 4		TCGA-29-1785	TCGA Ovarian Cancer (OV)	ovarian serous cystadenocarcinoma	Ovary	YES	NO	55	Right	TCGA-29-1785-F27442	TCGA-29-1785	TCGA-29-1785-01A	Stage IIIC	-20417		1104	0	1053		473	0			2009-06-02	FEMALE	Serous Cystadenocarcinoma	No	C56.9	8441-03-01	C56.9	YES	Tumor resection		0.7	NO		1.2		YES	G3	Recurrence
TCGA-29-2414-01	TCGA-29-2414-01	High		OV-like c1		OV-like c16	miRNA cluster 1	cluster 6		TCGA-29-2414	TCGA Ovarian Cancer (OV)	ovarian serous cystadenocarcinoma	Ovary	YES	YES	75	Left	TCGA-29-2414-F27451	TCGA-29-2414	TCGA-29-2414-01A	Stage IIIC	-27417		2621	0	2621		552				2010-02-09	FEMALE	Serous Cystadenocarcinoma	No	C56.9	8441-03-01	C56.9	YES	Tumor resection		0.7	NO		1			G2	Recurrence
TCGA-29-2414-02	TCGA-29-2414-02			OV-like c1		OV-like c16	miRNA cluster 1			TCGA-29-2414	TCGA Ovarian Cancer (OV)	ovarian serous cystadenocarcinoma	Ovary	YES	YES	75	Left	TCGA-29-2414-F27451	TCGA-29-2414	TCGA-29-2414-02A	Stage IIIC	-27417		2621	0	2621		552				2010-02-09	FEMALE	Serous Cystadenocarcinoma	No	C56.9	8441-03-01	C56.9	YES	Tumor resection		0.7	NO		1			G2	Recurrence
TCGA-29-2425-01	TCGA-29-2425-01	High	C9-OV	OV-like c1	OV-like c4	OV-like c16	miRNA cluster 1	cluster 3		TCGA-29-2425	TCGA Ovarian Cancer (OV)	ovarian serous cystadenocarcinoma	Ovary	YES	NO	60		TCGA-29-2425-F27462	TCGA-29-2425	TCGA-29-2425-01A	Stage IIIC	-22089			0	1977		1577	0			2010-02-09	FEMALE	Serous Cystadenocarcinoma	No	C56.9	8441-03-01	C56.9	YES	Tumor resection		0.8	NO		1		NO	G2	Progression of Disease
TCGA-29-2427-01	TCGA-29-2427-01	BRCA-LUAD+	C9-OV	Low purity c2	OV-like c4	OV-like c16	miRNA cluster 3	cluster 6	mutation cluster 5	TCGA-29-2427	TCGA Ovarian Cancer (OV)	ovarian serous cystadenocarcinoma	Ovary	YES	NO	60	Left	TCGA-29-2427-F27470	TCGA-29-2427	TCGA-29-2427-01A	Stage IIIC	-21940			0	1900		1582	0			2010-02-08	FEMALE	Serous Cystadenocarcinoma	No	C56.9	8441-03-01	C56.9	YES	Tumor resection		1	NO		1.5			G3	Recurrence
TCGA-29-2428-01	TCGA-29-2428-01	High	C9-OV	OV-like c1	OV-like c4	OV-like c16	miRNA cluster 2	cluster 1		TCGA-29-2428	TCGA Ovarian Cancer (OV)	ovarian serous cystadenocarcinoma	Ovary			58	Left	TCGA-29-2428-F27478	TCGA-29-2428	TCGA-29-2428-01A	Stage IIIC	-21392			0	1372			0			2010-02-08	FEMALE	Serous Cystadenocarcinoma	No	C56.9	8441-03-01	C56.9	YES	Tumor resection		1.2	NO		1.7		YES	G3
TCGA-29-2429-01	TCGA-29-2429-01	High		OV-like c1	OV-like c4					TCGA-29-2429	TCGA Ovarian Cancer (OV)	ovarian serous cystadenocarcinoma	Ovary			79	Right	TCGA-29-2429-F44633	TCGA-29-2429	TCGA-29-2429-01A	Stage IIIC	-29156		421	0							2013-08-20	FEMALE	Serous Cystadenocarcinoma	No	C56.9	8441-03-01	C56.9	YES	Tumor resection		0.5	NO		1.1	YES		G3
TCGA-29-2431-01	TCGA-29-2431-01	High		OV-like c1	OV-like c4					TCGA-29-2431	TCGA Ovarian Cancer (OV)	ovarian serous cystadenocarcinoma	Ovary	YES	NO	59	Bilateral	TCGA-29-2431-F27485	TCGA-29-2431	TCGA-29-2431-01A	Stage IIIC	-21833			0	1285		960	0			2010-06-04	FEMALE	Serous Cystadenocarcinoma	No	C56.9	8441-03-01	C56.9	YES	Tumor resection		0.5	NO		0.5			G2	Recurrence
TCGA-29-2432-01	TCGA-29-2432-01	High		OV-like c1	OV-like c4					TCGA-29-2432	TCGA Ovarian Cancer (OV)	ovarian serous cystadenocarcinoma	Ovary	YES	NO	61	Bilateral	TCGA-29-2432-F27492	TCGA-29-2432	TCGA-29-2432-01A	Stage IIIC	-22605		653	0	360		174				2010-06-04	FEMALE	Serous Cystadenocarcinoma	No	C56.9	8441-03-01	C56.9	YES	Tumor resection		1.1	NO		1.3			G3	Recurrence
TCGA-29-2434-01	TCGA-29-2434-01	High		OV-like c1	OV-like c4					TCGA-29-2434	TCGA Ovarian Cancer (OV)	ovarian serous cystadenocarcinoma	Ovary			52	Left	TCGA-29-2434-F27505	TCGA-29-2434	TCGA-29-2434-01A	Stage IIIC	-18997			0	349						2010-06-07	FEMALE	Serous Cystadenocarcinoma	No	C56.9	8441-03-01	C56.9	YES	Tumor resection		0.6	NO		1.5			G3
TCGA-29-2435-01	TCGA-29-2435-01				OV-like c4					TCGA-29-2435	TCGA Ovarian Cancer (OV)	ovarian serous cystadenocarcinoma	Ovary			78	Left	TCGA-29-2435-F27510	TCGA-29-2435	TCGA-29-2435-01A	Stage IV	-28779			0	34						2010-06-07	FEMALE	Serous Cystadenocarcinoma	No	C56.9	8441-03-01	C56.9	YES	Tumor resection		0.5	NO		0.5			G3
TCGA-29-2436-01	TCGA-29-2436-01	COAD-READ		Low purity c2	OV-like c4					TCGA-29-2436	TCGA Ovarian Cancer (OV)	ovarian serous cystadenocarcinoma	Ovary			36	Bilateral	TCGA-29-2436-F27514	TCGA-29-2436	TCGA-29-2436-01A	Stage IIIC	-13346			0	297						2010-06-07	FEMALE	Serous Cystadenocarcinoma	No	C56.9	8441-03-01	C56.9	YES	Tumor resection		1	NO		1.3			G2
TCGA-29-A5NZ-01	TCGA-29-A5NZ-01									TCGA-29-A5NZ	TCGA Ovarian Cancer (OV)	ovarian serous cystadenocarcinoma	Ovary	YES	NO	66		TCGA-29-A5NZ-F59530	TCGA-29-A5NZ	TCGA-29-A5NZ-01A	Stage IIIC	-24161	515	1088	0	984		879		Additional New Tumor Event		2014-05-14	FEMALE	Serous Cystadenocarcinoma	No	C48.1	8460-03-01	C48.1	YES		1040		NO			NO		G3	Progression of Disease
TCGA-30-1714-01	TCGA-30-1714-01	High		OV-like c1			miRNA cluster 1	cluster 3		TCGA-30-1714	TCGA Ovarian Cancer (OV)	ovarian serous cystadenocarcinoma	Ovary	YES	YES	68	Bilateral	TCGA-30-1714-F27518	TCGA-30-1714	TCGA-30-1714-01A	Stage IV	-25032		1158	0	1158		241				2009-06-02	FEMALE	Serous Cystadenocarcinoma	No	C56.9	8441-03-01	C56.9	YES	Tumor resection		0.4	NO		0.6		YES	G3	Recurrence
TCGA-30-1718-01	TCGA-30-1718-01	High	C9-OV	OV-like c1	OV-like c4	OV-like c16	miRNA cluster 1	cluster 6		TCGA-30-1718	TCGA Ovarian Cancer (OV)	ovarian serous cystadenocarcinoma	Ovary	YES	NO	44	Bilateral	TCGA-30-1718-F27534	TCGA-30-1718	TCGA-30-1718-01A	Stage IIIC	-16400		1579	0	1579		896				2009-06-02	FEMALE	Serous Cystadenocarcinoma	No	C56.9	8441-03-01	C56.9	YES	Tumor resection		0.6	NO		1.3		NO	G3	Recurrence
TCGA-30-1853-01	TCGA-30-1853-01	High		OV-like c1			miRNA cluster 1	cluster 3	mutation cluster 5	TCGA-30-1853	TCGA Ovarian Cancer (OV)	ovarian serous cystadenocarcinoma	Ovary	YES	NO	58	Bilateral	TCGA-30-1853-F27542	TCGA-30-1853	TCGA-30-1853-01A	Stage IIIC	-21404		1103	0	1103		634				2009-06-02	FEMALE	Serous Cystadenocarcinoma	No	C56.9	8441-03-01	C56.9	YES	Tumor resection		0.6	NO		1		NO	G3	Recurrence
TCGA-30-1855-01	TCGA-30-1855-01	High	C9-OV	OV-like c1	OV-like c4	OV-like c16	miRNA cluster 2	cluster 1		TCGA-30-1855	TCGA Ovarian Cancer (OV)	ovarian serous cystadenocarcinoma	Ovary			61		TCGA-30-1855-F27550	TCGA-30-1855	TCGA-30-1855-01A	Stage IIIC	-22394		75	0	75						2009-06-02	FEMALE	Serous Cystadenocarcinoma	No	C56.9	8441-03-01	C56.9	YES	Tumor resection		0.6	NO		1		NO	G3
TCGA-30-1856-01	TCGA-30-1856-01	High		OV-like c1	OV-like c4		miRNA cluster 1	cluster 3		TCGA-30-1856	TCGA Ovarian Cancer (OV)	ovarian serous cystadenocarcinoma	Ovary	YES	NO	56	Bilateral	TCGA-30-1856-F27552	TCGA-30-1856	TCGA-30-1856-01A	Stage IIIC	-20626		477	0	477		220				2009-06-02	FEMALE	Serous Cystadenocarcinoma	No	C56.9	8441-03-01	C56.9	YES	Tumor resection		0.6	NO		1		NO	G3	Recurrence
TCGA-30-1857-01	TCGA-30-1857-01	Squamous		OV-like c1			miRNA cluster 3	cluster 6		TCGA-30-1857	TCGA Ovarian Cancer (OV)	ovarian serous cystadenocarcinoma	Ovary			64	Right	TCGA-30-1857-F27564	TCGA-30-1857	TCGA-30-1857-01A	Stage IV	-23689		8	0	8						2009-06-02	FEMALE	Serous Cystadenocarcinoma	No	C56.9	8441-03-01	C56.9	YES	Tumor resection		0.7	NO		0.8			G3
TCGA-30-1859-01	TCGA-30-1859-01	High		OV-like c1	OV-like c4		miRNA cluster 1	cluster 3		TCGA-30-1859	TCGA Ovarian Cancer (OV)	ovarian serous cystadenocarcinoma	Ovary	YES	NO	56	Bilateral	TCGA-30-1859-F27566	TCGA-30-1859	TCGA-30-1859-01A		-20498		1463	0	1463	210		0			2009-06-02	FEMALE	Serous Cystadenocarcinoma	No	C56.9	8441-03-01	C56.9	YES	Tumor resection		0.3	NO		1			G3	Locoregional Disease
TCGA-30-1860-01	TCGA-30-1860-01	High	C9-OV	OV-like c1	OV-like c4	OV-like c16	miRNA cluster 2	cluster 6		TCGA-30-1860	TCGA Ovarian Cancer (OV)	ovarian serous cystadenocarcinoma	Ovary	YES	YES	58	Bilateral	TCGA-30-1860-F27580	TCGA-30-1860	TCGA-30-1860-01A	Stage IIIC	-21406		1366	0	1366		397				2009-06-02	FEMALE	Serous Cystadenocarcinoma	No	C56.9	8441-03-01	C56.9	YES	Tumor resection		0.4	NO		0.5		NO	G3	Recurrence
TCGA-30-1861-01	TCGA-30-1861-01	High		OV-like c1	OV-like c4		miRNA cluster 2	cluster 6		TCGA-30-1861	TCGA Ovarian Cancer (OV)	ovarian serous cystadenocarcinoma	Ovary			74	Bilateral		TCGA-30-1861	TCGA-30-1861-01A	Stage IIIC	-27103		1058	0	1058						2009-06-02	FEMALE	Serous Cystadenocarcinoma	No	C56.9	8441-03-01	C56.9	YES	Tumor resection		0.4	NO		0.8			G3
TCGA-30-1862-01	TCGA-30-1862-01	High	C9-OV	OV-like c1		OV-like c16	miRNA cluster 1	cluster 3	mutation cluster 5	TCGA-30-1862	TCGA Ovarian Cancer (OV)	ovarian serous cystadenocarcinoma	Ovary			65		TCGA-30-1862-F27593	TCGA-30-1862		Stage IV	-23895		186	0	186						2009-06-02	FEMALE	Serous Cystadenocarcinoma	No	C56.9	8441-03-01	C56.9	YES	Tumor resection							NO	G2
TCGA-30-1866-01	TCGA-30-1866-01	High		OV-like c1			miRNA cluster 2	cluster 1		TCGA-30-1866	TCGA Ovarian Cancer (OV)	ovarian serous cystadenocarcinoma	Ovary	YES	NO	61	Bilateral	TCGA-30-1866-F27595	TCGA-30-1866		Stage IV	-22562		1114	0	1114		285				2009-06-02	FEMALE	Serous Cystadenocarcinoma	No	C56.9	8441-03-01	C56.9	YES	Tumor resection								G2	Recurrence
TCGA-30-1867-01	TCGA-30-1867-01	High		OV-like c1			miRNA cluster 1	cluster 6		TCGA-30-1867	TCGA Ovarian Cancer (OV)	ovarian serous cystadenocarcinoma	Ovary			46		TCGA-30-1867-F27605	TCGA-30-1867	TCGA-30-1867-01A	Stage IV	-17159		37	0	37						2009-06-02	FEMALE	Serous Cystadenocarcinoma	No	C56.9	8441-03-01	C56.9	YES	Tumor resection		0.3	NO		0.3			GX
TCGA-30-1869-01	TCGA-30-1869-01			OV-like c1	OV-like c4					TCGA-30-1869	TCGA Ovarian Cancer (OV)	ovarian serous cystadenocarcinoma	Ovary	YES	NO	50	Bilateral	TCGA-30-1869-F27607	TCGA-30-1869	TCGA-30-1869-01A	Stage IV	-18398		1563	0	1563		767				2009-06-02	FEMALE	Serous Cystadenocarcinoma	No	C56.9	8441-03-01	C56.9	YES	Tumor resection			NO				NO	G3	Recurrence
TCGA-30-1880-01	TCGA-30-1880-01	Squamous		Low purity c2			miRNA cluster 1	cluster 3		TCGA-30-1880	TCGA Ovarian Cancer (OV)	ovarian serous cystadenocarcinoma	Ovary	YES	NO	56	Bilateral	TCGA-30-1880-F27620	TCGA-30-1880	TCGA-30-1880-01A	Stage IIIC	-20525		1751	0	1751		348				2009-06-02	FEMALE	Serous Cystadenocarcinoma	No	C56.9	8441-03-01	C56.9	YES	Tumor resection		0.6	NO		1		NO	G3	Recurrence
TCGA-30-1887-01	TCGA-30-1887-01	High		OV-like c1	OV-like c4		miRNA cluster 2	cluster 6		TCGA-30-1887	TCGA Ovarian Cancer (OV)	ovarian serous cystadenocarcinoma	Ovary			67	Bilateral	TCGA-30-1887-F27633	TCGA-30-1887	TCGA-30-1887-01A	Stage IIIC	-24495		738	0	738						2009-06-02	FEMALE	Serous Cystadenocarcinoma	No	C56.9	8441-03-01	C56.9	YES	Tumor resection		1	NO		1.1		YES	G2
TCGA-30-1891-01	TCGA-30-1891-01	Squamous	C9-OV	OV-like c1	OV-like c4	OV-like c16	miRNA cluster 3	cluster 6	mutation cluster 5	TCGA-30-1891	TCGA Ovarian Cancer (OV)	ovarian serous cystadenocarcinoma	Ovary	YES	NO	61	Bilateral	TCGA-30-1891-F27640	TCGA-30-1891	TCGA-30-1891-01A	Stage IIIC	-22344		914	0	914		181				2009-06-02	FEMALE	Serous Cystadenocarcinoma	No	C56.9	8441-03-01	C56.9	YES	Cytology (e.g. Peritoneal or pleural fluid)		0.8	NO		1.2		NO	G2	Recurrence
TCGA-30-1892-01	TCGA-30-1892-01	Squamous		OV-like c1	OV-like c4		miRNA cluster 3	cluster 6		TCGA-30-1892	TCGA Ovarian Cancer (OV)	ovarian serous cystadenocarcinoma	Ovary	YES	NO	52	Left	TCGA-30-1892-F27654	TCGA-30-1892	TCGA-30-1892-01A	Stage IIIC	-19256		1484	0	1484		253				2009-06-02	FEMALE	Serous Cystadenocarcinoma	No	C56.9	8441-03-01	C56.9	YES	Tumor resection		0.7	NO		1.2			G3	Recurrence
TCGA-31-1944-01	TCGA-31-1944-01	High	C9-OV	OV-like c1	OV-like c4	OV-like c16	miRNA cluster 1	cluster 3		TCGA-31-1944	TCGA Ovarian Cancer (OV)	ovarian serous cystadenocarcinoma	Ovary	YES	NO	47	Bilateral	TCGA-31-1944-F27668	TCGA-31-1944	TCGA-31-1944-01A	Stage IIIC	-17207			0	1386		678				2009-10-19	FEMALE	Serous Cystadenocarcinoma	No	C56.9	8441-03-01	C56.9	YES	Tumor resection		0.5	NO		1		YES	G3	Recurrence
TCGA-31-1946-01	TCGA-31-1946-01	Squamous		OV-like c1	OV-like c4		miRNA cluster 1	cluster 6		TCGA-31-1946	TCGA Ovarian Cancer (OV)	ovarian serous cystadenocarcinoma	Ovary	YES	NO	30	Bilateral	TCGA-31-1946-F27679	TCGA-31-1946	TCGA-31-1946-01A	Stage IIIC	-11146			0	918		664				2009-10-20	FEMALE	Serous Cystadenocarcinoma	No	C56.9	8441-03-01	C56.9	YES	Tumor resection		0.9	NO		1		NO	G3	Recurrence
TCGA-31-1950-01	TCGA-31-1950-01	High	C9-OV	OV-like c1	OV-like c4		miRNA cluster 1	cluster 4	mutation cluster 5	TCGA-31-1950	TCGA Ovarian Cancer (OV)	ovarian serous cystadenocarcinoma	Ovary	YES	NO	76	Bilateral	TCGA-31-1950-F27688	TCGA-31-1950	TCGA-31-1950-01A	Stage IIIC	-28100			0	571		349	1			2009-10-19	FEMALE	Serous Cystadenocarcinoma	No	C56.9	8441-03-01	C56.9	YES	Tumor resection		0.9	NO		1.2		NO	G2	Recurrence
TCGA-31-1951-01	TCGA-31-1951-01	High	C9-OV	OV-like c1	OV-like c4	OV-like c16	miRNA cluster 1	cluster 6		TCGA-31-1951	TCGA Ovarian Cancer (OV)	ovarian serous cystadenocarcinoma	Ovary	YES	NO	58	Left	TCGA-31-1951-F27692	TCGA-31-1951	TCGA-31-1951-01A	Stage IIIC	-21352			0	684		659				2010-01-04	FEMALE	Serous Cystadenocarcinoma	No	C56.9	8441-03-01	C56.9	YES	Tumor resection		0.5	NO		0.7		YES	G3	Recurrence
TCGA-31-1953-01	TCGA-31-1953-01	High	C9-OV	OV-like c1		OV-like c16	miRNA cluster 1	cluster 5	mutation cluster 5	TCGA-31-1953	TCGA Ovarian Cancer (OV)	ovarian serous cystadenocarcinoma	Ovary	YES	NO	52	Bilateral	TCGA-31-1953-F27698	TCGA-31-1953	TCGA-31-1953-01A	Stage IIIC	-19064			0	204		70	1			2009-10-20	FEMALE	Serous Cystadenocarcinoma	No	C56.9	8441-03-01	C56.9	YES	Tumor resection		0.5	NO		1		NO	G3	Recurrence
TCGA-31-1955-01	TCGA-31-1955-01	Squamous		OV-like c1	OV-like c4					TCGA-31-1955	TCGA Ovarian Cancer (OV)	ovarian serous cystadenocarcinoma	Ovary	YES	YES	43	Bilateral	TCGA-31-1955-F27704	TCGA-31-1955	TCGA-31-1955-01A	Stage IIIC	-15926			0	1293		918				2009-10-19	FEMALE	Serous Cystadenocarcinoma	No	C56.9	8441-03-01	C56.9	YES	Tumor resection		0.8	NO		1.4		NO	G3	Recurrence
TCGA-31-1956-01	TCGA-31-1956-01	Squamous		OV-like c1		OV-like c16	miRNA cluster 3	cluster 6		TCGA-31-1956	TCGA Ovarian Cancer (OV)	ovarian serous cystadenocarcinoma	Ovary	YES	NO	60	Left	TCGA-31-1956-F27711	TCGA-31-1956	TCGA-31-1956-01A	Stage IIIB	-22100			0	1342	119					2009-10-19	FEMALE	Serous Cystadenocarcinoma	No	C56.9	8441-03-01	C56.9	YES	Tumor resection		0.9	NO		1.3		YES	G3	Locoregional Disease
TCGA-31-1959-01	TCGA-31-1959-01	High		OV-like c1			miRNA cluster 1	cluster 4	mutation cluster 5	TCGA-31-1959	TCGA Ovarian Cancer (OV)	ovarian serous cystadenocarcinoma	Ovary			49	Bilateral	TCGA-31-1959-F27715	TCGA-31-1959	TCGA-31-1959-01A	Stage IV	-18247			0	67						2009-10-20	FEMALE	Serous Cystadenocarcinoma	No	C56.9	8441-03-01	C56.9	YES	Excisional Biopsy		0.7	NO		1.1		YES	G2
TCGA-36-1568-01	TCGA-36-1568-01	Squamous	C9-OV	OV-like c1	OV-like c4	OV-like c16	miRNA cluster 3	cluster 6	mutation cluster 5	TCGA-36-1568	TCGA Ovarian Cancer (OV)	ovarian serous cystadenocarcinoma	Ovary	YES	NO	52	Bilateral	TCGA-36-1568-F27850	TCGA-36-1568	TCGA-36-1568-01A	Stage IIIC	-19311			0	875		548				2009-06-02	FEMALE	Serous Cystadenocarcinoma	No	C56.9	8441-03-01	C56.9	YES	Tumor resection		0.5	NO		1.6		NO	G3	Recurrence
TCGA-36-1569-01	TCGA-36-1569-01	High	C9-OV	OV-like c1	OV-like c4		miRNA cluster 1	cluster 3	mutation cluster 5	TCGA-36-1569	TCGA Ovarian Cancer (OV)	ovarian serous cystadenocarcinoma	Ovary			52	Bilateral	TCGA-36-1569-F27855	TCGA-36-1569	TCGA-36-1569-01A	Stage IIIC	-19151			0	885			0			2009-06-02	FEMALE	Serous Cystadenocarcinoma	No	C56.9	8441-03-01	C56.9	YES	Cytology (e.g. Peritoneal or pleural fluid)		0.9	NO		1.6		YES	G3
TCGA-36-1570-01	TCGA-36-1570-01	Squamous	C9-OV	OV-like c1	OV-like c4	OV-like c16	miRNA cluster 1	cluster 2	mutation cluster 5	TCGA-36-1570	TCGA Ovarian Cancer (OV)	ovarian serous cystadenocarcinoma	Ovary	YES	NO	49	Bilateral	TCGA-36-1570-F27857	TCGA-36-1570	TCGA-36-1570-01A	Stage IIIC	-17956			0	655		375	0			2009-06-02	FEMALE	Serous Cystadenocarcinoma	No	C56.9	8441-03-01	C56.9	YES	Tumor resection		1	NO		1.3		YES	G3	Recurrence
TCGA-36-1571-01	TCGA-36-1571-01	High	C9-OV	OV-like c1	OV-like c4	OV-like c16	miRNA cluster 1	cluster 4	mutation cluster 5	TCGA-36-1571	TCGA Ovarian Cancer (OV)	ovarian serous cystadenocarcinoma	Ovary	YES	NO	53	Bilateral	TCGA-36-1571-F27862	TCGA-36-1571	TCGA-36-1571-01A	Stage IIIB	-19608		695	0	695		375				2009-06-02	FEMALE	Serous Cystadenocarcinoma	No	C56.9	8441-03-01	C56.9	YES	Tumor resection		0.9	NO		1.3		NO	G3	Recurrence
TCGA-36-1574-01	TCGA-36-1574-01	Squamous	C9-OV	Low purity c2		OV-like c16	miRNA cluster 3	cluster 6	mutation cluster 5	TCGA-36-1574	TCGA Ovarian Cancer (OV)	ovarian serous cystadenocarcinoma	Ovary	YES	NO	48	Bilateral	TCGA-36-1574-F27868	TCGA-36-1574		Stage IIIC	-17847			0	686		648	0			2009-06-02	FEMALE	Serous Cystadenocarcinoma	No	C56.9	8441-03-01	C56.9	YES	Tumor resection								G3	Recurrence
TCGA-36-1575-01	TCGA-36-1575-01	Squamous	C9-OV	OV-like c1	OV-like c4	OV-like c16	miRNA cluster 1	cluster 5	mutation cluster 5	TCGA-36-1575	TCGA Ovarian Cancer (OV)	ovarian serous cystadenocarcinoma	Ovary			83		TCGA-36-1575-F27872	TCGA-36-1575		Stage IIIB	-30592			0	260						2009-06-02	FEMALE	Serous Cystadenocarcinoma	No	C56.9	8441-03-01	C56.9	YES	Tumor resection							NO	G3
TCGA-36-1576-01	TCGA-36-1576-01	Squamous	C9-OV	OV-like c1	OV-like c4		miRNA cluster 2	cluster 6	mutation cluster 5	TCGA-36-1576	TCGA Ovarian Cancer (OV)	ovarian serous cystadenocarcinoma	Ovary	YES	NO	76		TCGA-36-1576-F27874	TCGA-36-1576	TCGA-36-1576-01A	Stage IIIC	-27778			0	915		817	2			2009-06-02	FEMALE	Serous Cystadenocarcinoma	No	C56.9	8441-03-01	C56.9	YES	Tumor resection		1	NO		2.6		YES	G3	Recurrence
TCGA-36-1577-01	TCGA-36-1577-01	Squamous	C9-OV	OV-like c1	OV-like c4	OV-like c16	miRNA cluster 1	cluster 3	mutation cluster 5	TCGA-36-1577	TCGA Ovarian Cancer (OV)	ovarian serous cystadenocarcinoma	Ovary			43	Bilateral	TCGA-36-1577-F27878	TCGA-36-1577	TCGA-36-1577-01A	Stage IIC	-15804			0	783						2009-06-02	FEMALE	Serous Cystadenocarcinoma	No	C56.9	8441-03-01	C56.9	YES	Cytology (e.g. Peritoneal or pleural fluid)		0.6	NO		1.7			G2
TCGA-36-1578-01	TCGA-36-1578-01	Squamous	C9-OV	OV-like c1	OV-like c4	OV-like c16	miRNA cluster 1	cluster 5	mutation cluster 5	TCGA-36-1578	TCGA Ovarian Cancer (OV)	ovarian serous cystadenocarcinoma	Ovary	YES	NO	63		TCGA-36-1578-F27884	TCGA-36-1578	TCGA-36-1578-01A	Stage IV	-23329			0	847		310	0			2009-06-02	FEMALE	Serous Cystadenocarcinoma	No	C56.9	8441-03-01	C56.9	YES	Cytology (e.g. Peritoneal or pleural fluid)		0.6	NO		0.6			G3	Recurrence
TCGA-36-1580-01	TCGA-36-1580-01	High	C9-OV	OV-like c1	OV-like c4	OV-like c16	miRNA cluster 2	cluster 1	mutation cluster 5	TCGA-36-1580	TCGA Ovarian Cancer (OV)	ovarian serous cystadenocarcinoma	Ovary	YES	NO	82		TCGA-36-1580-F27889	TCGA-36-1580	TCGA-36-1580-01A	Stage IIIC	-29992		737	0	737		440	1			2009-06-02	FEMALE	Serous Cystadenocarcinoma	No	C56.9	8441-03-01	C56.9	YES	Cytology (e.g. Peritoneal or pleural fluid)		1	NO		2			G3	Recurrence
TCGA-36-1581-01	TCGA-36-1581-01	High	C1-LUAD-enriched	Cluster 5	BRCA basal-like c6	OV-like c16	miRNA cluster 2	cluster 6		TCGA-36-1581	TCGA Ovarian Cancer (OV)	ovarian serous cystadenocarcinoma	Ovary	YES	NO	63	Left	TCGA-36-1581-F27893	TCGA-36-1581		Stage IIC	-23272			0	751		702	0			2009-06-02	FEMALE	Serous Cystadenocarcinoma	No	C56.9	8441-03-01	C56.9	YES	Cytology (e.g. Peritoneal or pleural fluid)								G3	Recurrence
TCGA-36-2529-01	TCGA-36-2529-01	High		OV-like c1	OV-like c4					TCGA-36-2529	TCGA Ovarian Cancer (OV)	ovarian serous cystadenocarcinoma	Ovary	YES	NO	71	Bilateral	TCGA-36-2529-F27897	TCGA-36-2529		Stage IIIC	-26092			0	1066		567	0			2010-08-17	FEMALE	Serous Cystadenocarcinoma	No	C48.2	8441-03-01	C48.2	YES	Tumor resection								G3	Recurrence
TCGA-36-2530-01	TCGA-36-2530-01	Squamous			OV-like c4					TCGA-36-2530	TCGA Ovarian Cancer (OV)	ovarian serous cystadenocarcinoma	Ovary	YES	NO	38	Bilateral	TCGA-36-2530-F27906	TCGA-36-2530		Stage IIIC	-13885			0	1004		630				2010-08-17	FEMALE	Serous Cystadenocarcinoma	No	C56.9	8441-03-01	C56.9	YES	Cytology (e.g. Peritoneal or pleural fluid)							NO	G3	Recurrence
TCGA-36-2532-01	TCGA-36-2532-01	Squamous		OV-like c1	OV-like c4					TCGA-36-2532	TCGA Ovarian Cancer (OV)	ovarian serous cystadenocarcinoma	Ovary			61	Bilateral	TCGA-36-2532-F27913	TCGA-36-2532	TCGA-36-2532-01A	Stage IIIC	-22333			0	897						2010-08-17	FEMALE	Serous Cystadenocarcinoma	No	C56.9	8441-03-01	C56.9	YES	Excisional Biopsy		0.9	NO		2.7		YES	G3
TCGA-36-2533-01	TCGA-36-2533-01	Squamous		OV-like c1	OV-like c4					TCGA-36-2533	TCGA Ovarian Cancer (OV)	ovarian serous cystadenocarcinoma	Ovary			55	Right		TCGA-36-2533	TCGA-36-2533-01A	Stage IIIC	-20187			0	0						2010-09-14	FEMALE	Serous Cystadenocarcinoma	No	C56.9	8441-03-01	C56.9	YES	Tumor resection		0.9	NO		1		YES	G3
TCGA-36-2534-01	TCGA-36-2534-01	Squamous		OV-like c1	OV-like c4					TCGA-36-2534	TCGA Ovarian Cancer (OV)	ovarian serous cystadenocarcinoma	Ovary	YES	NO	72	Right	TCGA-36-2534-F27918	TCGA-36-2534	TCGA-36-2534-01A	Stage IIIC	-26621			0	907		383	1			2010-08-18	FEMALE	Serous Cystadenocarcinoma	No	C56.9	8441-03-01	C56.9	YES	Tumor resection		0.9	NO		1.5			G3	Progression of Disease
TCGA-36-2537-01	TCGA-36-2537-01	Squamous		OV-like c1	OV-like c4					TCGA-36-2537	TCGA Ovarian Cancer (OV)	ovarian serous cystadenocarcinoma	Ovary	YES	NO	39	Bilateral	TCGA-36-2537-F27923	TCGA-36-2537	TCGA-36-2537-01A	Stage IIIC	-14595			0	788		431	2			2010-08-18	FEMALE	Serous Cystadenocarcinoma	No	C56.9	8441-03-01	C56.9	YES	Cytology (e.g. Peritoneal or pleural fluid)		0.8	NO		1.2			G3	Progression of Disease
TCGA-36-2538-01	TCGA-36-2538-01	Squamous		OV-like c1	OV-like c4					TCGA-36-2538	TCGA Ovarian Cancer (OV)	ovarian serous cystadenocarcinoma	Ovary	YES	NO	37	Right	TCGA-36-2538-F27930	TCGA-36-2538	TCGA-36-2538-01A	Stage IIIB	-13681			0	763		523				2010-08-18	FEMALE	Serous Cystadenocarcinoma	No	C56.9	8441-03-01	C56.9	YES	Cytology (e.g. Peritoneal or pleural fluid)		0.7	NO		1		NO	G3	Recurrence
TCGA-36-2539-01	TCGA-36-2539-01	Squamous		OV-like c1	OV-like c4					TCGA-36-2539	TCGA Ovarian Cancer (OV)	ovarian serous cystadenocarcinoma	Ovary							TCGA-36-2539-01A																						0.6	NO		1.3
TCGA-36-2540-01	TCGA-36-2540-01	Kirc+		Low purity c2	OV-like c4					TCGA-36-2540	TCGA Ovarian Cancer (OV)	ovarian serous cystadenocarcinoma	Ovary	YES	NO	26	Bilateral	TCGA-36-2540-F27936	TCGA-36-2540	TCGA-36-2540-01A	Stage IIIC	-9760			0	724		665	0			2010-08-18	FEMALE	Serous Cystadenocarcinoma	No	C56.9	8441-03-01	C56.9	YES	Tumor resection		0.9	NO		1.3		YES	G1	Recurrence
TCGA-36-2542-01	TCGA-36-2542-01	Squamous		OV-like c1	OV-like c4					TCGA-36-2542	TCGA Ovarian Cancer (OV)	ovarian serous cystadenocarcinoma	Ovary			59	Bilateral	TCGA-36-2542-F27942	TCGA-36-2542		Stage IIIB	-21902			0	657						2010-08-18	FEMALE	Serous Cystadenocarcinoma	No	C56.9	8441-03-01	C56.9	YES	Cytology (e.g. Peritoneal or pleural fluid)								G3
TCGA-36-2543-01	TCGA-36-2543-01	High		OV-like c1	OV-like c4					TCGA-36-2543	TCGA Ovarian Cancer (OV)	ovarian serous cystadenocarcinoma	Ovary	YES	NO	85	Bilateral	TCGA-36-2543-F27946	TCGA-36-2543	TCGA-36-2543-01A	Stage IIIC	-31211		68	0	68		27	3			2010-08-18	FEMALE	Serous Cystadenocarcinoma	No	C56.9	8441-03-01	C56.9	YES	Cytology (e.g. Peritoneal or pleural fluid)		0.5	NO		1.6			G3	Progression of Disease
TCGA-36-2544-01	TCGA-36-2544-01	Squamous		OV-like c1	OV-like c4					TCGA-36-2544	TCGA Ovarian Cancer (OV)	ovarian serous cystadenocarcinoma	Ovary	YES	NO	58	Bilateral	TCGA-36-2544-F27948	TCGA-36-2544	TCGA-36-2544-01A	Stage IIIC	-21384			0	638		325				2010-08-18	FEMALE	Serous Cystadenocarcinoma	No	C56.9	8441-03-01	C56.9	YES	Tumor resection		0.7	NO		2.3			G3	Progression of Disease
TCGA-36-2545-01	TCGA-36-2545-01	Squamous		OV-like c1	OV-like c4					TCGA-36-2545	TCGA Ovarian Cancer (OV)	ovarian serous cystadenocarcinoma	Ovary			42	Bilateral	TCGA-36-2545-F27954	TCGA-36-2545	TCGA-36-2545-01A	Stage IIIA	-15444			0	557						2010-08-18	FEMALE	Serous Cystadenocarcinoma	No	C56.9	8441-03-01	C56.9	YES	Tumor resection		0.8	NO		2			G3
TCGA-36-2547-01	TCGA-36-2547-01	High		OV-like c1	OV-like c4					TCGA-36-2547	TCGA Ovarian Cancer (OV)	ovarian serous cystadenocarcinoma	Ovary			64	Left	TCGA-36-2547-F27958	TCGA-36-2547	TCGA-36-2547-01A	Stage IIIC	-23706			0	624						2010-08-18	FEMALE	Serous Cystadenocarcinoma	No	C56.9	8441-03-01	C56.9	YES	Tumor resection		0.9	NO		1.7			G3
TCGA-36-2548-01	TCGA-36-2548-01	High		OV-like c1	OV-like c4					TCGA-36-2548	TCGA Ovarian Cancer (OV)	ovarian serous cystadenocarcinoma	Ovary	YES	NO	57	Right	TCGA-36-2548-F27962	TCGA-36-2548	TCGA-36-2548-01A	Stage IIIC	-20897			0	431		395				2010-08-18	FEMALE	Serous Cystadenocarcinoma	No	C56.9	8441-03-01	C56.9	YES	Other method, specify:		0.7	NO		1.3			G3	Recurrence
TCGA-36-2549-01	TCGA-36-2549-01	BRCA-LUAD+		OV-like c1	OV-like c4					TCGA-36-2549	TCGA Ovarian Cancer (OV)	ovarian serous cystadenocarcinoma	Ovary			54	Bilateral	TCGA-36-2549-F27966	TCGA-36-2549	TCGA-36-2549-01A	Stage IIC	-20076			0	184						2010-08-18	FEMALE	Serous Cystadenocarcinoma	No	C56.9	8441-03-01	C56.9	YES	Tumor resection		0.9	NO		1.4			G3
TCGA-36-2551-01	TCGA-36-2551-01	High		OV-like c1	OV-like c4					TCGA-36-2551	TCGA Ovarian Cancer (OV)	ovarian serous cystadenocarcinoma	Ovary	YES	NO	57	Bilateral	TCGA-36-2551-F27970	TCGA-36-2551	TCGA-36-2551-01A	Stage IIIC	-21045			0	492		338				2010-08-18	FEMALE	Serous Cystadenocarcinoma	No	C56.9	8441-03-01	C56.9	YES	Cytology (e.g. Peritoneal or pleural fluid)		0.7	NO		1		NO	G3	Recurrence
TCGA-36-2552-01	TCGA-36-2552-01	High		OV-like c1	OV-like c4					TCGA-36-2552	TCGA Ovarian Cancer (OV)	ovarian serous cystadenocarcinoma	Ovary			64	Bilateral	TCGA-36-2552-F27976	TCGA-36-2552	TCGA-36-2552-01A	Stage IIC	-23379			0	349						2010-08-18	FEMALE	Serous Cystadenocarcinoma	No	C56.9	8441-03-01	C56.9	YES	Tumor resection		0.8	NO		1.3			G3
TCGA-3P-A9WA-01	TCGA-3P-A9WA-01									TCGA-3P-A9WA	TCGA Ovarian Cancer (OV)	ovarian serous cystadenocarcinoma	Ovary			55	Left	TCGA-3P-A9WA-F67273	TCGA-3P-A9WA	TCGA-3P-A9WA-01A	Stage IIB	-20211	126		0	420				Scheduled Follow-up Submission	Complete Remission/Response	2014-11-04	FEMALE	Serous Cystadenocarcinoma	No	C56.9	8440-03-01	C56.9	YES	Other method, specify:	660		NO	100		NO		G3
TCGA-42-2582-01	TCGA-42-2582-01	High		OV-like c1	OV-like c4					TCGA-42-2582	TCGA Ovarian Cancer (OV)	ovarian serous cystadenocarcinoma	Ovary	YES	YES	49	Bilateral	TCGA-42-2582-F34657	TCGA-42-2582	TCGA-42-2582-01A	Stage IIIC	-17961		1447	0	435		1179	1	Additional New Tumor Event	Progressive Disease	2013-03-18	FEMALE	Serous Cystadenocarcinoma	No	C56.9	8441-03-01	C56.9	YES	Cytology (e.g. Peritoneal or pleural fluid)		0.8	NO		1.3	NO	YES	G3	Progression of Disease
TCGA-42-2587-01	TCGA-42-2587-01	Squamous		OV-like c1	OV-like c4					TCGA-42-2587	TCGA Ovarian Cancer (OV)	ovarian serous cystadenocarcinoma	Ovary			75	Bilateral	TCGA-42-2587-F28795	TCGA-42-2587	TCGA-42-2587-01A	Stage IIIC	-27510			0	722						2011-08-19	FEMALE	Serous Cystadenocarcinoma	No	C56.9	8441-03-01	C56.9	YES	Tumor resection		0.7	NO		1.4		YES	G3
TCGA-42-2588-01	TCGA-42-2588-01	High		OV-like c1	OV-like c4					TCGA-42-2588	TCGA Ovarian Cancer (OV)	ovarian serous cystadenocarcinoma	Ovary	YES	NO	61	Bilateral	TCGA-42-2588-F28821	TCGA-42-2588		Stage IV	-22377		880	0	287		267	2			2012-01-26	FEMALE	Serous Cystadenocarcinoma	No	C56.9	8441-03-01	C56.9	YES	Cytology (e.g. Peritoneal or pleural fluid)							YES	G3	Progression of Disease
TCGA-42-2589-01	TCGA-42-2589-01	High		OV-like c1	OV-like c4					TCGA-42-2589	TCGA Ovarian Cancer (OV)	ovarian serous cystadenocarcinoma	Ovary	YES	YES	54	Bilateral	TCGA-42-2589-F41366	TCGA-42-2589	TCGA-42-2589-01A	Stage IIIC	-19852			0	1278		1274		Additional New Tumor Event	Progressive Disease	2013-03-15	FEMALE	Serous Cystadenocarcinoma	No	C56.9	8441-03-01	C56.9	YES	Fine needle aspiration biopsy		1	NO		1	NO	YES	G3
TCGA-42-2590-01	TCGA-42-2590-01	High		OV-like c1	OV-like c4					TCGA-42-2590	TCGA Ovarian Cancer (OV)	ovarian serous cystadenocarcinoma	Ovary	YES	NO	57	Bilateral	TCGA-42-2590-F28809	TCGA-42-2590	TCGA-42-2590-01A	Stage IV	-20965		317	0	227		226	1			2011-05-18	FEMALE	Serous Cystadenocarcinoma	No	C56.9	8441-03-01	C56.9	YES	Cytology (e.g. Peritoneal or pleural fluid)		0.6	NO		2.2			G2	Progression of Disease
TCGA-42-2591-01	TCGA-42-2591-01	Squamous		OV-like c1	OV-like c4					TCGA-42-2591	TCGA Ovarian Cancer (OV)	ovarian serous cystadenocarcinoma	Ovary			51	Bilateral	TCGA-42-2591-F41420	TCGA-42-2591	TCGA-42-2591-01A	Stage IIIC	-18654			0	1240				Scheduled Follow-up Submission	Complete Remission/Response	2013-03-18	FEMALE	Serous Cystadenocarcinoma	No	C56.9	8441-03-01	C56.9	YES	Tumor resection		0.7	NO		1.5	NO	YES	GX
TCGA-42-2593-01	TCGA-42-2593-01	High		OV-like c1	OV-like c4					TCGA-42-2593	TCGA Ovarian Cancer (OV)	ovarian serous cystadenocarcinoma	Ovary			67	Bilateral	TCGA-42-2593-F39341	TCGA-42-2593	TCGA-42-2593-01A	Stage IIIC	-24823		45	0				4	Scheduled Follow-up Submission		2013-01-17	FEMALE	Serous Cystadenocarcinoma	No	C56.9	8441-03-01	C56.9	YES	Tumor resection		0.7	NO		0.9	NO	YES	G3
TCGA-57-1582-01	TCGA-57-1582-01	High	C9-OV	OV-like c1		OV-like c16	miRNA cluster 2	cluster 1	mutation cluster 5	TCGA-57-1582	TCGA Ovarian Cancer (OV)	ovarian serous cystadenocarcinoma	Ovary			50	Left	TCGA-57-1582-F28059	TCGA-57-1582	TCGA-57-1582-01A	Stage IIIC			731	0	731						2009-06-02	FEMALE	Serous Cystadenocarcinoma	No	C56.9	8441-03-01	C56.9	YES	Tumor resection		0.6	NO		2		YES	G3
TCGA-57-1583-01	TCGA-57-1583-01	High	C9-OV	OV-like c1		OV-like c16	miRNA cluster 1	cluster 5	mutation cluster 5	TCGA-57-1583	TCGA Ovarian Cancer (OV)	ovarian serous cystadenocarcinoma	Ovary			57	Left	TCGA-57-1583-F28068	TCGA-57-1583	TCGA-57-1583-01A	Stage IIIC	-21167		346	0	346						2009-06-02	FEMALE	Serous Cystadenocarcinoma	No	C56.9	8441-03-01	C56.9	YES	Tumor resection		1	NO		1.4		NO	G3
TCGA-57-1584-01	TCGA-57-1584-01	Squamous	C9-OV	OV-like c1		OV-like c16	miRNA cluster 3	cluster 6	mutation cluster 3	TCGA-57-1584	TCGA Ovarian Cancer (OV)	ovarian serous cystadenocarcinoma	Ovary	YES	NO	47	Bilateral	TCGA-57-1584-F28072	TCGA-57-1584		Stage IIIC	-17263			0	643		530	0			2009-06-02	FEMALE	Serous Cystadenocarcinoma	No	C56.9	8441-03-01	C56.9	YES	Tumor resection							YES	G3	Recurrence
TCGA-57-1585-01	TCGA-57-1585-01	Squamous		OV-like c1			miRNA cluster 3	cluster 6		TCGA-57-1585	TCGA Ovarian Cancer (OV)	ovarian serous cystadenocarcinoma	Ovary			57	Bilateral	TCGA-57-1585-F28076	TCGA-57-1585	TCGA-57-1585-01A	Stage IIIC	-20862		53	0	53						2009-06-02	FEMALE	Serous Cystadenocarcinoma	No	C56.9	8441-03-01	C56.9	YES	Tumor resection		0.6	NO		0.8		YES	G3
TCGA-57-1586-01	TCGA-57-1586-01	High		OV-like c1	OV-like c4		miRNA cluster 1	cluster 4		TCGA-57-1586	TCGA Ovarian Cancer (OV)	ovarian serous cystadenocarcinoma	Ovary	YES	NO	66	Bilateral	TCGA-57-1586-F28080	TCGA-57-1586		Stage IIIC	-24304			0	679		259				2009-06-02	FEMALE	Serous Cystadenocarcinoma	No	C56.9	8441-03-01	C56.9	YES	Tumor resection							YES	G3	Recurrence
TCGA-57-1992-01	TCGA-57-1992-01	High		OV-like c1						TCGA-57-1992	TCGA Ovarian Cancer (OV)	ovarian serous cystadenocarcinoma	Ovary			62	Left	TCGA-57-1992-F28090	TCGA-57-1992	TCGA-57-1992-01A	Stage IC				0	882						2009-12-04	FEMALE	Serous Cystadenocarcinoma	No	C56.9	8441-03-01	C56.9	YES	Tumor resection		0.6	NO		1.3		YES	G3
TCGA-57-1993-01	TCGA-57-1993-01	High	C9-OV	OV-like c1		OV-like c16	miRNA cluster 1	cluster 4	mutation cluster 5	TCGA-57-1993	TCGA Ovarian Cancer (OV)	ovarian serous cystadenocarcinoma	Ovary			56	Bilateral	TCGA-57-1993-F28092	TCGA-57-1993	TCGA-57-1993-01A	Stage IIIC	-20498			0	763						2010-01-07	FEMALE	Serous Cystadenocarcinoma	No	C56.9	8441-03-01	C56.9	YES	Tumor resection		0.5	NO		1.5		YES	G3
TCGA-57-1994-01	TCGA-57-1994-01	High		OV-like c1		OV-like c16	miRNA cluster 1	cluster 4		TCGA-57-1994	TCGA Ovarian Cancer (OV)	ovarian serous cystadenocarcinoma	Ovary			63		TCGA-57-1994-F28096	TCGA-57-1994	TCGA-57-1994-01A		-23062			0	761						2011-06-10	FEMALE	Serous Cystadenocarcinoma	No	C56.9	8441-03-01	C56.9	YES	Tumor resection		0.5	NO		0.5
TCGA-59-2348-01	TCGA-59-2348-01	High	C9-OV	OV-like c1	OV-like c4	OV-like c16	miRNA cluster 2	cluster 1	mutation cluster 5	TCGA-59-2348	TCGA Ovarian Cancer (OV)	ovarian serous cystadenocarcinoma	Ovary			59	Bilateral	TCGA-59-2348-F28098	TCGA-59-2348	TCGA-59-2348-01A	Stage IIIC				0	5481						2010-01-29	FEMALE	Serous Cystadenocarcinoma	No	C56.9	8441-03-01	C56.9	YES	Tumor resection		1	NO		2			G3
TCGA-59-2349-01	TCGA-59-2349-01	Kirc+		Cluster 5	BRCA basal-like c6					TCGA-59-2349	TCGA Ovarian Cancer (OV)	ovarian serous cystadenocarcinoma	Ovary			71	Left	TCGA-59-2349-F28100	TCGA-59-2349	TCGA-59-2349-01A	Stage IA			2437	0							2010-01-29	FEMALE	Serous Cystadenocarcinoma	No	C56.9	8441-03-01	C56.9	YES	Tumor resection		0.8	NO		1.3			G3
TCGA-59-2350-01	TCGA-59-2350-01	Squamous	C9-OV	OV-like c1		OV-like c16	miRNA cluster 2	cluster 5	mutation cluster 5	TCGA-59-2350	TCGA Ovarian Cancer (OV)	ovarian serous cystadenocarcinoma	Ovary			44	Bilateral	TCGA-59-2350-F28102	TCGA-59-2350		Stage IV			679	0			211				2010-01-29	FEMALE	Serous Cystadenocarcinoma	No	C56.9	8441-03-01	C56.9	YES	Tumor resection								G3	Progression of Disease
TCGA-59-2351-01	TCGA-59-2351-01	High	C9-OV	OV-like c1	OV-like c4	OV-like c16	miRNA cluster 2	cluster 6	mutation cluster 5	TCGA-59-2351	TCGA Ovarian Cancer (OV)	ovarian serous cystadenocarcinoma	Ovary	YES	NO	51	Bilateral	TCGA-59-2351-F28104	TCGA-59-2351	TCGA-59-2351-01A	Stage IIIC				0	3532		2139				2010-01-29	FEMALE	Serous Cystadenocarcinoma	No	C56.9	8441-03-01	C56.9	YES	Tumor resection		0.8	NO		2			G3	Progression of Disease
TCGA-59-2352-01	TCGA-59-2352-01	Squamous	C9-OV	OV-like c1	OV-like c4	OV-like c16	miRNA cluster 1	cluster 6	mutation cluster 5	TCGA-59-2352	TCGA Ovarian Cancer (OV)	ovarian serous cystadenocarcinoma	Ovary			78	Right		TCGA-59-2352	TCGA-59-2352-01A	Stage IIIC			286	0							2010-01-29	FEMALE	Serous Cystadenocarcinoma	No	C56.9	8441-03-01	C56.9	YES	Cytology (e.g. Peritoneal or pleural fluid)		1.2	NO		2			G3
TCGA-59-2354-01	TCGA-59-2354-01	Squamous	C9-OV	OV-like c1	OV-like c4		miRNA cluster 2	cluster 1	mutation cluster 5	TCGA-59-2354	TCGA Ovarian Cancer (OV)	ovarian serous cystadenocarcinoma	Ovary	YES	NO	63	Left	TCGA-59-2354-F28107	TCGA-59-2354	TCGA-59-2354-01A	Stage IIIC			1046	0			462				2010-01-29	FEMALE	Serous Cystadenocarcinoma	No	C56.9	8441-03-01	C56.9	YES	Tumor resection		1	NO		2.4		YES	G3	Progression of Disease
TCGA-59-2355-01	TCGA-59-2355-01	Squamous	C9-OV	OV-like c1		OV-like c16	miRNA cluster 1	cluster 6	mutation cluster 5	TCGA-59-2355	TCGA Ovarian Cancer (OV)	ovarian serous cystadenocarcinoma	Ovary			58	Right	TCGA-59-2355-F28111	TCGA-59-2355	TCGA-59-2355-01A	Stage IV			65	0							2010-01-29	FEMALE	Serous Cystadenocarcinoma	No	C56.9	8441-03-01	C56.9	YES	Tumor resection		0.4	NO		0.6		YES	G3
TCGA-59-2363-01	TCGA-59-2363-01	Squamous	C9-OV	OV-like c1	OV-like c4	OV-like c16	miRNA cluster 2	cluster 1	mutation cluster 5	TCGA-59-2363	TCGA Ovarian Cancer (OV)	ovarian serous cystadenocarcinoma	Ovary			40	Bilateral	TCGA-59-2363-F28115	TCGA-59-2363	TCGA-59-2363-01A	Stage IIIA				0	165						2010-02-12	FEMALE	Serous Cystadenocarcinoma	No	C56.9	8441-03-01	C56.9	YES	Tumor resection		1	NO		1.5		NO	G3
TCGA-59-2372-01	TCGA-59-2372-01	High		OV-like c1	OV-like c4					TCGA-59-2372	TCGA Ovarian Cancer (OV)	ovarian serous cystadenocarcinoma	Ovary			73	Bilateral	TCGA-59-2372-F28119	TCGA-59-2372	TCGA-59-2372-01A	Stage IIIC			1363	0							2010-02-12	FEMALE	Serous Cystadenocarcinoma	No	C56.9	8441-03-01	C56.9	YES	Tumor resection		1	NO		1		NO	G2
TCGA-59-A5PD-01	TCGA-59-A5PD-01									TCGA-59-A5PD	TCGA Ovarian Cancer (OV)	ovarian serous cystadenocarcinoma	Ovary			55	Right		TCGA-59-A5PD	TCGA-59-A5PD-01A	Stage IC	-20263	730	624	0				0			2013-06-25	FEMALE	Serous Cystadenocarcinoma	No	C56.9	8441-03-01	C56.9	YES	Tumor resection	130		NO	100			YES	G3
TCGA-5X-AA5U-01	TCGA-5X-AA5U-01									TCGA-5X-AA5U	TCGA Ovarian Cancer (OV)	ovarian serous cystadenocarcinoma	Ovary			61	Right	TCGA-5X-AA5U-F69358	TCGA-5X-AA5U	TCGA-5X-AA5U-01A	Stage IIC	-22438	11		0	361			0	Scheduled Follow-up Submission	Complete Remission/Response	2015-01-07	FEMALE	Serous Cystadenocarcinoma	No	C56.9	8460-03-01	C56.9	YES	Tumor resection	230		NO	100		NO	NO	GX
TCGA-61-1721-01	TCGA-61-1721-01	Quiet	C5-KIRC	Low purity c2	OV-like c4	GBM-like c6	miRNA cluster 3	cluster 6		TCGA-61-1721	TCGA Ovarian Cancer (OV)	ovarian serous cystadenocarcinoma	Ovary			38	Bilateral	TCGA-61-1721-F28123	TCGA-61-1721	TCGA-61-1721-01A	Stage IV	-13894			0	338						2009-06-02	FEMALE	Serous Cystadenocarcinoma	Yes	C56.9	8441-03-01	C56.9	YES	Excisional Biopsy		0.9	NO		1		YES	G1
TCGA-61-1722-01	TCGA-61-1722-01	High		OV-like c1	OV-like c4					TCGA-61-1722	TCGA Ovarian Cancer (OV)	ovarian serous cystadenocarcinoma	Ovary			89	Bilateral	TCGA-61-1722-F28129	TCGA-61-1722	TCGA-61-1722-01A	Stage IB	-32853			0	246						2009-06-02	FEMALE	Serous Cystadenocarcinoma	No	C56.9	8441-03-01	C56.9	YES	Tumor resection		1	NO		1.5			G3
TCGA-61-1724-01	TCGA-61-1724-01	High	C9-OV	OV-like c1	OV-like c4	OV-like c16	miRNA cluster 3	cluster 5		TCGA-61-1724	TCGA Ovarian Cancer (OV)	ovarian serous cystadenocarcinoma	Ovary	YES	NO	47	Bilateral	TCGA-61-1724-F28135	TCGA-61-1724		Stage IIIC	-17168		637	0	637	187					2009-06-02	FEMALE	Serous Cystadenocarcinoma	No	C56.9	8441-03-01	C56.9	YES	Tumor resection							YES	G3	Locoregional Disease
TCGA-61-1725-01	TCGA-61-1725-01	Squamous		OV-like c1		OV-like c16	miRNA cluster 1	cluster 2		TCGA-61-1725	TCGA Ovarian Cancer (OV)	ovarian serous cystadenocarcinoma	Ovary	YES	NO	40	Bilateral	TCGA-61-1725-F28143	TCGA-61-1725	TCGA-61-1725-01A	Stage IIIC	-14782			0	956		844				2009-06-02	FEMALE	Serous Cystadenocarcinoma	No	C56.9	8441-03-01	C56.9	YES	Tumor resection		0.8	NO		1		YES	G3	Recurrence
TCGA-61-1727-01	TCGA-61-1727-01	Squamous		OV-like c1	OV-like c4					TCGA-61-1727	TCGA Ovarian Cancer (OV)	ovarian serous cystadenocarcinoma	Ovary			74	Right	TCGA-61-1727-F28152	TCGA-61-1727	TCGA-61-1727-01A	Stage IC	-27203			0	564						2009-06-02	FEMALE	Serous Cystadenocarcinoma	No	C56.9	8441-03-01	C56.9	YES	Tumor resection		0.8	NO		1.1			G3
TCGA-61-1728-01	TCGA-61-1728-01	High	C9-OV	OV-like c1		OV-like c16	miRNA cluster 1	cluster 6	mutation cluster 5	TCGA-61-1728	TCGA Ovarian Cancer (OV)	ovarian serous cystadenocarcinoma	Ovary	YES	NO	59	Bilateral	TCGA-61-1728-F28156	TCGA-61-1728	TCGA-61-1728-01A	Stage IV	-21582			0	848		533				2009-06-02	FEMALE	Serous Cystadenocarcinoma	No	C56.9	8441-03-01	C56.9	YES	Tumor resection		0.6	NO		1.1		NO	G3	Recurrence
TCGA-61-1730-01	TCGA-61-1730-01	High		OV-like c1	OV-like c4					TCGA-61-1730	TCGA Ovarian Cancer (OV)	ovarian serous cystadenocarcinoma	Ovary			78	Left	TCGA-61-1730-F28161	TCGA-61-1730	TCGA-61-1730-01A	Stage IC	-28508		132	0	132						2009-06-02	FEMALE	Serous Cystadenocarcinoma	No	C56.9	8441-03-01	C56.9	YES	Tumor resection		0.9	NO		1.2		NO	G3
TCGA-61-1733-01	TCGA-61-1733-01	High	C9-OV	OV-like c1	OV-like c4	OV-like c16	miRNA cluster 1	cluster 3		TCGA-61-1733	TCGA Ovarian Cancer (OV)	ovarian serous cystadenocarcinoma	Ovary	YES	NO	71	Bilateral	TCGA-61-1733-F28163	TCGA-61-1733	TCGA-61-1733-01A	Stage IIIC	-26180			0	967		175				2009-06-02	FEMALE	Serous Cystadenocarcinoma	No	C56.9	8441-03-01	C56.9	YES	Tumor resection		0.6	NO		1.5		YES	G3	Recurrence
TCGA-61-1734-01	TCGA-61-1734-01	Squamous		OV-like c1	OV-like c4					TCGA-61-1734	TCGA Ovarian Cancer (OV)	ovarian serous cystadenocarcinoma	Ovary			52	Bilateral	TCGA-61-1734-F28171	TCGA-61-1734	TCGA-61-1734-01B	Stage IC	-19026			0	866						2009-06-02	FEMALE	Serous Cystadenocarcinoma	No	C56.9	8441-03-01	C56.9	YES	Tumor resection		1	NO		1.2		YES	G3
TCGA-61-1736-01	TCGA-61-1736-01	Squamous	C9-OV	OV-like c1	OV-like c4	OV-like c16	miRNA cluster 1	cluster 2	mutation cluster 5	TCGA-61-1736	TCGA Ovarian Cancer (OV)	ovarian serous cystadenocarcinoma	Ovary	YES	NO	45	Bilateral	TCGA-61-1736-F28175	TCGA-61-1736	TCGA-61-1736-01B	Stage IIIC	-16613		1484	0	1484		764				2009-06-02	FEMALE	Serous Cystadenocarcinoma	No	C56.9	8441-03-01	C56.9	YES	Excisional Biopsy		0.8	NO		1		YES	G3	Recurrence
TCGA-61-1737-01	TCGA-61-1737-01	High		OV-like c1			miRNA cluster 1	cluster 5		TCGA-61-1737	TCGA Ovarian Cancer (OV)	ovarian serous cystadenocarcinoma	Ovary			42	Bilateral	TCGA-61-1737-F28182	TCGA-61-1737	TCGA-61-1737-01A	Stage IV	-15515			0	1364						2009-06-02	FEMALE	Serous Cystadenocarcinoma	No	C56.9	8441-03-01	C56.9	YES	Cytology (e.g. Peritoneal or pleural fluid)		0.3	NO		0.7		YES	G3
TCGA-61-1738-01	TCGA-61-1738-01	High	C9-OV	UCEC Serous c4	BRCA basal-like c6	OV-like c16	miRNA cluster 1	cluster 5		TCGA-61-1738	TCGA Ovarian Cancer (OV)	ovarian serous cystadenocarcinoma	Ovary	YES	NO	60	Right	TCGA-61-1738-F28190	TCGA-61-1738	TCGA-61-1738-01A	Stage IIIC	-21965		1089	0	1089		276				2009-06-02	FEMALE	Serous Cystadenocarcinoma	No	C56.9	8441-03-01	C56.9	YES	Tumor resection		1.2	NO		1.2		YES	G3	Recurrence
TCGA-61-1740-01	TCGA-61-1740-01	High	C9-OV	OV-like c1	OV-like c4	OV-like c16	miRNA cluster 2	cluster 2		TCGA-61-1740	TCGA Ovarian Cancer (OV)	ovarian serous cystadenocarcinoma	Ovary			71	Right	TCGA-61-1740-F28198	TCGA-61-1740	TCGA-61-1740-01A	Stage IIIC	-26169		74	0	74			3			2009-06-02	FEMALE	Serous Cystadenocarcinoma	No	C56.9	8441-03-01	C56.9	YES	Tumor resection		0.4	NO		0.6		YES	G3
TCGA-61-1741-01	TCGA-61-1741-01	High	C9-OV	OV-like c1	OV-like c4	OV-like c16	miRNA cluster 1	cluster 3		TCGA-61-1741	TCGA Ovarian Cancer (OV)	ovarian serous cystadenocarcinoma	Ovary	YES	NO	76	Bilateral	TCGA-61-1741-F28201	TCGA-61-1741	TCGA-61-1741-01A	Stage IIIB	-27762		1024	0	1024		488				2009-06-02	FEMALE	Serous Cystadenocarcinoma	No	C56.9	8441-03-01	C56.9	YES	Tumor resection		1	NO		1.2			G3	Recurrence
TCGA-61-1743-01	TCGA-61-1743-01	High	C9-OV	OV-like c1	BRCA basal-like c6	OV-like c16	miRNA cluster 1	cluster 1		TCGA-61-1743	TCGA Ovarian Cancer (OV)	ovarian serous cystadenocarcinoma	Ovary		NO	53	Bilateral	TCGA-61-1743-F28209	TCGA-61-1743	TCGA-61-1743-01A	Stage IIC	-19365		1329	0	1329		809				2009-06-02	FEMALE	Serous Cystadenocarcinoma	No	C56.9	8441-03-01	C56.9	YES	Tumor resection		1	NO		1.5			G2	Recurrence
TCGA-61-1895-01	TCGA-61-1895-01	High		OV-like c1	OV-like c4		miRNA cluster 1	cluster 4		TCGA-61-1895	TCGA Ovarian Cancer (OV)	ovarian serous cystadenocarcinoma	Ovary			52	Bilateral	TCGA-61-1895-F28213	TCGA-61-1895	TCGA-61-1895-01A	Stage IIIB	-19060			0	44						2009-10-01	FEMALE	Serous Cystadenocarcinoma	No	C56.9	8441-03-01	C56.9	YES	Tumor resection		1	NO		1.1		YES	G3
TCGA-61-1899-01	TCGA-61-1899-01	High		OV-like c1	OV-like c4		miRNA cluster 1	cluster 4		TCGA-61-1899	TCGA Ovarian Cancer (OV)	ovarian serous cystadenocarcinoma	Ovary			81	Left	TCGA-61-1899-F28217	TCGA-61-1899	TCGA-61-1899-01A	Stage IIIC	-29692			0	256						2009-10-01	FEMALE	Serous Cystadenocarcinoma	No	C56.9	8441-03-01	C56.9	YES	Tumor resection		1	NO		1.5			G3
TCGA-61-1900-01	TCGA-61-1900-01	Squamous	C9-OV	OV-like c1	OV-like c4	OV-like c16	miRNA cluster 1	cluster 5		TCGA-61-1900	TCGA Ovarian Cancer (OV)	ovarian serous cystadenocarcinoma	Ovary			51	Bilateral	TCGA-61-1900-F28221	TCGA-61-1900	TCGA-61-1900-01A	Stage IIIB	-18963			0	176						2009-10-01	FEMALE	Serous Cystadenocarcinoma	No	C56.9	8441-03-01	C56.9	YES	Cytology (e.g. Peritoneal or pleural fluid)		0.9	NO		1.5		NO	G3
TCGA-61-1901-01	TCGA-61-1901-01	Squamous		OV-like c1			miRNA cluster 1	cluster 6		TCGA-61-1901	TCGA Ovarian Cancer (OV)	ovarian serous cystadenocarcinoma	Ovary	YES	YES	65	Bilateral	TCGA-61-1901-F28226	TCGA-61-1901		Stage IV	-24042		347	0	347		329				2009-10-01	FEMALE	Serous Cystadenocarcinoma	No	C56.9	8441-03-01	C56.9	YES	Cytology (e.g. Peritoneal or pleural fluid)							YES	G3	Progression of Disease
TCGA-61-1903-01	TCGA-61-1903-01	High		OV-like c1	OV-like c4					TCGA-61-1903	TCGA Ovarian Cancer (OV)	ovarian serous cystadenocarcinoma	Ovary			55	Bilateral	TCGA-61-1903-F28231	TCGA-61-1903	TCGA-61-1903-01A	Stage IB	-20381			0	396						2009-10-01	FEMALE	Serous Cystadenocarcinoma	No	C56.9	8441-03-01	C56.9	YES	Tumor resection		1	NO		1.2		NO	G3
TCGA-61-1904-01	TCGA-61-1904-01	High		OV-like c1						TCGA-61-1904	TCGA Ovarian Cancer (OV)	ovarian serous cystadenocarcinoma	Ovary			60	Bilateral	TCGA-61-1904-F28236	TCGA-61-1904		Stage IIIC	-22009			0	276						2009-10-01	FEMALE	Serous Cystadenocarcinoma	No	C56.9	8441-03-01	C56.9	YES	Tumor resection							NO	G3
TCGA-61-1906-01	TCGA-61-1906-01	High		OV-like c1	OV-like c4		miRNA cluster 1	cluster 6		TCGA-61-1906	TCGA Ovarian Cancer (OV)	ovarian serous cystadenocarcinoma	Ovary	YES	NO	55	Bilateral	TCGA-61-1906-F28240	TCGA-61-1906	TCGA-61-1906-01A	Stage IIIC	-20378		1038	0	1038		236				2009-10-01	FEMALE	Serous Cystadenocarcinoma	No	C56.9	8441-03-01	C56.9	YES	Tumor resection		0.5	NO		1		YES	G3	Recurrence
TCGA-61-1907-01	TCGA-61-1907-01	Squamous	C9-OV	OV-like c1	UCEC-like c5	OV-like c16	miRNA cluster 1	cluster 4		TCGA-61-1907	TCGA Ovarian Cancer (OV)	ovarian serous cystadenocarcinoma	Ovary	YES	NO	63	Bilateral	TCGA-61-1907-F28250	TCGA-61-1907	TCGA-61-1907-01A	Stage IIIC	-23204			0	952		743				2009-10-01	FEMALE	Serous Cystadenocarcinoma	No	C56.9	8441-03-01	C56.9	YES	Tumor resection		0.9	NO		1.6			G3	Recurrence
TCGA-61-1910-01	TCGA-61-1910-01	Squamous	C9-OV	OV-like c1	OV-like c4	OV-like c16	miRNA cluster 1	cluster 6		TCGA-61-1910	TCGA Ovarian Cancer (OV)	ovarian serous cystadenocarcinoma	Ovary			56	Bilateral	TCGA-61-1910-F28256	TCGA-61-1910	TCGA-61-1910-01A	Stage IIC	-20779			0	1127						2009-10-01	FEMALE	Serous Cystadenocarcinoma	No	C56.9	8441-03-01	C56.9	YES	Tumor resection		1	NO		1.5		YES	G3
TCGA-61-1911-01	TCGA-61-1911-01	High		OV-like c1	OV-like c4		miRNA cluster 1	cluster 2		TCGA-61-1911	TCGA Ovarian Cancer (OV)	ovarian serous cystadenocarcinoma	Ovary	YES	NO	55	Left	TCGA-61-1911-F28260	TCGA-61-1911	TCGA-61-1911-01A	Stage IIA	-20144			0	1293		844				2009-10-01	FEMALE	Serous Cystadenocarcinoma	No	C56.9	8441-03-01	C56.9	YES	Tumor resection		0.7	NO		2		YES	G3	Recurrence
TCGA-61-1913-01	TCGA-61-1913-01	Squamous		OV-like c1	OV-like c4		miRNA cluster 1	cluster 4		TCGA-61-1913	TCGA Ovarian Cancer (OV)	ovarian serous cystadenocarcinoma	Ovary			48	Right	TCGA-61-1913-F28269	TCGA-61-1913	TCGA-61-1913-01A	Stage IIIB	-17575			0	1488						2009-10-01	FEMALE	Serous Cystadenocarcinoma	No	C56.9	8441-03-01	C56.9	YES	Tumor resection		1.1	NO		1.1			G3
TCGA-61-1914-01	TCGA-61-1914-01	Squamous	C9-OV	OV-like c1	OV-like c4	OV-like c16	miRNA cluster 2	cluster 1		TCGA-61-1914	TCGA Ovarian Cancer (OV)	ovarian serous cystadenocarcinoma	Ovary	YES	NO	65	Bilateral	TCGA-61-1914-F28273	TCGA-61-1914	TCGA-61-1914-01A	Stage IIIC	-23850			0	1722		1674				2009-10-01	FEMALE	Serous Cystadenocarcinoma	No	C56.9	8441-03-01	C56.9	YES	Tumor resection		1	NO		1.2		YES	G3	Recurrence
TCGA-61-1915-01	TCGA-61-1915-01	Squamous		OV-like c1	OV-like c4		miRNA cluster 1	cluster 4		TCGA-61-1915	TCGA Ovarian Cancer (OV)	ovarian serous cystadenocarcinoma	Ovary			50	Bilateral	TCGA-61-1915-F28280	TCGA-61-1915	TCGA-61-1915-01A	Stage IIC	-18424			0	2061						2009-10-01	FEMALE	Serous Cystadenocarcinoma	No	C56.9	8441-03-01	C56.9	YES	Tumor resection		0.7	NO		1			G3
TCGA-61-1916-01	TCGA-61-1916-01	Quiet		OV-like c1	OV-like c4					TCGA-61-1916	TCGA Ovarian Cancer (OV)	ovarian serous cystadenocarcinoma	Ovary			53	Bilateral	TCGA-61-1916-F28284	TCGA-61-1916		Stage IIIC	-19463		475	0	475		326				2010-02-26	FEMALE	Serous Cystadenocarcinoma	No	C56.9	8461-03-01	C56.9	YES	Cytology (e.g. Peritoneal or pleural fluid)								G2	Recurrence
TCGA-61-1916-02	TCGA-61-1916-02			OV-like c1						TCGA-61-1916	TCGA Ovarian Cancer (OV)	ovarian serous cystadenocarcinoma	Ovary			53	Bilateral	TCGA-61-1916-F28284	TCGA-61-1916	TCGA-61-1916-02A	Stage IIIC	-19463		475	0	475		326				2010-02-26	FEMALE	Serous Cystadenocarcinoma	No	C56.9	8461-03-01	C56.9	YES	Cytology (e.g. Peritoneal or pleural fluid)		1.3	NO		1.8			G2	Recurrence
TCGA-61-1917-01	TCGA-61-1917-01	High		OV-like c1		OV-like c16	miRNA cluster 1	cluster 4		TCGA-61-1917	TCGA Ovarian Cancer (OV)	ovarian serous cystadenocarcinoma	Ovary			60	Bilateral	TCGA-61-1917-F28290	TCGA-61-1917	TCGA-61-1917-01A	Stage IIIB	-21972		1321	0	1321						2009-11-30	FEMALE	Serous Cystadenocarcinoma	No	C56.9	8441-03-01	C56.9	YES	Tumor resection		0.6	NO		2			G3
TCGA-61-1918-01	TCGA-61-1918-01	High	C9-OV	OV-like c1	OV-like c4	OV-like c16	miRNA cluster 1	cluster 2		TCGA-61-1918	TCGA Ovarian Cancer (OV)	ovarian serous cystadenocarcinoma	Ovary	YES	NO	45	Bilateral	TCGA-61-1918-F28295	TCGA-61-1918	TCGA-61-1918-01A	Stage IV	-16689		479	0	479		413				2009-11-30	FEMALE	Serous Cystadenocarcinoma	No	C56.9	8441-03-01	C56.9	YES	Tumor resection		0.4	NO		1			G3	Recurrence
TCGA-61-1919-01	TCGA-61-1919-01	High	C9-OV	OV-like c1	OV-like c4	OV-like c16	miRNA cluster 1	cluster 5	mutation cluster 5	TCGA-61-1919	TCGA Ovarian Cancer (OV)	ovarian serous cystadenocarcinoma	Ovary	YES	NO	58	Bilateral	TCGA-61-1919-F28300	TCGA-61-1919	TCGA-61-1919-01A	Stage IIIC	-21199		1161	0	1161		439				2009-11-30	FEMALE	Serous Cystadenocarcinoma	No	C56.9	8441-03-01	C56.9	YES	Tumor resection		0.8	NO		1.5			G2	Recurrence
TCGA-61-1995-01	TCGA-61-1995-01	Squamous	C9-OV	OV-like c1	OV-like c4	OV-like c16	miRNA cluster 1	cluster 4	mutation cluster 13	TCGA-61-1995	TCGA Ovarian Cancer (OV)	ovarian serous cystadenocarcinoma	Ovary			43	Bilateral	TCGA-61-1995-F28302	TCGA-61-1995	TCGA-61-1995-01A	Stage IIIC	-16016			0	61						2009-12-08	FEMALE	Serous Cystadenocarcinoma	No	C56.9	8441-03-01	C56.9	YES	Tumor resection		1.1	NO		1.1		YES	G3
TCGA-61-1998-01	TCGA-61-1998-01	Squamous	C9-OV	OV-like c1		OV-like c16	miRNA cluster 1	cluster 6	mutation cluster 5	TCGA-61-1998	TCGA Ovarian Cancer (OV)	ovarian serous cystadenocarcinoma	Ovary			48	Bilateral	TCGA-61-1998-F28306	TCGA-61-1998	TCGA-61-1998-01A	Stage IIIC	-17855			0	168						2009-12-08	FEMALE	Serous Cystadenocarcinoma	No	C56.9	8441-03-01	C56.9	YES	Tumor resection		0.5	NO		1		YES	G3
TCGA-61-2000-01	TCGA-61-2000-01	Squamous	C9-OV	OV-like c1	OV-like c4	OV-like c16	miRNA cluster 1	cluster 2	mutation cluster 5	TCGA-61-2000	TCGA Ovarian Cancer (OV)	ovarian serous cystadenocarcinoma	Ovary	YES	NO	67	Bilateral	TCGA-61-2000-F28311	TCGA-61-2000	TCGA-61-2000-01A	Stage IIIC	-24723			0	441		339				2009-12-08	FEMALE	Serous Cystadenocarcinoma	No	C56.9	8441-03-01	C56.9	YES	Tumor resection		1	NO		1		YES	G3	Recurrence
TCGA-61-2002-01	TCGA-61-2002-01	High		OV-like c1			miRNA cluster 1	cluster 4	mutation cluster 5	TCGA-61-2002	TCGA Ovarian Cancer (OV)	ovarian serous cystadenocarcinoma	Ovary			46	Bilateral	TCGA-61-2002-F28321	TCGA-61-2002	TCGA-61-2002-01A	Stage IIIC	-17115			0	547						2009-12-08	FEMALE	Serous Cystadenocarcinoma	No	C56.9	8441-03-01	C56.9	YES	Tumor resection		0.4	NO		1.2		YES	G3
TCGA-61-2003-01	TCGA-61-2003-01	High	C9-OV	OV-like c1	OV-like c4		miRNA cluster 1	cluster 6	mutation cluster 5	TCGA-61-2003	TCGA Ovarian Cancer (OV)	ovarian serous cystadenocarcinoma	Ovary			53	Bilateral	TCGA-61-2003-F28327	TCGA-61-2003	TCGA-61-2003-01A	Stage IIIC	-19605			0	122						2009-12-08	FEMALE	Serous Cystadenocarcinoma	No	C56.9	8441-03-01	C56.9	YES	Cytology (e.g. Peritoneal or pleural fluid)		1.4	NO		1.5		YES	G2
TCGA-61-2008-01	TCGA-61-2008-01	Squamous	C9-OV	OV-like c1		OV-like c16	miRNA cluster 1	cluster 6	mutation cluster 5	TCGA-61-2008	TCGA Ovarian Cancer (OV)	ovarian serous cystadenocarcinoma	Ovary	YES	NO	40	Bilateral	TCGA-61-2008-F28334	TCGA-61-2008	TCGA-61-2008-01A	Stage IIC	-14791			0	932		818				2009-12-08	FEMALE	Serous Cystadenocarcinoma	No	C56.9	8441-03-01	C56.9	YES	Tumor resection		0.7	NO		1.2		YES	G2	Recurrence
TCGA-61-2008-02	TCGA-61-2008-02		C9-OV	OV-like c1		OV-like c16	miRNA cluster 1		mutation cluster 5	TCGA-61-2008	TCGA Ovarian Cancer (OV)	ovarian serous cystadenocarcinoma	Ovary	YES	NO	40	Bilateral	TCGA-61-2008-F28334	TCGA-61-2008	TCGA-61-2008-02A	Stage IIC	-14791			0	932		818				2009-12-08	FEMALE	Serous Cystadenocarcinoma	No	C56.9	8441-03-01	C56.9	YES	Tumor resection		1.5	NO		2		YES	G2	Recurrence
TCGA-61-2009-01	TCGA-61-2009-01	High	C9-OV	OV-like c1	OV-like c4	OV-like c16	miRNA cluster 1	cluster 4	mutation cluster 2	TCGA-61-2009	TCGA Ovarian Cancer (OV)	ovarian serous cystadenocarcinoma	Ovary	YES	NO	65	Bilateral	TCGA-61-2009-F28341	TCGA-61-2009	TCGA-61-2009-01A	Stage IIIC	-23772			0	1212		101				2009-12-08	FEMALE	Serous Cystadenocarcinoma	No	C56.9	8441-03-01	C56.9	YES	Tumor resection		2	NO		2		YES	G3	Recurrence
TCGA-61-2012-01	TCGA-61-2012-01	High	C9-OV	OV-like c1	OV-like c4	OV-like c16	miRNA cluster 1	cluster 4	mutation cluster 8	TCGA-61-2012	TCGA Ovarian Cancer (OV)	ovarian serous cystadenocarcinoma	Ovary			81	Left	TCGA-61-2012-F28352	TCGA-61-2012	TCGA-61-2012-01A	Stage IIC	-29830			0	932						2009-12-08	FEMALE	Serous Cystadenocarcinoma	No	C56.9	8441-03-01	C56.9	YES	Tumor resection		0.6	NO		1.6		YES	G2
TCGA-61-2016-01	TCGA-61-2016-01	Squamous	C9-OV	OV-like c1		OV-like c16	miRNA cluster 1	cluster 4	mutation cluster 5	TCGA-61-2016	TCGA Ovarian Cancer (OV)	ovarian serous cystadenocarcinoma	Ovary			51	Bilateral	TCGA-61-2016-F28357	TCGA-61-2016	TCGA-61-2016-01A	Stage IIIC	-18788		36	0							2009-12-08	FEMALE	Serous Cystadenocarcinoma	No	C56.9	8441-03-01	C56.9	YES	Tumor resection		0.6	NO		1.5		YES	G3
TCGA-61-2017-01	TCGA-61-2017-01	Squamous		OV-like c1	OV-like c4					TCGA-61-2017	TCGA Ovarian Cancer (OV)	ovarian serous cystadenocarcinoma	Ovary	YES	NO	64	Bilateral	TCGA-61-2017-F28359	TCGA-61-2017	TCGA-61-2017-01A	Stage IIIC	-23509			0	1398		1006				2009-12-08	FEMALE	Serous Cystadenocarcinoma	No	C56.9	8441-03-01	C56.9	YES	Tumor resection		0.7	NO		0.8		NO	G1	Recurrence
TCGA-61-2018-01	TCGA-61-2018-01	High		OV-like c1	OV-like c4					TCGA-61-2018	TCGA Ovarian Cancer (OV)	ovarian serous cystadenocarcinoma	Ovary			62	Bilateral	TCGA-61-2018-F28366	TCGA-61-2018	TCGA-61-2018-01A	Stage IC	-22929			0	1381						2009-12-08	FEMALE	Serous Cystadenocarcinoma	No	C56.9	8441-03-01	C56.9	YES	Tumor resection		0.4	NO		0.9		NO	G3
TCGA-61-2087-01	TCGA-61-2087-01	High		OV-like c1	OV-like c4					TCGA-61-2087	TCGA Ovarian Cancer (OV)	ovarian serous cystadenocarcinoma	Ovary			49	Left	TCGA-61-2087-F28372	TCGA-61-2087		Stage IC	-18182			0	146						2009-12-08	FEMALE	Serous Cystadenocarcinoma	No	C56.9	8441-03-01	C56.9	YES	Tumor resection							NO	G3
TCGA-61-2088-01	TCGA-61-2088-01	High	C9-OV	OV-like c1	OV-like c4	OV-like c16	miRNA cluster 12	cluster 5	mutation cluster 5	TCGA-61-2088	TCGA Ovarian Cancer (OV)	ovarian serous cystadenocarcinoma	Ovary			51	Bilateral	TCGA-61-2088-F28377	TCGA-61-2088	TCGA-61-2088-01A	Stage IIIC	-18770			0	145						2009-12-07	FEMALE	Serous Cystadenocarcinoma	No	C56.9	8441-03-01	C56.9	YES	Tumor resection		1	NO		1.4		NO	G3
TCGA-61-2092-01	TCGA-61-2092-01	BRCA-LUAD+	C9-OV	UCEC non-CIMP c3	OV-like c4	COADREAD-like c15	miRNA cluster 1	cluster 5	mutation cluster 5	TCGA-61-2092	TCGA Ovarian Cancer (OV)	ovarian serous cystadenocarcinoma	Ovary			57	Bilateral	TCGA-61-2092-F28381	TCGA-61-2092	TCGA-61-2092-01A	Stage IIIC	-21072			0	1573						2009-12-08	FEMALE	Serous Cystadenocarcinoma	No	C56.9	8441-03-01	C56.9	YES	Tumor resection		1.2	NO		1.3		NO	G3
TCGA-61-2094-01	TCGA-61-2094-01	Squamous	C9-OV	OV-like c1	OV-like c4	OV-like c16	miRNA cluster 1	cluster 2	mutation cluster 5	TCGA-61-2094	TCGA Ovarian Cancer (OV)	ovarian serous cystadenocarcinoma	Ovary			63	Bilateral	TCGA-61-2094-F28385	TCGA-61-2094	TCGA-61-2094-01A	Stage IIIC	-23273			0	2182						2009-12-08	FEMALE	Serous Cystadenocarcinoma	No	C56.9	8441-03-01	C56.9	YES	Tumor resection		1.1	NO		2			G3
TCGA-61-2095-01	TCGA-61-2095-01	Kirc+	C9-OV	OV-like c1	OV-like c4		miRNA cluster 3	cluster 6	mutation c1uster 9	TCGA-61-2095	TCGA Ovarian Cancer (OV)	ovarian serous cystadenocarcinoma	Ovary	YES	NO	54	Bilateral	TCGA-61-2095-F28389	TCGA-61-2095	TCGA-61-2095-01A	Stage IIIC	-19797		1875	0			445				2009-12-07	FEMALE	Serous Cystadenocarcinoma	No	C56.9	8441-03-01	C56.9	YES	Tumor resection		1	NO		1.2			G2	Recurrence
TCGA-61-2095-02	TCGA-61-2095-02		C9-OV	OV-like c1					mutation c1uster 9	TCGA-61-2095	TCGA Ovarian Cancer (OV)	ovarian serous cystadenocarcinoma	Ovary	YES	NO	54	Bilateral	TCGA-61-2095-F28389	TCGA-61-2095	TCGA-61-2095-02A	Stage IIIC	-19797		1875	0			445				2009-12-07	FEMALE	Serous Cystadenocarcinoma	No	C56.9	8441-03-01	C56.9	YES	Tumor resection		0.5	NO		0.6			G2	Recurrence
TCGA-61-2096-01	TCGA-61-2096-01	Squamous		OV-like c1	OV-like c4					TCGA-61-2096	TCGA Ovarian Cancer (OV)	ovarian serous cystadenocarcinoma	Ovary	YES	NO	56	Right	TCGA-61-2096-F28398	TCGA-61-2096	TCGA-61-2096-01A	Stage IC	-20663			0	1776		421				2009-12-07	FEMALE	Serous Cystadenocarcinoma	No	C56.9	8441-03-01	C56.9	YES	Tumor resection		0.6	NO		1.5			G2	Recurrence
TCGA-61-2097-01	TCGA-61-2097-01	High	C9-OV	OV-like c1		OV-like c16	miRNA cluster 1	cluster 4	mutation cluster 5	TCGA-61-2097	TCGA Ovarian Cancer (OV)	ovarian serous cystadenocarcinoma	Ovary			71	Bilateral	TCGA-61-2097-F28413	TCGA-61-2097		Stage IIC	-25961			0	1844						2009-12-07	FEMALE	Serous Cystadenocarcinoma	No	C56.9	8441-03-01	C56.9	YES	Tumor resection							YES	G2
TCGA-61-2098-01	TCGA-61-2098-01	High	C9-OV	OV-like c1	OV-like c4	OV-like c16	miRNA cluster 1	cluster 5		TCGA-61-2098	TCGA Ovarian Cancer (OV)	ovarian serous cystadenocarcinoma	Ovary			62	Bilateral	TCGA-61-2098-F28418	TCGA-61-2098	TCGA-61-2098-01A	Stage IIIC	-22876			0	1993						2009-12-08	FEMALE	Serous Cystadenocarcinoma	No	C56.9	8441-03-01	C56.9	YES	Tumor resection		0.7	NO		2			G2
TCGA-61-2101-01	TCGA-61-2101-01	High	C9-OV	OV-like c1	OV-like c4		miRNA cluster 1	cluster 5	mutation cluster 5	TCGA-61-2101	TCGA Ovarian Cancer (OV)	ovarian serous cystadenocarcinoma	Ovary			55	Bilateral	TCGA-61-2101-F28422	TCGA-61-2101	TCGA-61-2101-01A	Stage IIIC	-20287		1688	0				0			2009-12-07	FEMALE	Serous Cystadenocarcinoma	No	C56.9	8441-03-01	C56.9	YES	Tumor resection		0.4	NO	100	1.5			G2
TCGA-61-2102-01	TCGA-61-2102-01	High	C9-OV	OV-like c1	KIRC-like c1	OV-like c16	miRNA cluster 2	cluster 3	mutation cluster 5	TCGA-61-2102	TCGA Ovarian Cancer (OV)	ovarian serous cystadenocarcinoma	Ovary			74	Right	TCGA-61-2102-F28438	TCGA-61-2102	TCGA-61-2102-01A	Stage IIIC	-27256		197	0	197						2009-12-07	FEMALE	Serous Cystadenocarcinoma	No	C56.9	8441-03-01	C56.9	YES	Tumor resection		0.5	NO		1.5			G3
TCGA-61-2104-01	TCGA-61-2104-01	High	C9-OV	OV-like c1	OV-like c4	OV-like c16	miRNA cluster 1	cluster 4	mutation cluster 5	TCGA-61-2104	TCGA Ovarian Cancer (OV)	ovarian serous cystadenocarcinoma	Ovary	YES	NO	53	Bilateral	TCGA-61-2104-F28442	TCGA-61-2104	TCGA-61-2104-01A	Stage IIC	-19432			0	2338		1680				2009-12-07	FEMALE	Serous Cystadenocarcinoma	No	C56.9	8441-03-01	C56.9	YES	Tumor resection		0.6	NO		1.5			G2	Recurrence
TCGA-61-2109-01	TCGA-61-2109-01	High	C9-OV	OV-like c1	OV-like c4	OV-like c16	miRNA cluster 1	cluster 5	mutation cluster 5	TCGA-61-2109	TCGA Ovarian Cancer (OV)	ovarian serous cystadenocarcinoma	Ovary	YES	NO	40	Bilateral	TCGA-61-2109-F28450	TCGA-61-2109	TCGA-61-2109-01A	Stage IIIC	-14900		629	0	629		465				2009-12-07	FEMALE	Serous Cystadenocarcinoma	No	C56.9	8441-03-01	C56.9	YES	Cytology (e.g. Peritoneal or pleural fluid)		0.8	NO		1.7		NO	G3	Recurrence
TCGA-61-2110-01	TCGA-61-2110-01	Squamous	C9-OV	OV-like c1		OV-like c16	miRNA cluster 1	cluster 3	mutation cluster 5	TCGA-61-2110	TCGA Ovarian Cancer (OV)	ovarian serous cystadenocarcinoma	Ovary	YES	YES	56	Bilateral	TCGA-61-2110-F28456	TCGA-61-2110	TCGA-61-2110-01A	Stage IIIC	-20718		1354	0	1354		213				2009-12-04	FEMALE	Serous Cystadenocarcinoma	No	C56.9	8441-03-01	C56.9	YES	Tumor resection		0.4	NO		0.4				Recurrence
TCGA-61-2111-01	TCGA-61-2111-01	Squamous	C9-OV	UCEC Serous c4	OV-like c4	OV-like c16	miRNA c1uster 10	cluster 5	mutation cluster 5	TCGA-61-2111	TCGA Ovarian Cancer (OV)	ovarian serous cystadenocarcinoma	Ovary	YES	NO	61	Left	TCGA-61-2111-F28467	TCGA-61-2111	TCGA-61-2111-01A	Stage IV	-22517			0	3825		2205				2009-12-07	FEMALE	Serous Cystadenocarcinoma	No	C56.9	8441-03-01	C56.9	YES	Tumor resection		1.4	NO		1.5			G3	Recurrence
TCGA-61-2113-01	TCGA-61-2113-01	High	C9-OV	OV-like c1	OV-like c4	OV-like c16	miRNA cluster 2	cluster 5	mutation cluster 5	TCGA-61-2113	TCGA Ovarian Cancer (OV)	ovarian serous cystadenocarcinoma	Ovary	YES	NO	53	Right	TCGA-61-2113-F28479	TCGA-61-2113	TCGA-61-2113-01A	Stage IIC	-19722		676	0	676		291				2009-12-07	FEMALE	Serous Cystadenocarcinoma	No	C56.9	8441-03-01	C56.9	YES	Tumor resection		0.8	NO		1.6		YES	G3	Recurrence
TCGA-61-2610-01	TCGA-61-2610-01				OV-like c4					TCGA-61-2610	TCGA Ovarian Cancer (OV)	ovarian serous cystadenocarcinoma	Ovary	YES	YES	61	Left	TCGA-61-2610-F28484	TCGA-61-2610	TCGA-61-2610-01A	Stage IIIC	-22481		1579	0	1579		524				2010-09-07	FEMALE	Serous Cystadenocarcinoma	No	C56.9	8441-03-01	C56.9	YES	Tumor resection		1	NO		1			G3	Recurrence
TCGA-61-2610-02	TCGA-61-2610-02			OV-like c1						TCGA-61-2610	TCGA Ovarian Cancer (OV)	ovarian serous cystadenocarcinoma	Ovary	YES	YES	61	Left	TCGA-61-2610-F28484	TCGA-61-2610	TCGA-61-2610-02A	Stage IIIC	-22481		1579	0	1579		524				2010-09-07	FEMALE	Serous Cystadenocarcinoma	No	C56.9	8441-03-01	C56.9	YES	Tumor resection		0.5	NO		0.6			G3	Recurrence
TCGA-61-2611-02	TCGA-61-2611-02			Low purity c2						TCGA-61-2611	TCGA Ovarian Cancer (OV)	ovarian serous cystadenocarcinoma	Ovary	YES	NO	40	Bilateral	TCGA-61-2611-F28491	TCGA-61-2611	TCGA-61-2611-02A	Stage IIIC	-14782		483	0	483		383				2010-09-07	FEMALE	Serous Cystadenocarcinoma	No	C56.9	8441-03-01	C56.9	YES	Cytology (e.g. Peritoneal or pleural fluid)		0.6	NO		0.7			G3	Recurrence
TCGA-61-2612-01	TCGA-61-2612-01	High		OV-like c1	OV-like c4					TCGA-61-2612	TCGA Ovarian Cancer (OV)	ovarian serous cystadenocarcinoma	Ovary	YES	NO	63	Bilateral	TCGA-61-2612-F28496	TCGA-61-2612	TCGA-61-2612-01A	Stage IIIC	-23074		193	0	193		179				2010-09-07	FEMALE	Serous Cystadenocarcinoma	No	C56.9	8441-03-01	C56.9	YES	Tumor resection		2	NO		2.5		YES	G3	Recurrence
TCGA-61-2613-01	TCGA-61-2613-01	Squamous		OV-like c1	OV-like c4					TCGA-61-2613	TCGA Ovarian Cancer (OV)	ovarian serous cystadenocarcinoma	Ovary	YES	NO	73	Bilateral	TCGA-61-2613-F28500	TCGA-61-2613	TCGA-61-2613-01A	Stage IIIC	-26779		945	0	945		358				2010-09-07	FEMALE	Serous Cystadenocarcinoma	No	C56.9	8441-03-01	C56.9	YES	Tumor resection		0.5	NO		1.1			G3	Recurrence
TCGA-61-2614-01	TCGA-61-2614-01	High		OV-like c1	OV-like c4					TCGA-61-2614	TCGA Ovarian Cancer (OV)	ovarian serous cystadenocarcinoma	Ovary	YES	NO	71	Bilateral	TCGA-61-2614-F28505	TCGA-61-2614	TCGA-61-2614-01A	Stage IIIC	-26142		262	0	262		38				2010-09-07	FEMALE	Serous Cystadenocarcinoma	No	C56.9	8441-03-01	C56.9	YES	Tumor resection		0.4	NO		1.6		YES	G3	Recurrence
TCGA-72-4231-01	TCGA-72-4231-01			OV-like c1						TCGA-72-4231	TCGA Ovarian Cancer (OV)	ovarian serous cystadenocarcinoma	Ovary							TCGA-72-4231-01A																						0.3	NO		0.5
TCGA-72-4232-01	TCGA-72-4232-01			OV-like c1						TCGA-72-4232	TCGA Ovarian Cancer (OV)	ovarian serous cystadenocarcinoma	Ovary							TCGA-72-4232-01A																						0.5	NO		0.6
TCGA-72-4233-01	TCGA-72-4233-01			OV-like c1						TCGA-72-4233	TCGA Ovarian Cancer (OV)	ovarian serous cystadenocarcinoma	Ovary							TCGA-72-4233-01A																						0.3	NO		0.5
TCGA-72-4234-01	TCGA-72-4234-01			OV-like c1						TCGA-72-4234	TCGA Ovarian Cancer (OV)	ovarian serous cystadenocarcinoma	Ovary							TCGA-72-4234-01A																						0.2	NO		1.2
TCGA-72-4235-01	TCGA-72-4235-01			OV-like c1						TCGA-72-4235	TCGA Ovarian Cancer (OV)	ovarian serous cystadenocarcinoma	Ovary							TCGA-72-4235-01A																						0.6	NO		1
TCGA-72-4236-01	TCGA-72-4236-01			OV-like c1						TCGA-72-4236	TCGA Ovarian Cancer (OV)	ovarian serous cystadenocarcinoma	Ovary							TCGA-72-4236-01A																						0.2	NO		0.4
TCGA-72-4237-01	TCGA-72-4237-01			OV-like c1						TCGA-72-4237	TCGA Ovarian Cancer (OV)	ovarian serous cystadenocarcinoma	Ovary							TCGA-72-4237-01A																						0.3	NO		1.5
TCGA-72-4238-01	TCGA-72-4238-01			OV-like c1						TCGA-72-4238	TCGA Ovarian Cancer (OV)	ovarian serous cystadenocarcinoma	Ovary							TCGA-72-4238-01A																						0.4	NO		1.5
TCGA-72-4240-01	TCGA-72-4240-01			OV-like c1						TCGA-72-4240	TCGA Ovarian Cancer (OV)	ovarian serous cystadenocarcinoma	Ovary							TCGA-72-4240-01A																						1	NO		1
TCGA-72-4241-01	TCGA-72-4241-01			OV-like c1						TCGA-72-4241	TCGA Ovarian Cancer (OV)	ovarian serous cystadenocarcinoma	Ovary							TCGA-72-4241-01A																						0.3	NO		2
TCGA-OY-A56P-01	TCGA-OY-A56P-01									TCGA-OY-A56P	TCGA Ovarian Cancer (OV)	ovarian serous cystadenocarcinoma	Ovary			48	Right	TCGA-OY-A56P-F56664	TCGA-OY-A56P	TCGA-OY-A56P-01A	Stage IIIB	-17580	796		0	1207				Scheduled Follow-up Submission	Stable Disease	2014-02-17	FEMALE	Serous Cystadenocarcinoma	No	C56.9	8460-03-01	C56.9	YES	Tumor resection	390		NO			NO	NO	G3
TCGA-OY-A56Q-01	TCGA-OY-A56Q-01									TCGA-OY-A56Q	TCGA Ovarian Cancer (OV)	ovarian serous cystadenocarcinoma	Ovary			78	Left	TCGA-OY-A56Q-F57585	TCGA-OY-A56Q	TCGA-OY-A56Q-01A	Stage IIA	-28623	120		0	576				Scheduled Follow-up Submission	Complete Remission/Response	2014-03-17	FEMALE	Serous Cystadenocarcinoma	No	C56.9	8441-03-01	C56.9	YES	Tumor resection	370		NO			NO	NO	G3
TCGA-VG-A8LO-01	TCGA-VG-A8LO-01									TCGA-VG-A8LO	TCGA Ovarian Cancer (OV)	ovarian serous cystadenocarcinoma	Ovary			55	Right		TCGA-VG-A8LO	TCGA-VG-A8LO-01A	Stage IV	-20274	122	24	0				4			2014-03-25	FEMALE	Serous Cystadenocarcinoma	No	C56.9	8460-03-01	C56.9	YES	Excisional Biopsy	260		NO	50				GB
TCGA-WR-A838-01	TCGA-WR-A838-01									TCGA-WR-A838	TCGA Ovarian Cancer (OV)	ovarian serous cystadenocarcinoma	Ovary			72	Right	TCGA-WR-A838-F66184	TCGA-WR-A838	TCGA-WR-A838-01A	Stage IIIC	-26418	110	304	0	245		245	1	Scheduled Follow-up Submission	Progressive Disease	2014-10-03	FEMALE	Serous Cystadenocarcinoma	No	C56.9	8441-03-01	C56.9	YES	Tumor resection	200		NO			NO	YES	G3	Progression of Disease
[truncated: 52 more columns]

## Sheet: GSE63885 Clinical data
Accession	Title	Platform	Contrib	DataProcessing	SampleFile	1:Source	1:Organism	1:molecule	1:label	1:HISTOPHATOLOGICAL TYPE OF TUMOR	1:CLINICAL STATUS AT LAST FOLLOW-UP (AWD - ALIVE WITH DISEASE; DOD - DEAD FROM DISEASE; NED - NO EVIDENCE OF DISEASE)	1:DFS - DISEASE-FREE SURVIVAL [DAYS]	1:FIGO_STAGE	1:OS - OVERALL SURVIVAL [DAYS]	1:TUMOR GRADE (G1 - WELL DIFFERENTIATED; G2 - MODERATELY DIFFERENTIATED; G3 - POORLY DIFFERENTIATED; G4 - UNDIFFERENTIATED)	1:PLATINIUM SENSITIVITY (RESISTANT	1:BRCA1 MUTATION	1:CLINICAL STATUS POST 1ST LINE CHEMOTHERAPY (CR - COMPLETE RESPONSE; PR - PARTIAL RESPONSE; SD - STABLE DISEASE; P - PROGRESSION)	1:ADJUWANT CHEMOTHERAPY	1:RESIDUAL TUMOR SIZE (R0 < 1 CM; 1 < R1 < 5 CM; R2 > 5CM)	1:CLINICAL SAMPLE	1:SOMATIC TP53 MUTATION	1:TP53 ACCUMULATION IN CANCER CELLS (ASSESED BY IMMUNOHISTOCHEMISTRY)
GSM1559299	ovarian cancer surgical sample P8	GPL570	contrib1	acquired by GCOS 1.2 software (Affymetrix); preprocessed by Robust Multiarray Analysis (RMA, Bioconductor);The data were analyzed with Bioconductor and rma package with default normalization parameters settings	GSM1559299-tbl-1.txt	frozen surgical sample of serous ovarian cancer; p53-mutated	Homo sapiens	total RNA	biotin	serous ovarian ca.	DOD	0	IIIC	104	G4	DFS<180 days; moderately sensitive: 180>DFS>732; highly sensitive: DFS>732 days): resistant	no mutation	P	platinum/cyclophosphamide	R2	surgical tumor sample	mutation	accumulation
GSM1559300	ovarian cancer surgical sample P264	GPL570	contrib1	acquired by GCOS 1.2 software (Affymetrix); preprocessed by Robust Multiarray Analysis (RMA, Bioconductor);The data were analyzed with Bioconductor and rma package with default normalization parameters settings	GSM1559300-tbl-1.txt	frozen surgical sample of serous ovarian cancer	Homo sapiens	total RNA	biotin	serous ovarian ca.	DOD	0	IIIC	286	G4	DFS<180 days; moderately sensitive: 180>DFS>732; highly sensitive: DFS>732 days): resistant	no mutation	P	platinum/cyclophosphamide	R2	surgical tumor sample	no mutation	accumulation
GSM1559301	ovarian cancer surgical sample T348	GPL570	contrib1	acquired by GCOS 1.2 software (Affymetrix); preprocessed by Robust Multiarray Analysis (RMA, Bioconductor);The data were analyzed with Bioconductor and rma package with default normalization parameters settings	GSM1559301-tbl-1.txt	frozen surgical sample of serous ovarian cancer; p53-mutated	Homo sapiens	total RNA	biotin	serous ovarian ca.	DOD	0	IV	357	G3	DFS<180 days; moderately sensitive: 180>DFS>732; highly sensitive: DFS>732 days): resistant	no mutation	P	taxane/platinum	R1	surgical tumor sample	mutation	accumulation
GSM1559302	ovarian cancer surgical sample P67	GPL570	contrib1	acquired by GCOS 1.2 software (Affymetrix); preprocessed by Robust Multiarray Analysis (RMA, Bioconductor);The data were analyzed with Bioconductor and rma package with default normalization parameters settings	GSM1559302-tbl-1.txt	frozen surgical sample of serous ovarian cancer	Homo sapiens	total RNA	biotin	serous ovarian ca.	DOD	0	IIIC	385	G3	DFS<180 days; moderately sensitive: 180>DFS>732; highly sensitive: DFS>732 days): resistant	no mutation	P	platinum/cyclophosphamide	R1	surgical tumor sample	mutation	no accumulation
GSM1559303	ovarian cancer surgical sample T175	GPL570	contrib1	acquired by GCOS 1.2 software (Affymetrix); preprocessed by Robust Multiarray Analysis (RMA, Bioconductor);The data were analyzed with Bioconductor and rma package with default normalization parameters settings	GSM1559303-tbl-1.txt	frozen surgical sample of serous ovarian cancer; p53-mutated	Homo sapiens	total RNA	biotin	serous ovarian ca.	DOD	0	IIIC	414	G2	DFS<180 days; moderately sensitive: 180>DFS>732; highly sensitive: DFS>732 days): resistant	no mutation	P	taxane/platinum	R1	surgical tumor sample	mutation	accumulation
GSM1559304	ovarian cancer surgical sample T360	GPL570	contrib1	acquired by GCOS 1.2 software (Affymetrix); preprocessed by Robust Multiarray Analysis (RMA, Bioconductor);The data were analyzed with Bioconductor and rma package with default normalization parameters settings	GSM1559304-tbl-1.txt	frozen surgical sample of serous ovarian cancer; p53-mutated	Homo sapiens	total RNA	biotin	serous ovarian ca.	DOD	0	IIIC	416	G3	DFS<180 days; moderately sensitive: 180>DFS>732; highly sensitive: DFS>732 days): resistant	no mutation	PR	taxane/platinum	R1	surgical tumor sample	mutation	accumulation
GSM1559305	ovarian cancer surgical sample T382	GPL570	contrib1	acquired by GCOS 1.2 software (Affymetrix); preprocessed by Robust Multiarray Analysis (RMA, Bioconductor);The data were analyzed with Bioconductor and rma package with default normalization parameters settings	GSM1559305-tbl-1.txt	frozen surgical sample of serous ovarian cancer; p53-mutated	Homo sapiens	total RNA	biotin	serous ovarian ca.	DOD	0	IIIC	434	G3	DFS<180 days; moderately sensitive: 180>DFS>732; highly sensitive: DFS>732 days): resistant	no mutation	PR	taxane/platinum	R1	surgical tumor sample	mutation	no accumulation
GSM1559306	ovarian cancer surgical sample P343	GPL570	contrib1	acquired by GCOS 1.2 software (Affymetrix); preprocessed by Robust Multiarray Analysis (RMA, Bioconductor);The data were analyzed with Bioconductor and rma package with default normalization parameters settings	GSM1559306-tbl-1.txt	frozen surgical sample of serous ovarian cancer; p53-mutated	Homo sapiens	total RNA	biotin	serous ovarian ca.	DOD	0	IV	479	G3	DFS<180 days; moderately sensitive: 180>DFS>732; highly sensitive: DFS>732 days): resistant	no mutation	SD	platinum/cyclophosphamide	R1	surgical tumor sample	mutation	accumulation
GSM1559307	ovarian cancer surgical sample T174	GPL570	contrib1	acquired by GCOS 1.2 software (Affymetrix); preprocessed by Robust Multiarray Analysis (RMA, Bioconductor);The data were analyzed with Bioconductor and rma package with default normalization parameters settings	GSM1559307-tbl-1.txt	frozen surgical sample of serous ovarian cancer; p53-mutated	Homo sapiens	total RNA	biotin	serous ovarian ca.	DOD	0	IIIA	498	G3	DFS<180 days; moderately sensitive: 180>DFS>732; highly sensitive: DFS>732 days): resistant	no mutation	PR	taxane/platinum	R0	surgical tumor sample	mutation	no accumulation
GSM1559308	ovarian cancer surgical sample T398	GPL570	contrib1	acquired by GCOS 1.2 software (Affymetrix); preprocessed by Robust Multiarray Analysis (RMA, Bioconductor);The data were analyzed with Bioconductor and rma package with default normalization parameters settings	GSM1559308-tbl-1.txt	frozen surgical sample of serous ovarian cancer; p53-mutated	Homo sapiens	total RNA	biotin	serous ovarian ca.	DOD	0	IIIC	505	G3	DFS<180 days; moderately sensitive: 180>DFS>732; highly sensitive: DFS>732 days): resistant	no mutation	PR	taxane/platinum	R1	surgical tumor sample	mutation	no accumulation
GSM1559309	ovarian cancer surgical sample P255	GPL570	contrib1	acquired by GCOS 1.2 software (Affymetrix); preprocessed by Robust Multiarray Analysis (RMA, Bioconductor);The data were analyzed with Bioconductor and rma package with default normalization parameters settings	GSM1559309-tbl-1.txt	frozen surgical sample of serous ovarian cancer; p53-mutated	Homo sapiens	total RNA	biotin	serous ovarian ca.	DOD	0	IIIC	508	G3	DFS<180 days; moderately sensitive: 180>DFS>732; highly sensitive: DFS>732 days): resistant	no mutation	P	platinum/cyclophosphamide	R2	surgical tumor sample	mutation	no accumulation
GSM1559310	ovarian cancer surgical sample T325	GPL570	contrib1	acquired by GCOS 1.2 software (Affymetrix); preprocessed by Robust Multiarray Analysis (RMA, Bioconductor);The data were analyzed with Bioconductor and rma package with default normalization parameters settings	GSM1559310-tbl-1.txt	frozen surgical sample of undifferentiated ovarian cancer; BRCA1-mutated; p53-mutated	Homo sapiens	total RNA	biotin	undifferentiated ovarian ca.	DOD	0	IIIC	510	G3	DFS<180 days; moderately sensitive: 180>DFS>732; highly sensitive: DFS>732 days): resistant	5382insC	PR	taxane/platinum	R1	surgical tumor sample	mutation	accumulation
GSM1559311	ovarian cancer surgical sample T352	GPL570	contrib1	acquired by GCOS 1.2 software (Affymetrix); preprocessed by Robust Multiarray Analysis (RMA, Bioconductor);The data were analyzed with Bioconductor and rma package with default normalization parameters settings	GSM1559311-tbl-1.txt	frozen surgical sample of serous ovarian cancer; p53-mutated	Homo sapiens	total RNA	biotin	serous ovarian ca.	DOD	0	IIIC	632	G4	DFS<180 days; moderately sensitive: 180>DFS>732; highly sensitive: DFS>732 days): resistant	no mutation	PR	taxane/platinum	R1	surgical tumor sample	mutation	no accumulation
GSM1559312	ovarian cancer surgical sample T369	GPL570	contrib1	acquired by GCOS 1.2 software (Affymetrix); preprocessed by Robust Multiarray Analysis (RMA, Bioconductor);The data were analyzed with Bioconductor and rma package with default normalization parameters settings	GSM1559312-tbl-1.txt	frozen surgical sample of serous ovarian cancer; p53-mutated	Homo sapiens	total RNA	biotin	serous ovarian ca.	DOD	0	IIIC	735	G3	DFS<180 days; moderately sensitive: 180>DFS>732; highly sensitive: DFS>732 days): resistant	no mutation	PR	taxane/platinum	R1	surgical tumor sample	mutation	no accumulation
GSM1559313	ovarian cancer surgical sample T331	GPL570	contrib1	acquired by GCOS 1.2 software (Affymetrix); preprocessed by Robust Multiarray Analysis (RMA, Bioconductor);The data were analyzed with Bioconductor and rma package with default normalization parameters settings	GSM1559313-tbl-1.txt	frozen surgical sample of serous ovarian cancer; BRCA1-mutated; p53-mutated	Homo sapiens	total RNA	biotin	serous ovarian ca.	DOD	0	IIIC	761	G4	DFS<180 days; moderately sensitive: 180>DFS>732; highly sensitive: DFS>732 days): resistant	T300G	PR	taxane/platinum	R1	surgical tumor sample	mutation	no accumulation
GSM1559314	ovarian cancer surgical sample P136	GPL570	contrib1	acquired by GCOS 1.2 software (Affymetrix); preprocessed by Robust Multiarray Analysis (RMA, Bioconductor);The data were analyzed with Bioconductor and rma package with default normalization parameters settings	GSM1559314-tbl-1.txt	frozen surgical sample of serous ovarian cancer; p53-mutated	Homo sapiens	total RNA	biotin	serous ovarian ca.	DOD	0	IIIC	786	G3	DFS<180 days; moderately sensitive: 180>DFS>732; highly sensitive: DFS>732 days): resistant	no mutation	PR	platinum/cyclophosphamide	R2	surgical tumor sample	mutation	accumulation
GSM1559315	ovarian cancer surgical sample P70	GPL570	contrib1	acquired by GCOS 1.2 software (Affymetrix); preprocessed by Robust Multiarray Analysis (RMA, Bioconductor);The data were analyzed with Bioconductor and rma package with default normalization parameters settings	GSM1559315-tbl-1.txt	frozen surgical sample of serous ovarian cancer; p53-mutated	Homo sapiens	total RNA	biotin	serous ovarian ca.	DOD	0	IIIC	790	G4	DFS<180 days; moderately sensitive: 180>DFS>732; highly sensitive: DFS>732 days): resistant	no mutation	P	platinum/cyclophosphamide	R2	surgical tumor sample	mutation	accumulation
GSM1559316	ovarian cancer surgical sample X381	GPL570	contrib1	acquired by GCOS 1.2 software (Affymetrix); preprocessed by Robust Multiarray Analysis (RMA, Bioconductor);The data were analyzed with Bioconductor and rma package with default normalization parameters settings	GSM1559316-tbl-1.txt	frozen surgical sample of serous ovarian cancer; BRCA1-mutated; p53-mutated	Homo sapiens	total RNA	biotin	serous ovarian ca.	AWD	0	IIIC	930	G3	DFS<180 days; moderately sensitive: 180>DFS>732; highly sensitive: DFS>732 days): resistant	5382insC	PR	platinum/cyclophosphamide	R1	surgical tumor sample	mutation	accumulation
GSM1559317	ovarian cancer surgical sample T319	GPL570	contrib1	acquired by GCOS 1.2 software (Affymetrix); preprocessed by Robust Multiarray Analysis (RMA, Bioconductor);The data were analyzed with Bioconductor and rma package with default normalization parameters settings	GSM1559317-tbl-1.txt	frozen surgical sample of serous ovarian cancer; BRCA1-mutated somaticaly; p53-mutated	Homo sapiens	total RNA	biotin	serous ovarian ca.	DOD	0	IV	1105	G3	DFS<180 days; moderately sensitive: 180>DFS>732; highly sensitive: DFS>732 days): resistant	A5335T (somatic mutation)	PR	taxane/platinum	R1	surgical tumor sample	mutation	no accumulation
GSM1559318	ovarian cancer surgical sample P273	GPL570	contrib1	acquired by GCOS 1.2 software (Affymetrix); preprocessed by Robust Multiarray Analysis (RMA, Bioconductor);The data were analyzed with Bioconductor and rma package with default normalization parameters settings	GSM1559318-tbl-1.txt	frozen surgical sample of serous ovarian cancer; p53-mutated	Homo sapiens	total RNA	biotin	serous ovarian ca.	DOD	0	IIIC	1111	G4	DFS<180 days; moderately sensitive: 180>DFS>732; highly sensitive: DFS>732 days): resistant	no mutation	PR	platinum/cyclophosphamide	R2	surgical tumor sample	mutation	accumulation
GSM1559319	ovarian cancer surgical sample T422	GPL570	contrib1	acquired by GCOS 1.2 software (Affymetrix); preprocessed by Robust Multiarray Analysis (RMA, Bioconductor);The data were analyzed with Bioconductor and rma package with default normalization parameters settings	GSM1559319-tbl-1.txt	frozen surgical sample of undifferentiated ovarian cancer; BRCA1-mutated; p53-mutated	Homo sapiens	total RNA	biotin	undifferentiated ovarian ca.	DOD	0	IV	1124	G4	DFS<180 days; moderately sensitive: 180>DFS>732; highly sensitive: DFS>732 days): resistant	5382insC	PR	taxane/platinum	R0	surgical tumor sample	mutation	accumulation
GSM1559320	ovarian cancer surgical sample P100	GPL570	contrib1	acquired by GCOS 1.2 software (Affymetrix); preprocessed by Robust Multiarray Analysis (RMA, Bioconductor);The data were analyzed with Bioconductor and rma package with default normalization parameters settings	GSM1559320-tbl-1.txt	frozen surgical sample of serous ovarian cancer; p53-mutated	Homo sapiens	total RNA	biotin	serous ovarian ca.	DOD	0	IV	1138	G3	DFS<180 days; moderately sensitive: 180>DFS>732; highly sensitive: DFS>732 days): resistant	no mutation	SD	platinum/cyclophosphamide	R2	surgical tumor sample	mutation	no accumulation
GSM1559321	ovarian cancer surgical sample P146	GPL570	contrib1	acquired by GCOS 1.2 software (Affymetrix); preprocessed by Robust Multiarray Analysis (RMA, Bioconductor);The data were analyzed with Bioconductor and rma package with default normalization parameters settings	GSM1559321-tbl-1.txt	frozen surgical sample of serous ovarian cancer; p53-mutated	Homo sapiens	total RNA	biotin	serous ovarian ca.	DOD	0	IIIB	1548	G4	DFS<180 days; moderately sensitive: 180>DFS>732; highly sensitive: DFS>732 days): resistant	no mutation	PR	platinum/cyclophosphamide	R0	surgical tumor sample	mutation	accumulation
GSM1559322	ovarian cancer surgical sample T375	GPL570	contrib1	acquired by GCOS 1.2 software (Affymetrix); preprocessed by Robust Multiarray Analysis (RMA, Bioconductor);The data were analyzed with Bioconductor and rma package with default normalization parameters settings	GSM1559322-tbl-1.txt	frozen surgical sample of serous ovarian cancer; p53-mutated	Homo sapiens	total RNA	biotin	serous ovarian ca.	DOD	0	IIIC	1751	G3	DFS<180 days; moderately sensitive: 180>DFS>732; highly sensitive: DFS>732 days): resistant	no mutation	PR	taxane/platinum	R1	surgical tumor sample	mutation	accumulation
GSM1559323	ovarian cancer surgical sample T353	GPL570	contrib1	acquired by GCOS 1.2 software (Affymetrix); preprocessed by Robust Multiarray Analysis (RMA, Bioconductor);The data were analyzed with Bioconductor and rma package with default normalization parameters settings	GSM1559323-tbl-1.txt	frozen surgical sample of serous ovarian cancer	Homo sapiens	total RNA	biotin	serous ovarian ca.	DOD	0	IIIC	1874	G2	DFS<180 days; moderately sensitive: 180>DFS>732; highly sensitive: DFS>732 days): resistant	no mutation	SD	taxane/platinum	R1	surgical tumor sample	no mutation	no accumulation
GSM1559324	ovarian cancer surgical sample P279	GPL570	contrib1	acquired by GCOS 1.2 software (Affymetrix); preprocessed by Robust Multiarray Analysis (RMA, Bioconductor);The data were analyzed with Bioconductor and rma package with default normalization parameters settings	GSM1559324-tbl-1.txt	frozen surgical sample of serous ovarian cancer; p53-mutated	Homo sapiens	total RNA	biotin	serous ovarian ca.	DOD	97	IIIC	877	G3	DFS<180 days; moderately sensitive: 180>DFS>732; highly sensitive: DFS>732 days): resistant	no mutation	CR	platinum/cyclophosphamide	R1	surgical tumor sample	mutation	accumulation
GSM1559325	ovarian cancer surgical sample P271	GPL570	contrib1	acquired by GCOS 1.2 software (Affymetrix); preprocessed by Robust Multiarray Analysis (RMA, Bioconductor);The data were analyzed with Bioconductor and rma package with default normalization parameters settings	GSM1559325-tbl-1.txt	frozen surgical sample of serous ovarian cancer; p53-mutated	Homo sapiens	total RNA	biotin	serous ovarian ca.	DOD	111	IIIC	443	G3	DFS<180 days; moderately sensitive: 180>DFS>732; highly sensitive: DFS>732 days): resistant	no mutation	CR	platinum/cyclophosphamide	R2	surgical tumor sample	mutation	accumulation
GSM1559326	ovarian cancer surgical sample T383	GPL570	contrib1	acquired by GCOS 1.2 software (Affymetrix); preprocessed by Robust Multiarray Analysis (RMA, Bioconductor);The data were analyzed with Bioconductor and rma package with default normalization parameters settings	GSM1559326-tbl-1.txt	frozen surgical sample of serous ovarian cancer	Homo sapiens	total RNA	biotin	serous ovarian ca.	DOD	116	IIIC	701	G3	DFS<180 days; moderately sensitive: 180>DFS>732; highly sensitive: DFS>732 days): resistant	no mutation	CR	taxane/platinum	R1	surgical tumor sample	no mutation	no accumulation
GSM1559327	ovarian cancer surgical sample P145	GPL570	contrib1	acquired by GCOS 1.2 software (Affymetrix); preprocessed by Robust Multiarray Analysis (RMA, Bioconductor);The data were analyzed with Bioconductor and rma package with default normalization parameters settings	GSM1559327-tbl-1.txt	frozen surgical sample of serous ovarian cancer; BRCA1-mutated; p53-mutated	Homo sapiens	total RNA	biotin	serous ovarian ca.	DOD	127	IIIC	1318	G3	DFS<180 days; moderately sensitive: 180>DFS>732; highly sensitive: DFS>732 days): resistant	5382insC	CR	platinum/cyclophosphamide	R2	surgical tumor sample	mutation	accumulation
GSM1559328	ovarian cancer surgical sample P253	GPL570	contrib1	acquired by GCOS 1.2 software (Affymetrix); preprocessed by Robust Multiarray Analysis (RMA, Bioconductor);The data were analyzed with Bioconductor and rma package with default normalization parameters settings	GSM1559328-tbl-1.txt	frozen surgical sample of serous ovarian cancer; BRCA1-mutated; p53-mutated	Homo sapiens	total RNA	biotin	serous ovarian ca.	DOD	132	IIIC	1573	G4	DFS<180 days; moderately sensitive: 180>DFS>732; highly sensitive: DFS>732 days): resistant	5382insC	CR	platinum/cyclophosphamide	R0	surgical tumor sample	mutation	accumulation
GSM1559329	ovarian cancer surgical sample T257	GPL570	contrib1	acquired by GCOS 1.2 software (Affymetrix); preprocessed by Robust Multiarray Analysis (RMA, Bioconductor);The data were analyzed with Bioconductor and rma package with default normalization parameters settings	GSM1559329-tbl-1.txt	frozen surgical sample of serous ovarian cancer; BRCA1-mutated; p53-mutated	Homo sapiens	total RNA	biotin	serous ovarian ca.	DOD	157	IIIC	785	G4	DFS<180 days; moderately sensitive: 180>DFS>732; highly sensitive: DFS>732 days): resistant	5382insC	CR	taxane/platinum	R2	surgical tumor sample	mutation	no accumulation
GSM1559330	ovarian cancer surgical sample T313	GPL570	contrib1	acquired by GCOS 1.2 software (Affymetrix); preprocessed by Robust Multiarray Analysis (RMA, Bioconductor);The data were analyzed with Bioconductor and rma package with default normalization parameters settings	GSM1559330-tbl-1.txt	frozen surgical sample of serous ovarian cancer; p53-mutated	Homo sapiens	total RNA	biotin	serous ovarian ca.	DOD	171	IIIB	1203	G3	DFS<180 days; moderately sensitive: 180>DFS>732; highly sensitive: DFS>732 days): resistant	no mutation	CR	taxane/platinum	R0	surgical tumor sample	mutation	accumulation
GSM1559331	ovarian cancer surgical sample P281	GPL570	contrib1	acquired by GCOS 1.2 software (Affymetrix); preprocessed by Robust Multiarray Analysis (RMA, Bioconductor);The data were analyzed with Bioconductor and rma package with default normalization parameters settings	GSM1559331-tbl-1.txt	frozen surgical sample of serous ovarian cancer; BRCA1-mutated; p53-mutated	Homo sapiens	total RNA	biotin	serous ovarian ca.	DOD	176	IV	687	G3	DFS<180 days; moderately sensitive: 180>DFS>732; highly sensitive: DFS>732 days): resistant	5382insC	CR	platinum/cyclophosphamide	R2	surgical tumor sample	mutation	accumulation
GSM1559332	ovarian cancer surgical sample T386	GPL570	contrib1	acquired by GCOS 1.2 software (Affymetrix); preprocessed by Robust Multiarray Analysis (RMA, Bioconductor);The data were analyzed with Bioconductor and rma package with default normalization parameters settings	GSM1559332-tbl-1.txt	frozen surgical sample of serous ovarian cancer; p53-mutated	Homo sapiens	total RNA	biotin	serous ovarian ca.	DOD	176	IIIC	778	G3	DFS<180 days; moderately sensitive: 180>DFS>732; highly sensitive: DFS>732 days): resistant	no mutation	CR	taxane/platinum	R1	surgical tumor sample	mutation	no accumulation
GSM1559333	ovarian cancer surgical sample T351	GPL570	contrib1	acquired by GCOS 1.2 software (Affymetrix); preprocessed by Robust Multiarray Analysis (RMA, Bioconductor);The data were analyzed with Bioconductor and rma package with default normalization parameters settings	GSM1559333-tbl-1.txt	frozen surgical sample of serous ovarian cancer; BRCA1-mutated; p53-mutated	Homo sapiens	total RNA	biotin	serous ovarian ca.	DOD	188	IIIC	905	G3	DFS<180 days; moderately sensitive: 180>DFS>732; highly sensitive: DFS>732 days): moderately sensitive	T300G	CR	taxane/platinum	R1	surgical tumor sample	mutation	accumulation
GSM1559334	ovarian cancer surgical sample T324	GPL570	contrib1	acquired by GCOS 1.2 software (Affymetrix); preprocessed by Robust Multiarray Analysis (RMA, Bioconductor);The data were analyzed with Bioconductor and rma package with default normalization parameters settings	GSM1559334-tbl-1.txt	frozen surgical sample of serous ovarian cancer; BRCA1-mutated; p53-mutated	Homo sapiens	total RNA	biotin	serous ovarian ca.	DOD	189	IV	1014	G4	DFS<180 days; moderately sensitive: 180>DFS>732; highly sensitive: DFS>732 days): moderately sensitive	5382insC	CR	taxane/platinum	R1	surgical tumor sample	mutation	accumulation
GSM1559335	ovarian cancer surgical sample T320	GPL570	contrib1	acquired by GCOS 1.2 software (Affymetrix); preprocessed by Robust Multiarray Analysis (RMA, Bioconductor);The data were analyzed with Bioconductor and rma package with default normalization parameters settings	GSM1559335-tbl-1.txt	frozen surgical sample of serous ovarian cancer; p53-mutated	Homo sapiens	total RNA	biotin	serous ovarian ca.	DOD	208	IIIC	373	G3	DFS<180 days; moderately sensitive: 180>DFS>732; highly sensitive: DFS>732 days): moderately sensitive	no mutation	CR	taxane/platinum	R2	surgical tumor sample	mutation	accumulation
GSM1559336	ovarian cancer surgical sample P127	GPL570	contrib1	acquired by GCOS 1.2 software (Affymetrix); preprocessed by Robust Multiarray Analysis (RMA, Bioconductor);The data were analyzed with Bioconductor and rma package with default normalization parameters settings	GSM1559336-tbl-1.txt	frozen surgical sample of serous ovarian cancer; p53-mutated	Homo sapiens	total RNA	biotin	serous ovarian ca.	DOD	222	IIIC	652	G3	DFS<180 days; moderately sensitive: 180>DFS>732; highly sensitive: DFS>732 days): moderately sensitive	no mutation	CR	platinum/cyclophosphamide	R2	surgical tumor sample	mutation	accumulation
GSM1559337	ovarian cancer surgical sample P30	GPL570	contrib1	acquired by GCOS 1.2 software (Affymetrix); preprocessed by Robust Multiarray Analysis (RMA, Bioconductor);The data were analyzed with Bioconductor and rma package with default normalization parameters settings	GSM1559337-tbl-1.txt	frozen surgical sample of serous ovarian cancer	Homo sapiens	total RNA	biotin	serous ovarian ca.	DOD	226	IV	467	G2	DFS<180 days; moderately sensitive: 180>DFS>732; highly sensitive: DFS>732 days): moderately sensitive	no mutation	CR	platinum/cyclophosphamide	R1	surgical tumor sample	no mutation	no accumulation
GSM1559338	ovarian cancer surgical sample T389	GPL570	contrib1	acquired by GCOS 1.2 software (Affymetrix); preprocessed by Robust Multiarray Analysis (RMA, Bioconductor);The data were analyzed with Bioconductor and rma package with default normalization parameters settings	GSM1559338-tbl-1.txt	frozen surgical sample of serous ovarian cancer; BRCA1-mutated; p53-mutated	Homo sapiens	total RNA	biotin	serous ovarian ca.	DOD	230	IV	1168	G3	DFS<180 days; moderately sensitive: 180>DFS>732; highly sensitive: DFS>732 days): moderately sensitive	5382insC	CR	taxane/platinum	R1	surgical tumor sample	mutation	accumulation
GSM1559339	ovarian cancer surgical sample P160	GPL570	contrib1	acquired by GCOS 1.2 software (Affymetrix); preprocessed by Robust Multiarray Analysis (RMA, Bioconductor);The data were analyzed with Bioconductor and rma package with default normalization parameters settings	GSM1559339-tbl-1.txt	frozen surgical sample of serous ovarian cancer; p53-mutated	Homo sapiens	total RNA	biotin	serous ovarian ca.	DOD	247	IIIC	1196	G3	DFS<180 days; moderately sensitive: 180>DFS>732; highly sensitive: DFS>732 days): moderately sensitive	no mutation	CR	platinum/cyclophosphamide	R1	surgical tumor sample	mutation	no accumulation
GSM1559340	ovarian cancer surgical sample T200	GPL570	contrib1	acquired by GCOS 1.2 software (Affymetrix); preprocessed by Robust Multiarray Analysis (RMA, Bioconductor);The data were analyzed with Bioconductor and rma package with default normalization parameters settings	GSM1559340-tbl-1.txt	frozen surgical sample of undifferentiated ovarian cancer; p53-mutated	Homo sapiens	total RNA	biotin	undifferentiated ovarian ca.	DOD	251	IIIC	679	G4	DFS<180 days; moderately sensitive: 180>DFS>732; highly sensitive: DFS>732 days): moderately sensitive	no mutation	CR	taxane/platinum	R2	surgical tumor sample	mutation	no accumulation
GSM1559341	ovarian cancer surgical sample T415	GPL570	contrib1	acquired by GCOS 1.2 software (Affymetrix); preprocessed by Robust Multiarray Analysis (RMA, Bioconductor);The data were analyzed with Bioconductor and rma package with default normalization parameters settings	GSM1559341-tbl-1.txt	frozen surgical sample of serous ovarian cancer; BRCA1-mutated; p53-mutated	Homo sapiens	total RNA	biotin	serous ovarian ca.	DOD	264	IV	1357	G3	DFS<180 days; moderately sensitive: 180>DFS>732; highly sensitive: DFS>732 days): moderately sensitive	T300G	CR	taxane/platinum	R1	surgical tumor sample	mutation	no accumulation
GSM1559342	ovarian cancer surgical sample P284	GPL570	contrib1	acquired by GCOS 1.2 software (Affymetrix); preprocessed by Robust Multiarray Analysis (RMA, Bioconductor);The data were analyzed with Bioconductor and rma package with default normalization parameters settings	GSM1559342-tbl-1.txt	frozen surgical sample of serous ovarian cancer; p53-mutated	Homo sapiens	total RNA	biotin	serous ovarian ca.	DOD	285	IIIC	860	G4	DFS<180 days; moderately sensitive: 180>DFS>732; highly sensitive: DFS>732 days): moderately sensitive	no mutation	CR	platinum/cyclophosphamide	R0	surgical tumor sample	mutation	no accumulation
GSM1559343	ovarian cancer surgical sample T420	GPL570	contrib1	acquired by GCOS 1.2 software (Affymetrix); preprocessed by Robust Multiarray Analysis (RMA, Bioconductor);The data were analyzed with Bioconductor and rma package with default normalization parameters settings	GSM1559343-tbl-1.txt	frozen surgical sample of serous ovarian cancer; BRCA1-mutated; p53-mutated	Homo sapiens	total RNA	biotin	serous ovarian ca.	DOD	292	IIIC	1005	G3	DFS<180 days; moderately sensitive: 180>DFS>732; highly sensitive: DFS>732 days): moderately sensitive	5382insC	CR	taxane/platinum	R1	surgical tumor sample	mutation	no accumulation
GSM1559344	ovarian cancer surgical sample P162	GPL570	contrib1	acquired by GCOS 1.2 software (Affymetrix); preprocessed by Robust Multiarray Analysis (RMA, Bioconductor);The data were analyzed with Bioconductor and rma package with default normalization parameters settings	GSM1559344-tbl-1.txt	frozen surgical sample of serous ovarian cancer; p53-mutated	Homo sapiens	total RNA	biotin	serous ovarian ca.	DOD	307	IIIC	1256	G3	DFS<180 days; moderately sensitive: 180>DFS>732; highly sensitive: DFS>732 days): moderately sensitive	no mutation	CR	platinum/cyclophosphamide	R2	surgical tumor sample	mutation	no accumulation
GSM1559345	ovarian cancer surgical sample P272	GPL570	contrib1	acquired by GCOS 1.2 software (Affymetrix); preprocessed by Robust Multiarray Analysis (RMA, Bioconductor);The data were analyzed with Bioconductor and rma package with default normalization parameters settings	GSM1559345-tbl-1.txt	frozen surgical sample of serous ovarian cancer; p53-mutated	Homo sapiens	total RNA	biotin	serous ovarian ca.	DOD	346	IIIC	897	G4	DFS<180 days; moderately sensitive: 180>DFS>732; highly sensitive: DFS>732 days): moderately sensitive	no mutation	CR	platinum/cyclophosphamide	R2	surgical tumor sample	mutation	accumulation
GSM1559346	ovarian cancer surgical sample P11	GPL570	contrib1	acquired by GCOS 1.2 software (Affymetrix); preprocessed by Robust Multiarray Analysis (RMA, Bioconductor);The data were analyzed with Bioconductor and rma package with default normalization parameters settings	GSM1559346-tbl-1.txt	frozen surgical sample of serous ovarian cancer; p53-mutated	Homo sapiens	total RNA	biotin	serous ovarian ca.	DOD	393	IIIA	1193	G4	DFS<180 days; moderately sensitive: 180>DFS>732; highly sensitive: DFS>732 days): moderately sensitive	no mutation	CR	platinum/cyclophosphamide	R1	surgical tumor sample	mutation	accumulation
GSM1559347	ovarian cancer surgical sample T340	GPL570	contrib1	acquired by GCOS 1.2 software (Affymetrix); preprocessed by Robust Multiarray Analysis (RMA, Bioconductor);The data were analyzed with Bioconductor and rma package with default normalization parameters settings	GSM1559347-tbl-1.txt	frozen surgical sample of serous ovarian cancer	Homo sapiens	total RNA	biotin	serous ovarian ca.	DOD	408	IIIC	1066	G3	DFS<180 days; moderately sensitive: 180>DFS>732; highly sensitive: DFS>732 days): moderately sensitive	no mutation	CR	taxane/platinum	R1	surgical tumor sample	no mutation	no accumulation
GSM1559348	ovarian cancer surgical sample T316	GPL570	contrib1	acquired by GCOS 1.2 software (Affymetrix); preprocessed by Robust Multiarray Analysis (RMA, Bioconductor);The data were analyzed with Bioconductor and rma package with default normalization parameters settings	GSM1559348-tbl-1.txt	frozen surgical sample of serous ovarian cancer; p53-mutated	Homo sapiens	total RNA	biotin	serous ovarian ca.	DOD	412	IIIB	677	G3	DFS<180 days; moderately sensitive: 180>DFS>732; highly sensitive: DFS>732 days): moderately sensitive	no mutation	CR	taxane/platinum	R1	surgical tumor sample	mutation	accumulation
GSM1559349	ovarian cancer surgical sample T306	GPL570	contrib1	acquired by GCOS 1.2 software (Affymetrix); preprocessed by Robust Multiarray Analysis (RMA, Bioconductor);The data were analyzed with Bioconductor and rma package with default normalization parameters settings	GSM1559349-tbl-1.txt	frozen surgical sample of serous ovarian cancer; p53-mutated	Homo sapiens	total RNA	biotin	serous ovarian ca.	DOD	420	IIIC	1373	G3	DFS<180 days; moderately sensitive: 180>DFS>732; highly sensitive: DFS>732 days): moderately sensitive	no mutation	CR	taxane/platinum	R2	surgical tumor sample	mutation	accumulation
GSM1559350	ovarian cancer surgical sample X342	GPL570	contrib1	acquired by GCOS 1.2 software (Affymetrix); preprocessed by Robust Multiarray Analysis (RMA, Bioconductor);The data were analyzed with Bioconductor and rma package with default normalization parameters settings	GSM1559350-tbl-1.txt	frozen surgical sample of serous ovarian cancer; BRCA1-mutated; p53-mutated	Homo sapiens	total RNA	biotin	serous ovarian ca.	AWD	436	IIIC	1299	G4	DFS<180 days; moderately sensitive: 180>DFS>732; highly sensitive: DFS>732 days): moderately sensitive	5382insC	CR	platinum/cyclophosphamide	R2	surgical tumor sample	mutation	no accumulation
GSM1559351	ovarian cancer surgical sample T337	GPL570	contrib1	acquired by GCOS 1.2 software (Affymetrix); preprocessed by Robust Multiarray Analysis (RMA, Bioconductor);The data were analyzed with Bioconductor and rma package with default normalization parameters settings	GSM1559351-tbl-1.txt	frozen surgical sample of serous ovarian cancer; p53-mutated	Homo sapiens	total RNA	biotin	serous ovarian ca.	DOD	476	IIC	1780	G2	DFS<180 days; moderately sensitive: 180>DFS>732; highly sensitive: DFS>732 days): moderately sensitive	no mutation	CR	taxane/platinum	R1	surgical tumor sample	mutation	no accumulation
GSM1559352	ovarian cancer surgical sample E609	GPL570	contrib1	acquired by GCOS 1.2 software (Affymetrix); preprocessed by Robust Multiarray Analysis (RMA, Bioconductor);The data were analyzed with Bioconductor and rma package with default normalization parameters settings	GSM1559352-tbl-1.txt	frozen surgical sample of endometrioid ovarian cancer; p53-mutated	Homo sapiens	total RNA	biotin	endometrioid ovarian ca.	NED	490	IIIC	2172	G3	DFS<180 days; moderately sensitive: 180>DFS>732; highly sensitive: DFS>732 days): moderately sensitive	no mutation	CR	taxane/platinum	R1	surgical tumor sample	mutation	accumulation
GSM1559353	ovarian cancer surgical sample T197	GPL570	contrib1	acquired by GCOS 1.2 software (Affymetrix); preprocessed by Robust Multiarray Analysis (RMA, Bioconductor);The data were analyzed with Bioconductor and rma package with default normalization parameters settings	GSM1559353-tbl-1.txt	frozen surgical sample of serous ovarian cancer; p53-mutated	Homo sapiens	total RNA	biotin	serous ovarian ca.	NED	510	IIIC	652	G3	DFS<180 days; moderately sensitive: 180>DFS>732; highly sensitive: DFS>732 days): moderately sensitive	no mutation	CR	taxane/platinum	R2	surgical tumor sample	mutation	no accumulation
GSM1559354	ovarian cancer surgical sample P130	GPL570	contrib1	acquired by GCOS 1.2 software (Affymetrix); preprocessed by Robust Multiarray Analysis (RMA, Bioconductor);The data were analyzed with Bioconductor and rma package with default normalization parameters settings	GSM1559354-tbl-1.txt	frozen surgical sample of serous ovarian cancer	Homo sapiens	total RNA	biotin	serous ovarian ca.	DOD	523	IIIB	1955	G2	DFS<180 days; moderately sensitive: 180>DFS>732; highly sensitive: DFS>732 days): moderately sensitive	no mutation	CR	platinum/cyclophosphamide	R0	surgical tumor sample	no mutation	no accumulation
GSM1559355	ovarian cancer surgical sample T610	GPL570	contrib1	acquired by GCOS 1.2 software (Affymetrix); preprocessed by Robust Multiarray Analysis (RMA, Bioconductor);The data were analyzed with Bioconductor and rma package with default normalization parameters settings	GSM1559355-tbl-1.txt	frozen surgical sample of serous ovarian cancer; BRCA1-mutated; p53-mutated	Homo sapiens	total RNA	biotin	serous ovarian ca.	DOD	525	IIIA	1092	G3	DFS<180 days; moderately sensitive: 180>DFS>732; highly sensitive: DFS>732 days): moderately sensitive	3875del4	CR	taxane/platinum	R1	surgical tumor sample	mutation	accumulation
GSM1559356	ovarian cancer surgical sample P115	GPL570	contrib1	acquired by GCOS 1.2 software (Affymetrix); preprocessed by Robust Multiarray Analysis (RMA, Bioconductor);The data were analyzed with Bioconductor and rma package with default normalization parameters settings	GSM1559356-tbl-1.txt	frozen surgical sample of serous ovarian cancer; p53-mutated	Homo sapiens	total RNA	biotin	serous ovarian ca.	DOD	528	IIIB	2351	G3	DFS<180 days; moderately sensitive: 180>DFS>732; highly sensitive: DFS>732 days): moderately sensitive	no mutation	CR	platinum/cyclophosphamide	R0	surgical tumor sample	mutation	accumulation
GSM1559357	ovarian cancer surgical sample P251	GPL570	contrib1	acquired by GCOS 1.2 software (Affymetrix); preprocessed by Robust Multiarray Analysis (RMA, Bioconductor);The data were analyzed with Bioconductor and rma package with default normalization parameters settings	GSM1559357-tbl-1.txt	frozen surgical sample of serous ovarian cancer; p53-mutated	Homo sapiens	total RNA	biotin	serous ovarian ca.	DOD	578	IIIB	1600	G3	DFS<180 days; moderately sensitive: 180>DFS>732; highly sensitive: DFS>732 days): moderately sensitive	no mutation	CR	platinum/cyclophosphamide	R0	surgical tumor sample	mutation	accumulation
GSM1559358	ovarian cancer surgical sample P270	GPL570	contrib1	acquired by GCOS 1.2 software (Affymetrix); preprocessed by Robust Multiarray Analysis (RMA, Bioconductor);The data were analyzed with Bioconductor and rma package with default normalization parameters settings	GSM1559358-tbl-1.txt	frozen surgical sample of serous ovarian cancer	Homo sapiens	total RNA	biotin	serous ovarian ca.	AWD	623	IIIC	4080	G2	DFS<180 days; moderately sensitive: 180>DFS>732; highly sensitive: DFS>732 days): moderately sensitive	no mutation	CR	platinum/cyclophosphamide	R0	surgical tumor sample	no mutation	no accumulation
GSM1559359	ovarian cancer surgical sample P280	GPL570	contrib1	acquired by GCOS 1.2 software (Affymetrix); preprocessed by Robust Multiarray Analysis (RMA, Bioconductor);The data were analyzed with Bioconductor and rma package with default normalization parameters settings	GSM1559359-tbl-1.txt	frozen surgical sample of serous ovarian cancer; p53-mutated	Homo sapiens	total RNA	biotin	serous ovarian ca.	DOD	707	IIIC	1583	G3	DFS<180 days; moderately sensitive: 180>DFS>732; highly sensitive: DFS>732 days): moderately sensitive	no mutation	CR	platinum/cyclophosphamide	R1	surgical tumor sample	mutation	accumulation
GSM1559360	ovarian cancer surgical sample T431	GPL570	contrib1	acquired by GCOS 1.2 software (Affymetrix); preprocessed by Robust Multiarray Analysis (RMA, Bioconductor);The data were analyzed with Bioconductor and rma package with default normalization parameters settings	GSM1559360-tbl-1.txt	frozen surgical sample of serous ovarian cancer; BRCA1-mutated; p53-mutated	Homo sapiens	total RNA	biotin	serous ovarian ca.	DOD	730	IIIC	2079	G4	DFS<180 days; moderately sensitive: 180>DFS>732; highly sensitive: DFS>732 days): moderately sensitive	5382insC	CR	taxane/platinum	R1	surgical tumor sample	mutation	accumulation
GSM1559361	ovarian cancer surgical sample T314	GPL570	contrib1	acquired by GCOS 1.2 software (Affymetrix); preprocessed by Robust Multiarray Analysis (RMA, Bioconductor);The data were analyzed with Bioconductor and rma package with default normalization parameters settings	GSM1559361-tbl-1.txt	frozen surgical sample of serous ovarian cancer; p53-mutated	Homo sapiens	total RNA	biotin	serous ovarian ca.	DOD	753	IIIC	1255	G3	DFS<180 days; moderately sensitive: 180>DFS>732; highly sensitive: DFS>732 days): highly sensitive	no mutation	CR	taxane/platinum	R1	surgical tumor sample	mutation	accumulation
GSM1559362	ovarian cancer surgical sample T328	GPL570	contrib1	acquired by GCOS 1.2 software (Affymetrix); preprocessed by Robust Multiarray Analysis (RMA, Bioconductor);The data were analyzed with Bioconductor and rma package with default normalization parameters settings	GSM1559362-tbl-1.txt	frozen surgical sample of serous ovarian cancer; BRCA1-mutated; p53-mutated	Homo sapiens	total RNA	biotin	serous ovarian ca.	AWD	766	IIIA	2592	G3	DFS<180 days; moderately sensitive: 180>DFS>732; highly sensitive: DFS>732 days): highly sensitive	5382insC	CR	taxane/platinum	R0	surgical tumor sample	mutation	no accumulation
GSM1559363	ovarian cancer surgical sample T172	GPL570	contrib1	acquired by GCOS 1.2 software (Affymetrix); preprocessed by Robust Multiarray Analysis (RMA, Bioconductor);The data were analyzed with Bioconductor and rma package with default normalization parameters settings	GSM1559363-tbl-1.txt	frozen surgical sample of undifferentiated ovarian cancer; BRCA1-mutated; p53-mutated	Homo sapiens	total RNA	biotin	undifferentiated ovarian ca.	DOD	807	IIIA	1253	G4	DFS<180 days; moderately sensitive: 180>DFS>732; highly sensitive: DFS>732 days): highly sensitive	5382insC	CR	taxane/platinum	R1	surgical tumor sample	mutation	accumulation
GSM1559364	ovarian cancer surgical sample P37	GPL570	contrib1	acquired by GCOS 1.2 software (Affymetrix); preprocessed by Robust Multiarray Analysis (RMA, Bioconductor);The data were analyzed with Bioconductor and rma package with default normalization parameters settings	GSM1559364-tbl-1.txt	frozen surgical sample of serous ovarian cancer	Homo sapiens	total RNA	biotin	serous ovarian ca.	DOD	815	IIIC	2320	G2	DFS<180 days; moderately sensitive: 180>DFS>732; highly sensitive: DFS>732 days): highly sensitive	no mutation	CR	platinum/cyclophosphamide	R1	surgical tumor sample	no mutation	no accumulation
GSM1559365	ovarian cancer surgical sample T374	GPL570	contrib1	acquired by GCOS 1.2 software (Affymetrix); preprocessed by Robust Multiarray Analysis (RMA, Bioconductor);The data were analyzed with Bioconductor and rma package with default normalization parameters settings	GSM1559365-tbl-1.txt	frozen surgical sample of serous ovarian cancer; p53-mutated	Homo sapiens	total RNA	biotin	serous ovarian ca.	DOD	950	IIIC	1997	G2	DFS<180 days; moderately sensitive: 180>DFS>732; highly sensitive: DFS>732 days): highly sensitive	no mutation	CR	taxane/platinum	R0	surgical tumor sample	mutation	accumulation
GSM1559366	ovarian cancer surgical sample T206	GPL570	contrib1	acquired by GCOS 1.2 software (Affymetrix); preprocessed by Robust Multiarray Analysis (RMA, Bioconductor);The data were analyzed with Bioconductor and rma package with default normalization parameters settings	GSM1559366-tbl-1.txt	frozen surgical sample of serous ovarian cancer; p53-mutated	Homo sapiens	total RNA	biotin	serous ovarian ca.	DOD	1115	IIIC	1849	G3	DFS<180 days; moderately sensitive: 180>DFS>732; highly sensitive: DFS>732 days): highly sensitive	no mutation	CR	taxane/platinum	R2	surgical tumor sample	mutation	accumulation
GSM1559367	ovarian cancer surgical sample P112	GPL570	contrib1	acquired by GCOS 1.2 software (Affymetrix); preprocessed by Robust Multiarray Analysis (RMA, Bioconductor);The data were analyzed with Bioconductor and rma package with default normalization parameters settings	GSM1559367-tbl-1.txt	frozen surgical sample of serous ovarian cancer; p53-mutated	Homo sapiens	total RNA	biotin	serous ovarian ca.	DOD	1429	IIIC	1847	G3	DFS<180 days; moderately sensitive: 180>DFS>732; highly sensitive: DFS>732 days): highly sensitive	no mutation	CR	platinum/cyclophosphamide	R1	surgical tumor sample	mutation	accumulation
GSM1559368	ovarian cancer surgical sample T300	GPL570	contrib1	acquired by GCOS 1.2 software (Affymetrix); preprocessed by Robust Multiarray Analysis (RMA, Bioconductor);The data were analyzed with Bioconductor and rma package with default normalization parameters settings	GSM1559368-tbl-1.txt	frozen surgical sample of serous ovarian cancer; BRCA1-mutated; p53-mutated	Homo sapiens	total RNA	biotin	serous ovarian ca.	DOD	1450	IIIC	2346	G3	DFS<180 days; moderately sensitive: 180>DFS>732; highly sensitive: DFS>732 days): highly sensitive	5382insC	CR	taxane/platinum	R0	surgical tumor sample	mutation	accumulation
GSM1559369	ovarian cancer surgical sample P50	GPL570	contrib1	acquired by GCOS 1.2 software (Affymetrix); preprocessed by Robust Multiarray Analysis (RMA, Bioconductor);The data were analyzed with Bioconductor and rma package with default normalization parameters settings	GSM1559369-tbl-1.txt	frozen surgical sample of serous ovarian cancer; p53-mutated	Homo sapiens	total RNA	biotin	serous ovarian ca.	DOD	1468	IIIB	3750	G3	DFS<180 days; moderately sensitive: 180>DFS>732; highly sensitive: DFS>732 days): highly sensitive	no mutation	CR	platinum/cyclophosphamide	R0	surgical tumor sample	mutation	accumulation
GSM1559370	ovarian cancer surgical sample P278	GPL570	contrib1	acquired by GCOS 1.2 software (Affymetrix); preprocessed by Robust Multiarray Analysis (RMA, Bioconductor);The data were analyzed with Bioconductor and rma package with default normalization parameters settings	GSM1559370-tbl-1.txt	frozen surgical sample of serous ovarian cancer; p53-mutated	Homo sapiens	total RNA	biotin	serous ovarian ca.	DOD	1527	IIIC	2797	G3	DFS<180 days; moderately sensitive: 180>DFS>732; highly sensitive: DFS>732 days): highly sensitive	no mutation	CR	platinum/cyclophosphamide	R2	surgical tumor sample	mutation	no accumulation
GSM1559371	ovarian cancer surgical sample T322	GPL570	contrib1	acquired by GCOS 1.2 software (Affymetrix); preprocessed by Robust Multiarray Analysis (RMA, Bioconductor);The data were analyzed with Bioconductor and rma package with default normalization parameters settings	GSM1559371-tbl-1.txt	frozen surgical sample of serous ovarian cancer; BRCA1-mutated; p53-mutated	Homo sapiens	total RNA	biotin	serous ovarian ca.	NED	1579	IIB	3145	G3	DFS<180 days; moderately sensitive: 180>DFS>732; highly sensitive: DFS>732 days): highly sensitive	5382insC	CR	taxane/platinum	R0	surgical tumor sample	mutation	accumulation
GSM1559372	ovarian cancer surgical sample P266	GPL570	contrib1	acquired by GCOS 1.2 software (Affymetrix); preprocessed by Robust Multiarray Analysis (RMA, Bioconductor);The data were analyzed with Bioconductor and rma package with default normalization parameters settings	GSM1559372-tbl-1.txt	frozen surgical sample of serous ovarian cancer; p53-mutated	Homo sapiens	total RNA	biotin	serous ovarian ca.	NED	2521	IIIC	2801	G3	DFS<180 days; moderately sensitive: 180>DFS>732; highly sensitive: DFS>732 days): highly sensitive	no mutation	CR	platinum/cyclophosphamide	R2	surgical tumor sample	mutation	accumulation
GSM1559373	ovarian cancer surgical sample T286	GPL570	contrib1	acquired by GCOS 1.2 software (Affymetrix); preprocessed by Robust Multiarray Analysis (RMA, Bioconductor);The data were analyzed with Bioconductor and rma package with default normalization parameters settings	GSM1559373-tbl-1.txt	frozen surgical sample of serous ovarian cancer; p53-mutated	Homo sapiens	total RNA	biotin	serous ovarian ca.	NED	3875	IIIC	4013	G2	DFS<180 days; moderately sensitive: 180>DFS>732; highly sensitive: DFS>732 days): highly sensitive	no mutation	CR	taxane/platinum	R1	surgical tumor sample	mutation	accumulation
GSM1559374	ovarian cancer surgical sample X604	GPL570	contrib1	acquired by GCOS 1.2 software (Affymetrix); preprocessed by Robust Multiarray Analysis (RMA, Bioconductor);The data were analyzed with Bioconductor and rma package with default normalization parameters settings	GSM1559374-tbl-1.txt	frozen surgical sample of undifferentiated ovarian cancer; BRCA1-mutated; p53-mutated	Homo sapiens	total RNA	biotin	undifferentiated ovarian ca.	NA	NA	NA	NA	G4	DFS<180 days; moderately sensitive: 180>DFS>732; highly sensitive: DFS>732 days): NA	5382insC	NA	NA	NA	surgical tumor sample	mutation	no accumulation
GSM1559375	ovarian cancer surgical sample X376	GPL570	contrib1	acquired by GCOS 1.2 software (Affymetrix); preprocessed by Robust Multiarray Analysis (RMA, Bioconductor);The data were analyzed with Bioconductor and rma package with default normalization parameters settings	GSM1559375-tbl-1.txt	frozen surgical sample of serous ovarian cancer; BRCA1-mutated	Homo sapiens	total RNA	biotin	serous ovarian ca.	NA	NA	NA	NA	G3	DFS<180 days; moderately sensitive: 180>DFS>732; highly sensitive: DFS>732 days): NA	5382insC	NA	NA	NA	surgical tumor sample	NA	accumulation
GSM1559376	ovarian cancer surgical sample X101	GPL570	contrib1	acquired by GCOS 1.2 software (Affymetrix); preprocessed by Robust Multiarray Analysis (RMA, Bioconductor);The data were analyzed with Bioconductor and rma package with default normalization parameters settings	GSM1559376-tbl-1.txt	frozen surgical sample of serous ovarian cancer; BRCA1-mutated	Homo sapiens	total RNA	biotin	serous ovarian ca.	NA	NA	NA	NA	G3	DFS<180 days; moderately sensitive: 180>DFS>732; highly sensitive: DFS>732 days): NA	T300G	NA	NA	NA	surgical tumor sample	no mutation	no accumulation
GSM1559377	ovarian cancer surgical sample G204	GPL570	contrib1	acquired by GCOS 1.2 software (Affymetrix); preprocessed by Robust Multiarray Analysis (RMA, Bioconductor);The data were analyzed with Bioconductor and rma package with default normalization parameters settings	GSM1559377-tbl-1.txt	frozen surgical sample of serous ovarian cancer, BRCA1-mutated	Homo sapiens	total RNA	biotin	serous ovarian ca.	NA	NA	IV	NA	G2	DFS<180 days; moderately sensitive: 180>DFS>732; highly sensitive: DFS>732 days): NA	185delAG	NA	NA	NA	surgical tumor sample	NA	NA
GSM1559378	ovarian cancer surgical sample G152	GPL570	contrib1	acquired by GCOS 1.2 software (Affymetrix); preprocessed by Robust Multiarray Analysis (RMA, Bioconductor);The data were analyzed with Bioconductor and rma package with default normalization parameters settings	GSM1559378-tbl-1.txt	frozen surgical sample of undifferentiated ovarian cancer, BRCA1-mutated	Homo sapiens	total RNA	biotin	undifferentiated ovarian ca.	NA	NA	IIIC	NA	G3	DFS<180 days; moderately sensitive: 180>DFS>732; highly sensitive: DFS>732 days): NA	3819del5	NA	NA	NA	surgical tumor sample	NA	NA
GSM1559379	ovarian cancer surgical sample E602	GPL570	contrib1	acquired by GCOS 1.2 software (Affymetrix); preprocessed by Robust Multiarray Analysis (RMA, Bioconductor);The data were analyzed with Bioconductor and rma package with default normalization parameters settings	GSM1559379-tbl-1.txt	frozen surgical sample of endometrioid ovarian cancer; BRCA1-mutated	Homo sapiens	total RNA	biotin	endometrioid ovarian ca.	NA	NA	NA	NA	NA	DFS<180 days; moderately sensitive: 180>DFS>732; highly sensitive: DFS>732 days): NA	4153delA	NA	NA	NA	surgical tumor sample	NA	accumulation
GSM1559380	ovarian cancer surgical sample E444	GPL570	contrib1	acquired by GCOS 1.2 software (Affymetrix); preprocessed by Robust Multiarray Analysis (RMA, Bioconductor);The data were analyzed with Bioconductor and rma package with default normalization parameters settings	GSM1559380-tbl-1.txt	frozen surgical sample of endometrioid ovarian cancer	Homo sapiens	total RNA	biotin	endometrioid ovarian ca.	NA	NA	NA	NA	NA	DFS<180 days; moderately sensitive: 180>DFS>732; highly sensitive: DFS>732 days): NA	no mutation	NA	NA	NA	surgical tumor sample	NA	no accumulation
GSM1559381	ovarian cancer surgical sample E436	GPL570	contrib1	acquired by GCOS 1.2 software (Affymetrix); preprocessed by Robust Multiarray Analysis (RMA, Bioconductor);The data were analyzed with Bioconductor and rma package with default normalization parameters settings	GSM1559381-tbl-1.txt	frozen surgical sample of endometrioid ovarian cancer	Homo sapiens	total RNA	biotin	endometrioid ovarian ca.	NA	NA	NA	NA	NA	DFS<180 days; moderately sensitive: 180>DFS>732; highly sensitive: DFS>732 days): NA	no mutation	NA	NA	NA	surgical tumor sample	NA	accumulation
GSM1559382	ovarian cancer surgical sample E428	GPL570	contrib1	acquired by GCOS 1.2 software (Affymetrix); preprocessed by Robust Multiarray Analysis (RMA, Bioconductor);The data were analyzed with Bioconductor and rma package with default normalization parameters settings	GSM1559382-tbl-1.txt	frozen surgical sample of endometrioid ovarian cancer	Homo sapiens	total RNA	biotin	endometrioid ovarian ca.	NA	NA	NA	NA	NA	DFS<180 days; moderately sensitive: 180>DFS>732; highly sensitive: DFS>732 days): NA	no mutation	NA	NA	NA	surgical tumor sample	NA	no accumulation
GSM1559383	ovarian cancer surgical sample E309	GPL570	contrib1	acquired by GCOS 1.2 software (Affymetrix); preprocessed by Robust Multiarray Analysis (RMA, Bioconductor);The data were analyzed with Bioconductor and rma package with default normalization parameters settings	GSM1559383-tbl-1.txt	frozen surgical sample of endometrioid ovarian cancer; BRCA1-mutated	Homo sapiens	total RNA	biotin	endometrioid ovarian ca.	NA	NA	NA	NA	NA	DFS<180 days; moderately sensitive: 180>DFS>732; highly sensitive: DFS>732 days): NA	T300G	NA	NA	NA	surgical tumor sample	no mutation	no accumulation
GSM1559384	ovarian cancer surgical sample E254	GPL570	contrib1	acquired by GCOS 1.2 software (Affymetrix); preprocessed by Robust Multiarray Analysis (RMA, Bioconductor);The data were analyzed with Bioconductor and rma package with default normalization parameters settings	GSM1559384-tbl-1.txt	frozen surgical sample of endometrioid ovarian cancer; p53-mutated	Homo sapiens	total RNA	biotin	endometrioid ovarian ca.	NA	NA	NA	NA	NA	DFS<180 days; moderately sensitive: 180>DFS>732; highly sensitive: DFS>732 days): NA	no mutation	NA	NA	NA	surgical tumor sample	mutation	accumulation
GSM1559385	ovarian cancer surgical sample E188CA	GPL570	contrib1	acquired by GCOS 1.2 software (Affymetrix); preprocessed by Robust Multiarray Analysis (RMA, Bioconductor);The data were analyzed with Bioconductor and rma package with default normalization parameters settings	GSM1559385-tbl-1.txt	frozen surgical sample of endometrioid ovarian cancer	Homo sapiens	total RNA	biotin	endometrioid ovarian ca.	NA	NA	NA	NA	NA	DFS<180 days; moderately sensitive: 180>DFS>732; highly sensitive: DFS>732 days): NA	no mutation	NA	NA	NA	surgical tumor sample	no mutation	no accumulation
GSM1559386	ovarian cancer surgical sample E188BT	GPL570	contrib1	acquired by GCOS 1.2 software (Affymetrix); preprocessed by Robust Multiarray Analysis (RMA, Bioconductor);The data were analyzed with Bioconductor and rma package with default normalization parameters settings	GSM1559386-tbl-1.txt	frozen surgical sample of endometrioid ovarian cancer	Homo sapiens	total RNA	biotin	endometrioid ovarian ca.	NA	NA	NA	NA	NA	DFS<180 days; moderately sensitive: 180>DFS>732; highly sensitive: DFS>732 days): NA	no mutation	NA	NA	NA	surgical tumor sample	no mutation	no accumulation
GSM1559387	ovarian cancer surgical sample E179	GPL570	contrib1	acquired by GCOS 1.2 software (Affymetrix); preprocessed by Robust Multiarray Analysis (RMA, Bioconductor);The data were analyzed with Bioconductor and rma package with default normalization parameters settings	GSM1559387-tbl-1.txt	frozen surgical sample of endometrioid ovarian cancer; p53-mutated	Homo sapiens	total RNA	biotin	endometrioid ovarian ca.	NA	NA	NA	NA	NA	DFS<180 days; moderately sensitive: 180>DFS>732; highly sensitive: DFS>732 days): NA	no mutation	NA	NA	NA	surgical tumor sample	mutation	accumulation
GSM1559388	ovarian cancer surgical sample E169	GPL570	contrib1	acquired by GCOS 1.2 software (Affymetrix); preprocessed by Robust Multiarray Analysis (RMA, Bioconductor);The data were analyzed with Bioconductor and rma package with default normalization parameters settings	GSM1559388-tbl-1.txt	frozen surgical sample of endometrioid ovarian cancer	Homo sapiens	total RNA	biotin	endometrioid ovarian ca.	NA	NA	NA	NA	NA	DFS<180 days; moderately sensitive: 180>DFS>732; highly sensitive: DFS>732 days): NA	no mutation	NA	NA	NA	surgical tumor sample	NA	no accumulation
GSM1559389	ovarian cancer surgical sample E165	GPL570	contrib1	acquired by GCOS 1.2 software (Affymetrix); preprocessed by Robust Multiarray Analysis (RMA, Bioconductor);The data were analyzed with Bioconductor and rma package with default normalization parameters settings	GSM1559389-tbl-1.txt	frozen surgical sample of undifferentiated ovarian cancer; p53-mutated	Homo sapiens	total RNA	biotin	undifferentiated ovarian ca.	NA	NA	NA	NA	NA	DFS<180 days; moderately sensitive: 180>DFS>732; highly sensitive: DFS>732 days): NA	no mutation	NA	NA	NA	surgical tumor sample	mutation	accumulation
GSM1559390	ovarian cancer surgical sample E159	GPL570	contrib1	acquired by GCOS 1.2 software (Affymetrix); preprocessed by Robust Multiarray Analysis (RMA, Bioconductor);The data were analyzed with Bioconductor and rma package with default normalization parameters settings	GSM1559390-tbl-1.txt	frozen surgical sample of endometrioid ovarian cancer	Homo sapiens	total RNA	biotin	endometrioid ovarian ca.	NA	NA	NA	NA	NA	DFS<180 days; moderately sensitive: 180>DFS>732; highly sensitive: DFS>732 days): NA	no mutation	NA	NA	NA	surgical tumor sample	no mutation	no accumulation
GSM1559391	ovarian cancer surgical sample C94	GPL570	contrib1	acquired by GCOS 1.2 software (Affymetrix); preprocessed by Robust Multiarray Analysis (RMA, Bioconductor);The data were analyzed with Bioconductor and rma package with default normalization parameters settings	GSM1559391-tbl-1.txt	frozen surgical sample of clearcell ovarian cancer	Homo sapiens	total RNA	biotin	clearcell ovarian ca.	NA	NA	NA	NA	NA	DFS<180 days; moderately sensitive: 180>DFS>732; highly sensitive: DFS>732 days): NA	no mutation	NA	NA	NA	surgical tumor sample	no mutation	no accumulation
GSM1559392	ovarian cancer surgical sample C456	GPL570	contrib1	acquired by GCOS 1.2 software (Affymetrix); preprocessed by Robust Multiarray Analysis (RMA, Bioconductor);The data were analyzed with Bioconductor and rma package with default normalization parameters settings	GSM1559392-tbl-1.txt	frozen surgical sample of clearcell ovarian cancer	Homo sapiens	total RNA	biotin	clearcell ovarian ca.	NA	NA	NA	NA	NA	DFS<180 days; moderately sensitive: 180>DFS>732; highly sensitive: DFS>732 days): NA	NA	NA	NA	NA	surgical tumor sample	NA	NA
GSM1559393	ovarian cancer surgical sample C445	GPL570	contrib1	acquired by GCOS 1.2 software (Affymetrix); preprocessed by Robust Multiarray Analysis (RMA, Bioconductor);The data were analyzed with Bioconductor and rma package with default normalization parameters settings	GSM1559393-tbl-1.txt	frozen surgical sample of clearcell ovarian cancer	Homo sapiens	total RNA	biotin	clearcell ovarian ca.	NA	NA	NA	NA	NA	DFS<180 days; moderately sensitive: 180>DFS>732; highly sensitive: DFS>732 days): NA	NA	NA	NA	NA	surgical tumor sample	NA	NA
GSM1559394	ovarian cancer surgical sample C365	GPL570	contrib1	acquired by GCOS 1.2 software (Affymetrix); preprocessed by Robust Multiarray Analysis (RMA, Bioconductor);The data were analyzed with Bioconductor and rma package with default normalization parameters settings	GSM1559394-tbl-1.txt	frozen surgical sample of clearcell ovarian cancer; p53-mutated	Homo sapiens	total RNA	biotin	clearcell ovarian ca.	NA	NA	NA	NA	NA	DFS<180 days; moderately sensitive: 180>DFS>732; highly sensitive: DFS>732 days): NA	NA	NA	NA	NA	surgical tumor sample	mutation	no accumulation
GSM1559395	ovarian cancer surgical sample C339	GPL570	contrib1	acquired by GCOS 1.2 software (Affymetrix); preprocessed by Robust Multiarray Analysis (RMA, Bioconductor);The data were analyzed with Bioconductor and rma package with default normalization parameters settings	GSM1559395-tbl-1.txt	frozen surgical sample of clearcell ovarian cancer; p53-mutated	Homo sapiens	total RNA	biotin	clearcell ovarian ca.	NA	NA	NA	NA	NA	DFS<180 days; moderately sensitive: 180>DFS>732; highly sensitive: DFS>732 days): NA	no mutation	NA	NA	NA	surgical tumor sample	mutation	accumulation
GSM1559396	ovarian cancer surgical sample C304	GPL570	contrib1	acquired by GCOS 1.2 software (Affymetrix); preprocessed by Robust Multiarray Analysis (RMA, Bioconductor);The data were analyzed with Bioconductor and rma package with default normalization parameters settings	GSM1559396-tbl-1.txt	frozen surgical sample of clearcell ovarian cancer; p53-mutated	Homo sapiens	total RNA	biotin	clearcell ovarian ca.	NA	NA	NA	NA	NA	DFS<180 days; moderately sensitive: 180>DFS>732; highly sensitive: DFS>732 days): NA	no mutation	NA	NA	NA	surgical tumor sample	mutation	accumulation
GSM1559397	ovarian cancer surgical sample C285	GPL570	contrib1	acquired by GCOS 1.2 software (Affymetrix); preprocessed by Robust Multiarray Analysis (RMA, Bioconductor);The data were analyzed with Bioconductor and rma package with default normalization parameters settings	GSM1559397-tbl-1.txt	frozen surgical sample of clearcell ovarian cancer; p53-mutated	Homo sapiens	total RNA	biotin	clearcell ovarian ca.	NA	NA	NA	NA	NA	DFS<180 days; moderately sensitive: 180>DFS>732; highly sensitive: DFS>732 days): NA	no mutation	NA	NA	NA	surgical tumor sample	mutation	accumulation
GSM1559398	ovarian cancer surgical sample C208	GPL570	contrib1	acquired by GCOS 1.2 software (Affymetrix); preprocessed by Robust Multiarray Analysis (RMA, Bioconductor);The data were analyzed with Bioconductor and rma package with default normalization parameters settings	GSM1559398-tbl-1.txt	frozen surgical sample of clearcell ovarian cancer	Homo sapiens	total RNA	biotin	clearcell ovarian ca.	NA	NA	NA	NA	NA	DFS<180 days; moderately sensitive: 180>DFS>732; highly sensitive: DFS>732 days): NA	no mutation	NA	NA	NA	surgical tumor sample	no mutation	no accumulation
GSM1559399	ovarian cancer surgical sample C199	GPL570	contrib1	acquired by GCOS 1.2 software (Affymetrix); preprocessed by Robust Multiarray Analysis (RMA, Bioconductor);The data were analyzed with Bioconductor and rma package with default normalization parameters settings	GSM1559399-tbl-1.txt	frozen surgical sample of clearcell ovarian cancer	Homo sapiens	total RNA	biotin	clearcell ovarian ca.	NA	NA	NA	NA	NA	DFS<180 days; moderately sensitive: 180>DFS>732; highly sensitive: DFS>732 days): NA	no mutation	NA	NA	NA	surgical tumor sample	NA	NA
