# Supplementary material for: Pan-cancer analyses and molecular subtypes based on the cancer-associated fibroblast landscape and tumor microenvironment infiltration characterization reveal clinical outcome and immunotherapy response in epithelial ovarian cancer
Source: Front Immunol. 2022 Aug 10;13:956224. doi: 10.3389/fimmu.2022.956224 (PMC9402225; doi:10.3389/fimmu.2022.956224)
Supplement: Supplementary Table 3 — The correlation of CAF score with immune cells in TME (based on ImmuCellAI and TIMER2 database). [file Table_3.xlsx]

## Sheet: ImmuCellAI
symbol	correlation	pvalue	type
CAF	1	0	ACC
CD4_naive	-0.126771	0.271917	ACC
CD8_naive	-0.129983	0.259857	ACC
Tc	0.30818	0.00639627	ACC
Tex	0.267964	0.0184638	ACC
Tr1	0.0815086	0.48099	ACC
nTreg	-0.0102418	0.929556	ACC
iTreg	0.203309	0.0761596	ACC
Th1	0.347765	0.0019414	ACC
Th2	0.136017	0.238195	ACC
Th17	-0.386488	0.000516794	ACC
Tfh	0.39838	0.000332781	ACC
Tcm	0.00429319	0.97044	ACC
Tem	-0.0337208	0.770943	ACC
NKT	0.429123	9.85457e-05	ACC
MAIT	0.0620581	0.591843	ACC
DC	0.15564	0.176488	ACC
B_cell	-0.165803	0.149552	ACC
Monocyte	0.163923	0.154288	ACC
Macrophage	0.298941	0.00826664	ACC
NK	0.204945	0.0737756	ACC
Neutrophil	-0.332097	0.00317042	ACC
Tgd	0.0821771	0.477388	ACC
CD4_T	0.240575	0.0350685	ACC
CD8_T	0.106807	0.355203	ACC
InfiltrationScore	0.306282	0.00674681	ACC
CAF	1	0	BLCA
CD4_naive	-0.327903	1.17466e-11	BLCA
CD8_naive	-0.106213	0.032174	BLCA
Tc	0.495279	1.40947e-26	BLCA
Tex	0.415594	1.99113e-18	BLCA
Tr1	0.496902	9.11586e-27	BLCA
nTreg	-0.191621	0.000100231	BLCA
iTreg	0.390744	2.69045e-16	BLCA
Th1	0.236162	1.44957e-06	BLCA
Th2	0.509222	3.08861e-28	BLCA
Th17	-0.202276	3.94329e-05	BLCA
Tfh	0.227191	3.65676e-06	BLCA
Tcm	0.183002	0.000205662	BLCA
Tem	-0.187377	0.000143365	BLCA
NKT	0.532981	3.02015e-31	BLCA
MAIT	0.0325402	0.512707	BLCA
DC	0.394205	1.39212e-16	BLCA
B_cell	-0.147026	0.00294715	BLCA
Monocyte	0.320324	3.65086e-11	BLCA
Macrophage	0.657661	8.99308e-52	BLCA
NK	0.47263	4.86586e-24	BLCA
Neutrophil	-0.556596	1.74848e-34	BLCA
Tgd	-0.116441	0.0187797	BLCA
CD4_T	0.170838	0.000537352	BLCA
CD8_T	0.0626193	0.207436	BLCA
InfiltrationScore	0.645229	2.7363e-49	BLCA
CAF	1	0	BRCA
CD4_naive	-0.0930729	0.00202009	BRCA
CD8_naive	0.142162	2.25209e-06	BRCA
Tc	0.227408	2.40328e-14	BRCA
Tex	-0.0370932	0.219392	BRCA
Tr1	0.201669	1.53744e-11	BRCA
nTreg	-0.0349478	0.247245	BRCA
iTreg	0.228241	1.92331e-14	BRCA
Th1	0.0122858	0.684262	BRCA
Th2	0.0938131	0.00185872	BRCA
Th17	0.0101057	0.738008	BRCA
Tfh	0.23081	9.61554e-15	BRCA
Tcm	0.279463	3.78359e-21	BRCA
Tem	-0.169178	1.69834e-08	BRCA
NKT	0.205474	6.22808e-12	BRCA
MAIT	0.108184	0.000329098	BRCA
DC	0.0496801	0.0998986	BRCA
B_cell	-0.178257	2.71915e-09	BRCA
Monocyte	0.0875245	0.00370214	BRCA
Macrophage	0.197224	4.32061e-11	BRCA
NK	0.162636	5.98963e-08	BRCA
Neutrophil	-0.34831	1.13896e-32	BRCA
Tgd	0.0295902	0.327283	BRCA
CD4_T	0.227712	2.21565e-14	BRCA
CD8_T	0.00352719	0.907063	BRCA
InfiltrationScore	0.157624	1.52152e-07	BRCA
CAF	1	0	CESC
CD4_naive	0.0212632	0.71103	CESC
CD8_naive	0.138229	0.0155309	CESC
Tc	0.0508899	0.375002	CESC
Tex	-0.0406332	0.478837	CESC
Tr1	0.31877	1.17829e-08	CESC
nTreg	-0.0959885	0.093716	CESC
iTreg	0.111555	0.0512335	CESC
Th1	-0.099824	0.0812608	CESC
Th2	0.141779	0.0130457	CESC
Th17	0.00562168	0.921982	CESC
Tfh	0.016752	0.770393	CESC
Tcm	0.227535	5.90024e-05	CESC
Tem	-0.354637	1.69169e-10	CESC
NKT	0.190927	0.000787571	CESC
MAIT	0.134594	0.0184964	CESC
DC	0.144655	0.011296	CESC
B_cell	-0.177853	0.00178793	CESC
Monocyte	0.243128	1.70575e-05	CESC
Macrophage	0.246851	1.25252e-05	CESC
NK	0.113262	0.0477544	CESC
Neutrophil	-0.240764	2.06995e-05	CESC
Tgd	-0.118778	0.0378364	CESC
CD4_T	0.341485	8.54371e-10	CESC
CD8_T	-0.0689584	0.229064	CESC
InfiltrationScore	0.254581	6.49353e-06	CESC
CAF	1	1.38039e-262	CHOL
CD4_naive	0.0182968	0.91565	CHOL
CD8_naive	0.45886	0.00488006	CHOL
Tc	0.279337	0.0989634	CHOL
Tex	0.122678	0.475974	CHOL
Tr1	0.431408	0.00861335	CHOL
nTreg	-0.158932	0.354527	CHOL
iTreg	0.16153	0.346615	CHOL
Th1	0.176289	0.303719	CHOL
Th2	0.32615	0.0522225	CHOL
Th17	-0.179867	0.293853	CHOL
Tfh	0.337216	0.0443012	CHOL
Tcm	0.289776	0.0864745	CHOL
Tem	0.015536	0.928342	CHOL
NKT	0.347292	0.0379585	CHOL
MAIT	0.0875723	0.611546	CHOL
DC	0.361498	0.0302883	CHOL
B_cell	-0.144407	0.40075	CHOL
Monocyte	-0.114264	0.506968	CHOL
Macrophage	0.135284	0.431468	CHOL
NK	-0.0442761	0.797637	CHOL
Neutrophil	-0.419941	0.0107775	CHOL
Tgd	-0.0564852	0.743508	CHOL
CD4_T	0.324044	0.0538511	CHOL
CD8_T	0.0774465	0.653464	CHOL
InfiltrationScore	0.0299789	0.862208	CHOL
CAF	1	0	COAD
CD4_naive	-0.0602703	0.312335	COAD
CD8_naive	0.213117	0.00030515	COAD
Tc	0.386278	1.66698e-11	COAD
Tex	0.215995	0.000251415	COAD
Tr1	0.537515	1.37233e-22	COAD
nTreg	-0.190909	0.00125047	COAD
iTreg	0.460436	2.95349e-16	COAD
Th1	0.0137926	0.817306	COAD
Th2	0.308716	1.15519e-07	COAD
Th17	-0.0829275	0.164141	COAD
Tfh	0.150772	0.011095	COAD
Tcm	0.247643	2.51574e-05	COAD
Tem	-0.377381	5.21135e-11	COAD
NKT	0.0113881	0.848732	COAD
MAIT	-0.0405119	0.497278	COAD
DC	0.585939	1.75469e-27	COAD
B_cell	-0.108277	0.0689425	COAD
Monocyte	0.431457	2.93024e-14	COAD
Macrophage	0.679927	9.63196e-40	COAD
NK	0.239122	4.82466e-05	COAD
Neutrophil	-0.474389	2.74973e-17	COAD
Tgd	-0.0459768	0.441043	COAD
CD4_T	0.403643	1.62875e-12	COAD
CD8_T	0.0138508	0.816548	COAD
InfiltrationScore	0.686878	7.79266e-41	COAD
CAF	1	0	READ
CD4_naive	0.0235503	0.823668	READ
CD8_naive	0.15963	0.128523	READ
Tc	0.457404	4.56599e-06	READ
Tex	0.286773	0.00558013	READ
Tr1	0.528615	6.08659e-08	READ
nTreg	-0.21481	0.0397548	READ
iTreg	0.52974	5.63868e-08	READ
Th1	0.154966	0.140216	READ
Th2	0.191281	0.0677713	READ
Th17	-0.233004	0.0254044	READ
Tfh	0.257059	0.0133749	READ
Tcm	0.21723	0.037524	READ
Tem	-0.431735	1.73126e-05	READ
NKT	-0.077911	0.460392	READ
MAIT	-0.203118	0.0521491	READ
DC	0.711255	1.94718e-15	READ
B_cell	-0.224027	0.0318111	READ
Monocyte	0.498173	4.34671e-07	READ
Macrophage	0.789703	8.43227e-21	READ
NK	0.212758	0.0417327	READ
Neutrophil	-0.518836	1.16887e-07	READ
Tgd	0.0167163	0.874334	READ
CD4_T	0.420682	2.97547e-05	READ
CD8_T	-0.0210986	0.841773	READ
InfiltrationScore	0.738321	4.53912e-17	READ
CAF	1	0	DLBC
CD4_naive	-0.133447	0.371194	DLBC
CD8_naive	-0.0546908	0.715023	DLBC
Tc	0.175671	0.237555	DLBC
Tex	0.199404	0.179022	DLBC
Tr1	-0.0330227	0.825594	DLBC
nTreg	-0.272437	0.0639319	DLBC
iTreg	-0.332697	0.0223153	DLBC
Th1	0.0893655	0.550268	DLBC
Th2	0.293249	0.0454462	DLBC
Th17	0.276865	0.0595654	DLBC
Tfh	-0.226099	0.126467	DLBC
Tcm	-0.212121	0.15231	DLBC
Tem	-0.00354626	0.981126	DLBC
NKT	-0.103925	0.486944	DLBC
MAIT	0.0859423	0.565704	DLBC
DC	0.430591	0.00251743	DLBC
B_cell	-0.0877193	0.557666	DLBC
Monocyte	0.520728	0.000175168	DLBC
Macrophage	0.356866	0.0138031	DLBC
NK	0.389593	0.00679214	DLBC
Neutrophil	0.071974	0.630682	DLBC
Tgd	-0.109181	0.465061	DLBC
CD4_T	-0.299537	0.0408101	DLBC
CD8_T	-0.238089	0.107054	DLBC
InfiltrationScore	0.506877	0.000277106	DLBC
CAF	1	0	ESCA
CD4_naive	0.116764	0.116473	ESCA
CD8_naive	0.158609	0.0324705	ESCA
Tc	0.14572	0.049668	ESCA
Tex	0.0774263	0.29885	ESCA
Tr1	0.493099	1.52993e-12	ESCA
nTreg	-0.261218	0.000368349	ESCA
iTreg	0.38783	6.32776e-08	ESCA
Th1	-0.00349401	0.962663	ESCA
Th2	0.302522	3.31308e-05	ESCA
Th17	-0.274683	0.000175017	ESCA
Tfh	-0.00378517	0.959554	ESCA
Tcm	0.012479	0.867214	ESCA
Tem	-0.255362	0.000503018	ESCA
NKT	0.206652	0.00512687	ESCA
MAIT	-0.163642	0.0272902	ESCA
DC	0.452383	1.4441e-10	ESCA
B_cell	-0.237781	0.00122831	ESCA
Monocyte	0.364547	4.20758e-07	ESCA
Macrophage	0.60268	2.23042e-19	ESCA
NK	0.217353	0.00320488	ESCA
Neutrophil	-0.427231	1.80129e-09	ESCA
Tgd	0.0474514	0.52471	ESCA
CD4_T	0.144582	0.0514966	ESCA
CD8_T	-0.128267	0.084414	ESCA
InfiltrationScore	0.521713	4.28558e-14	ESCA
CAF	1	0	GBM
CD4_naive	-0.0432227	0.582632	GBM
CD8_naive	-0.175547	0.0245512	GBM
Tc	0.378104	5.9875e-07	GBM
Tex	0.0249935	0.750732	GBM
Tr1	0.392674	1.98601e-07	GBM
nTreg	0.232889	0.00269098	GBM
iTreg	0.341376	7.69744e-06	GBM
Th1	0.152105	0.0518565	GBM
Th2	-0.00592275	0.940001	GBM
Th17	0.368871	1.17254e-06	GBM
Tfh	0.196156	0.0118253	GBM
Tcm	-0.103852	0.185715	GBM
Tem	0.00777961	0.921244	GBM
NKT	0.179462	0.021485	GBM
MAIT	-0.0219325	0.780431	GBM
DC	0.20852	0.00737413	GBM
B_cell	-0.28236	0.000249137	GBM
Monocyte	0.363363	1.73383e-06	GBM
Macrophage	0.299983	9.51872e-05	GBM
NK	0.207992	0.00752854	GBM
Neutrophil	-0.316703	3.60231e-05	GBM
Tgd	-0.155609	0.0466275	GBM
CD4_T	0.0106612	0.892225	GBM
CD8_T	-0.126639	0.106121	GBM
InfiltrationScore	0.254425	0.00101054	GBM
CAF	1	0	HNSC
CD4_naive	0.00193001	0.96498	HNSC
CD8_naive	0.224745	2.23029e-07	HNSC
Tc	0.0432672	0.324757	HNSC
Tex	-0.0780805	0.0752495	HNSC
Tr1	0.39215	1.46085e-20	HNSC
nTreg	0.0592469	0.177346	HNSC
iTreg	0.360876	1.93817e-17	HNSC
Th1	-0.168106	0.000117334	HNSC
Th2	0.0486283	0.268345	HNSC
Th17	-0.0377567	0.39022	HNSC
Tfh	-0.0748622	0.0881186	HNSC
Tcm	0.063833	0.146058	HNSC
Tem	-0.428494	1.23264e-24	HNSC
NKT	0.333336	5.84126e-15	HNSC
MAIT	0.115268	0.0085144	HNSC
DC	0.283644	4.44899e-11	HNSC
B_cell	-0.302781	1.73707e-12	HNSC
Monocyte	0.402041	1.27333e-21	HNSC
Macrophage	0.435562	1.73512e-25	HNSC
NK	0.0174842	0.690798	HNSC
Neutrophil	-0.22234	3.02009e-07	HNSC
Tgd	-0.199719	4.43972e-06	HNSC
CD4_T	0.292184	1.0784e-11	HNSC
CD8_T	-0.0834077	0.0573382	HNSC
InfiltrationScore	0.33682	2.92636e-15	HNSC
CAF	1	0	KICH
CD4_naive	-0.202386	0.103168	KICH
CD8_naive	0.00664326	0.95778	KICH
Tc	0.29174	0.0174646	KICH
Tex	0.279335	0.0231237	KICH
Tr1	0.442636	0.00019805	KICH
nTreg	0.366066	0.0025046	KICH
iTreg	0.438635	0.000229638	KICH
Th1	0.219155	0.0770661	KICH
Th2	0.112879	0.366843	KICH
Th17	-0.417356	0.000489593	KICH
Tfh	0.272035	0.0271296	KICH
Tcm	0.137192	0.272004	KICH
Tem	0.186925	0.132878	KICH
NKT	0.423661	0.000393231	KICH
MAIT	0.11869	0.342531	KICH
DC	0.382607	0.0015218	KICH
B_cell	-0.319874	0.00883958	KICH
Monocyte	0.515294	9.54249e-06	KICH
Macrophage	0.441429	0.000207125	KICH
NK	0.130243	0.29726	KICH
Neutrophil	-0.478965	4.73546e-05	KICH
Tgd	-0.253426	0.0400579	KICH
CD4_T	0.00821493	0.947804	KICH
CD8_T	0.0763278	0.542437	KICH
InfiltrationScore	0.40574	0.000725125	KICH
CAF	1	0	KIRC
CD4_naive	-0.0105984	0.807499	KIRC
CD8_naive	0.118726	0.0061609	KIRC
Tc	0.151508	0.000459579	KIRC
Tex	-0.148895	0.000577046	KIRC
Tr1	0.196609	5.00689e-06	KIRC
nTreg	0.0600535	0.167025	KIRC
iTreg	0.247748	7.21057e-09	KIRC
Th1	-0.0236727	0.586241	KIRC
Th2	-0.230126	8.20588e-08	KIRC
Th17	-0.102157	0.018539	KIRC
Tfh	0.165267	0.000130416	KIRC
Tcm	0.165951	0.00012216	KIRC
Tem	-0.298896	2.02484e-12	KIRC
NKT	0.479348	7.36307e-32	KIRC
MAIT	0.132903	0.00214809	KIRC
DC	-0.0033536	0.938547	KIRC
B_cell	-0.0441192	0.310222	KIRC
Monocyte	0.0701814	0.106224	KIRC
Macrophage	0.0724613	0.0953128	KIRC
NK	0.0881462	0.0423202	KIRC
Neutrophil	-0.296458	3.11014e-12	KIRC
Tgd	-0.121876	0.00491879	KIRC
CD4_T	0.352438	5.64684e-17	KIRC
CD8_T	-0.0731352	0.092265	KIRC
InfiltrationScore	0.0779346	0.0727527	KIRC
CAF	1	0	KIRP
CD4_naive	0.0114947	0.845729	KIRP
CD8_naive	0.165396	0.00481766	KIRP
Tc	0.235717	5.18803e-05	KIRP
Tex	0.072043	0.222082	KIRP
Tr1	0.238234	4.28617e-05	KIRP
nTreg	0.224856	0.000115504	KIRP
iTreg	0.335178	5.12037e-09	KIRP
Th1	0.226885	9.97508e-05	KIRP
Th2	-0.0962774	0.102381	KIRP
Th17	-0.0935974	0.112343	KIRP
Tfh	0.257541	9.23913e-06	KIRP
Tcm	0.403399	9.78691e-13	KIRP
Tem	-0.171346	0.00347903	KIRP
NKT	0.375726	4.02446e-11	KIRP
MAIT	0.258095	8.82497e-06	KIRP
DC	0.0362324	0.539557	KIRP
B_cell	0.165965	0.00467209	KIRP
Monocyte	-0.220198	0.000160932	KIRP
Macrophage	0.0786457	0.182451	KIRP
NK	0.322407	2.05142e-08	KIRP
Neutrophil	-0.454769	3.71075e-16	KIRP
Tgd	-0.249991	1.70876e-05	KIRP
CD4_T	0.102163	0.0829567	KIRP
CD8_T	0.160531	0.00623874	KIRP
InfiltrationScore	0.110896	0.0597181	KIRP
CAF	1	0	LGG
CD4_naive	-0.136419	0.00178443	LGG
CD8_naive	-0.276509	1.29218e-10	LGG
Tc	0.517384	4.45526e-37	LGG
Tex	0.260358	1.55387e-09	LGG
Tr1	0.270695	3.22402e-10	LGG
nTreg	0.0234297	0.593275	LGG
iTreg	0.0718877	0.100875	LGG
Th1	0.517744	3.90163e-37	LGG
Th2	0.468051	8.90036e-30	LGG
Th17	0.163341	0.000178145	LGG
Tfh	0.308891	5.28917e-13	LGG
Tcm	-0.206916	1.86217e-06	LGG
Tem	0.301031	2.14263e-12	LGG
NKT	-0.0514526	0.24059	LGG
MAIT	0.301452	1.99033e-12	LGG
DC	0.235992	4.8668e-08	LGG
B_cell	-0.315942	1.4542e-13	LGG
Monocyte	0.23666	4.44949e-08	LGG
Macrophage	0.402457	9.59479e-22	LGG
NK	0.292794	8.87755e-12	LGG
Neutrophil	-0.478629	3.03774e-31	LGG
Tgd	0.202522	3.09492e-06	LGG
CD4_T	-0.088188	0.0440142	LGG
CD8_T	0.106214	0.0151928	LGG
InfiltrationScore	0.341817	9.42452e-16	LGG
CAF	1	0	LIHC
CD4_naive	0.353733	2.24114e-12	LIHC
CD8_naive	0.115455	0.0261647	LIHC
Tc	0.0763846	0.141981	LIHC
Tex	0.0138224	0.790738	LIHC
Tr1	-0.0223638	0.667663	LIHC
nTreg	-0.106567	0.0402148	LIHC
iTreg	0.194362	0.000165201	LIHC
Th1	0.112073	0.0309127	LIHC
Th2	0.322446	2.01139e-10	LIHC
Th17	-0.408788	2.2369e-16	LIHC
Tfh	0.34535	7.86037e-12	LIHC
Tcm	0.333025	4.65196e-11	LIHC
Tem	-0.220175	1.87586e-05	LIHC
NKT	0.390914	5.39384e-15	LIHC
MAIT	0.387943	8.98765e-15	LIHC
DC	0.268171	1.56906e-07	LIHC
B_cell	-0.047301	0.363606	LIHC
Monocyte	-0.0343323	0.509736	LIHC
Macrophage	0.277257	5.663e-08	LIHC
NK	0.320311	2.6845e-10	LIHC
Neutrophil	-0.503616	2.97039e-25	LIHC
Tgd	-0.239934	2.94949e-06	LIHC
CD4_T	0.532002	1.69687e-28	LIHC
CD8_T	0.0745202	0.151998	LIHC
InfiltrationScore	0.392736	3.93326e-15	LIHC
CAF	1	0	LUAD
CD4_naive	-0.104101	0.0182348	LUAD
CD8_naive	0.0126716	0.77442	LUAD
Tc	0.198637	5.68618e-06	LUAD
Tex	0.15192	0.000548352	LUAD
Tr1	0.423567	8.56656e-24	LUAD
nTreg	-0.0353738	0.42355	LUAD
iTreg	0.32813	2.28525e-14	LUAD
Th1	-0.031834	0.471432	LUAD
Th2	0.146401	0.000871544	LUAD
Th17	-0.241423	2.98508e-08	LUAD
Tfh	0.0945433	0.0321107	LUAD
Tcm	0.323982	5.02121e-14	LUAD
Tem	-0.387521	7.29118e-20	LUAD
NKT	0.246216	1.55102e-08	LUAD
MAIT	-0.02709	0.540015	LUAD
DC	0.21626	7.43285e-07	LUAD
B_cell	0.053374	0.227052	LUAD
Monocyte	0.17248	8.48193e-05	LUAD
Macrophage	0.324176	4.84085e-14	LUAD
NK	0.0920143	0.037028	LUAD
Neutrophil	-0.335902	5.06063e-15	LUAD
Tgd	-0.121191	0.00594041	LUAD
CD4_T	0.098369	0.0257367	LUAD
CD8_T	0.0129653	0.769339	LUAD
InfiltrationScore	0.331799	1.12771e-14	LUAD
CAF	1	0	LUSC
CD4_naive	-0.10413	0.0201125	LUSC
CD8_naive	-0.0437993	0.329345	LUSC
Tc	0.351345	6.48228e-16	LUSC
Tex	0.144921	0.00118255	LUSC
Tr1	0.534193	4.33983e-38	LUSC
nTreg	-0.0436691	0.330787	LUSC
iTreg	0.432375	4.20486e-24	LUSC
Th1	0.0392696	0.381861	LUSC
Th2	0.047197	0.293174	LUSC
Th17	-0.0192629	0.668048	LUSC
Tfh	0.236262	9.56191e-08	LUSC
Tcm	0.377279	2.71921e-18	LUSC
Tem	-0.412781	6.53356e-22	LUSC
NKT	0.288864	5.00997e-11	LUSC
MAIT	0.0710827	0.113127	LUSC
DC	0.35038	7.87137e-16	LUSC
B_cell	-0.097081	0.0303015	LUSC
Monocyte	0.231399	1.77058e-07	LUSC
Macrophage	0.498893	1.06478e-32	LUSC
NK	0.234281	1.23095e-07	LUSC
Neutrophil	-0.479158	5.98881e-30	LUSC
Tgd	-0.190278	1.91411e-05	LUSC
CD4_T	0.242141	4.4584e-08	LUSC
CD8_T	0.0469449	0.295764	LUSC
InfiltrationScore	0.483931	1.34438e-30	LUSC
CAF	1	0	MESO
CD4_naive	0.185921	0.0846828	MESO
CD8_naive	0.0939653	0.38666	MESO
Tc	-0.0983183	0.364943	MESO
Tex	-0.000790277	0.994204	MESO
Tr1	0.328156	0.0019159	MESO
nTreg	-0.0551794	0.611718	MESO
iTreg	0.106922	0.324278	MESO
Th1	-0.0666825	0.53944	MESO
Th2	-0.122299	0.259122	MESO
Th17	-0.271379	0.0110047	MESO
Tfh	0.101331	0.350361	MESO
Tcm	0.236022	0.0277487	MESO
Tem	-0.308396	0.00365955	MESO
NKT	0.0924073	0.394617	MESO
MAIT	0.406884	9.19539e-05	MESO
DC	-0.134918	0.212789	MESO
B_cell	0.0454505	0.675933	MESO
Monocyte	0.0997306	0.358062	MESO
Macrophage	-0.0397568	0.714658	MESO
NK	-0.0120056	0.91212	MESO
Neutrophil	-0.293384	0.00581755	MESO
Tgd	-0.0151093	0.889529	MESO
CD4_T	0.316342	0.00283555	MESO
CD8_T	-0.262026	0.0142197	MESO
InfiltrationScore	-0.0739237	0.496205	MESO
CAF	1	0	OV
CD4_naive	-0.105874	0.064363	OV
CD8_naive	-0.0972203	0.0895598	OV
Tc	0.289707	2.49469e-07	OV
Tex	0.169083	0.00300689	OV
Tr1	0.0303597	0.596788	OV
nTreg	0.213575	0.000167042	OV
iTreg	0.318364	1.23245e-08	OV
Th1	0.0934234	0.102864	OV
Th2	0.333806	2.12523e-09	OV
Th17	-0.324626	6.11471e-09	OV
Tfh	0.320807	9.3942e-09	OV
Tcm	0.387078	2.23651e-12	OV
Tem	-0.185079	0.0011441	OV
NKT	0.153413	0.00717577	OV
MAIT	0.196822	0.000534552	OV
DC	0.217983	0.000121109	OV
B_cell	-0.391763	1.14975e-12	OV
Monocyte	0.422258	1.16024e-14	OV
Macrophage	0.320129	1.01315e-08	OV
NK	0.270986	1.50003e-06	OV
Neutrophil	-0.39707	5.34236e-13	OV
Tgd	-0.0602358	0.293563	OV
CD4_T	0.115318	0.043829	OV
CD8_T	0.0879973	0.124537	OV
InfiltrationScore	0.33497	1.85385e-09	OV
CAF	1	0	PAAD
CD4_naive	-0.13973	0.0621073	PAAD
CD8_naive	-0.130774	0.0810057	PAAD
Tc	0.446374	3.78349e-10	PAAD
Tex	0.0608962	0.418067	PAAD
Tr1	0.468783	3.6345e-11	PAAD
nTreg	0.0812477	0.279611	PAAD
iTreg	0.492985	2.37416e-12	PAAD
Th1	0.0627274	0.40418	PAAD
Th2	-0.177631	0.0173673	PAAD
Th17	-0.129321	0.0844686	PAAD
Tfh	0.38466	1.05885e-07	PAAD
Tcm	0.392214	5.63999e-08	PAAD
Tem	-0.388533	7.68099e-08	PAAD
NKT	0.0708536	0.345937	PAAD
MAIT	0.034869	0.643087	PAAD
DC	0.482615	7.84547e-12	PAAD
B_cell	0.144622	0.0534182	PAAD
Monocyte	0.207738	0.00526463	PAAD
Macrophage	0.548885	1.79287e-15	PAAD
NK	0.248284	0.000804707	PAAD
Neutrophil	-0.506465	4.72103e-13	PAAD
Tgd	0.0785415	0.295992	PAAD
CD4_T	0.229706	0.00198016	PAAD
CD8_T	0.0126373	0.866663	PAAD
InfiltrationScore	0.620135	2.10635e-20	PAAD
CAF	1	0	PCPG
CD4_naive	-0.347934	1.48847e-06	PCPG
CD8_naive	-0.207038	0.00504257	PCPG
Tc	0.508562	2.31009e-13	PCPG
Tex	0.135155	0.0688902	PCPG
Tr1	0.394213	3.66669e-08	PCPG
nTreg	0.0149283	0.841467	PCPG
iTreg	0.267947	0.000255193	PCPG
Th1	0.135698	0.0677731	PCPG
Th2	0.347595	1.52618e-06	PCPG
Th17	-0.109286	0.141944	PCPG
Tfh	0.262322	0.000347034	PCPG
Tcm	0.0174751	0.814872	PCPG
Tem	0.0319811	0.668225	PCPG
NKT	0.258968	0.000415535	PCPG
MAIT	0.52803	1.85892e-14	PCPG
DC	0.409672	9.31492e-09	PCPG
B_cell	-0.300394	3.7859e-05	PCPG
Monocyte	0.0297015	0.690614	PCPG
Macrophage	0.47891	7.99231e-12	PCPG
NK	0.21814	0.00309333	PCPG
Neutrophil	-0.452739	1.3913e-10	PCPG
Tgd	-0.0255441	0.732132	PCPG
CD4_T	0.214985	0.00356276	PCPG
CD8_T	0.0212278	0.776075	PCPG
InfiltrationScore	0.396617	2.97637e-08	PCPG
CAF	1	0	PRAD
CD4_naive	-0.174412	9.44191e-05	PRAD
CD8_naive	-0.0695554	0.121854	PRAD
Tc	0.388004	2.87506e-19	PRAD
Tex	-0.0949982	0.0344165	PRAD
Tr1	0.410753	1.30304e-21	PRAD
nTreg	-0.106302	0.0178747	PRAD
iTreg	0.342681	4.10832e-15	PRAD
Th1	0.122831	0.00616156	PRAD
Th2	0.277853	3.03691e-10	PRAD
Th17	-0.493982	7.09144e-32	PRAD
Tfh	0.361878	8.59049e-17	PRAD
Tcm	0.352565	5.79619e-16	PRAD
Tem	-0.307361	2.59462e-12	PRAD
NKT	0.445243	1.59084e-25	PRAD
MAIT	0.317594	4.36657e-13	PRAD
DC	0.29545	1.89579e-11	PRAD
B_cell	0.116715	0.00927643	PRAD
Monocyte	-0.00119587	0.978806	PRAD
Macrophage	0.400083	1.72469e-20	PRAD
NK	0.374218	6.20494e-18	PRAD
Neutrophil	-0.496376	3.24911e-32	PRAD
Tgd	-0.168131	0.000168678	PRAD
CD4_T	0.498054	1.87293e-32	PRAD
CD8_T	0.0249039	0.580042	PRAD
InfiltrationScore	0.575648	4.10913e-45	PRAD
CAF	1	0	SARC
CD4_naive	-0.342356	1.28675e-08	SARC
CD8_naive	0.0247649	0.689893	SARC
Tc	0.341091	1.46638e-08	SARC
Tex	0.149023	0.0157737	SARC
Tr1	0.128025	0.0383687	SARC
nTreg	0.246875	5.35375e-05	SARC
iTreg	0.344578	1.02118e-08	SARC
Th1	0.0405527	0.513413	SARC
Th2	0.00308502	0.960364	SARC
Th17	0.277972	4.91909e-06	SARC
Tfh	0.119434	0.0534968	SARC
Tcm	-0.174633	0.0045829	SARC
Tem	-0.0847201	0.171557	SARC
NKT	-0.206195	0.000785781	SARC
MAIT	0.261937	1.74872e-05	SARC
DC	0.287469	2.23326e-06	SARC
B_cell	-0.278928	4.54928e-06	SARC
Monocyte	0.451525	1.4478e-14	SARC
Macrophage	0.4636	2.29345e-15	SARC
NK	-0.0994891	0.108129	SARC
Neutrophil	-0.166194	0.00701769	SARC
Tgd	-0.0550536	0.374792	SARC
CD4_T	-0.20287	0.00095849	SARC
CD8_T	-0.0158498	0.79846	SARC
InfiltrationScore	0.299423	7.92701e-07	SARC
CAF	1	0	SKCM
CD4_naive	-0.0236603	0.60928	SKCM
CD8_naive	0.0333097	0.471745	SKCM
Tc	0.294346	7.92317e-11	SKCM
Tex	0.0421281	0.362658	SKCM
Tr1	0.2023	1.00948e-05	SKCM
nTreg	-0.321146	1.03372e-12	SKCM
iTreg	0.224289	9.24873e-07	SKCM
Th1	0.0560904	0.225348	SKCM
Th2	0.152994	0.0008872	SKCM
Th17	0.0674024	0.144991	SKCM
Tfh	0.276503	1.12042e-09	SKCM
Tcm	0.135042	0.00338784	SKCM
Tem	-0.301841	2.46084e-11	SKCM
NKT	-0.067909	0.141986	SKCM
MAIT	0.450902	7.24661e-25	SKCM
DC	0.206501	6.51906e-06	SKCM
B_cell	-0.00524195	0.909856	SKCM
Monocyte	0.0677763	0.142768	SKCM
Macrophage	0.320804	1.0957e-12	SKCM
NK	0.163397	0.000380771	SKCM
Neutrophil	-0.368794	1.4774e-16	SKCM
Tgd	-0.00723701	0.875787	SKCM
CD4_T	0.467264	8.21314e-27	SKCM
CD8_T	0.101809	0.0274779	SKCM
InfiltrationScore	0.403132	9.37702e-20	SKCM
CAF	1	0	STAD
CD4_naive	-0.0812476	0.0991746	STAD
CD8_naive	0.0201732	0.682711	STAD
Tc	0.199179	4.57302e-05	STAD
Tex	0.0449784	0.361895	STAD
Tr1	0.351465	1.88105e-13	STAD
nTreg	-0.321994	2.03885e-11	STAD
iTreg	0.289318	2.09317e-09	STAD
Th1	-0.138059	0.00494401	STAD
Th2	0.337636	1.80428e-12	STAD
Th17	-0.140532	0.00421628	STAD
Tfh	0.216273	9.23059e-06	STAD
Tcm	0.0947273	0.0544073	STAD
Tem	-0.351046	2.01786e-13	STAD
NKT	0.174645	0.000362619	STAD
MAIT	0.0176089	0.721243	STAD
DC	0.240934	7.24435e-07	STAD
B_cell	-0.00590975	0.904691	STAD
Monocyte	0.0983114	0.045857	STAD
Macrophage	0.465162	1.45401e-23	STAD
NK	0.366045	1.53358e-14	STAD
Neutrophil	-0.364553	1.99408e-14	STAD
Tgd	0.083123	0.091592	STAD
CD4_T	0.332512	4.05439e-12	STAD
CD8_T	-0.0263842	0.592886	STAD
InfiltrationScore	0.509558	1.13242e-28	STAD
CAF	1	0	TGCT
CD4_naive	0.098774	0.250829	TGCT
CD8_naive	0.269576	0.00144462	TGCT
Tc	-0.366103	1.08455e-05	TGCT
Tex	-0.195181	0.0222762	TGCT
Tr1	-0.0979306	0.254918	TGCT
nTreg	-0.0658374	0.444643	TGCT
iTreg	-0.114487	0.182813	TGCT
Th1	-0.359067	1.64108e-05	TGCT
Th2	0.412976	5.29837e-07	TGCT
Th17	0.587978	4.21617e-14	TGCT
Tfh	-0.205861	0.0158055	TGCT
Tcm	-0.228652	0.0071993	TGCT
Tem	-0.369031	9.10174e-06	TGCT
NKT	0.442964	5.9475e-08	TGCT
MAIT	0.459168	1.66596e-08	TGCT
DC	0.0291688	0.735095	TGCT
B_cell	-0.423714	2.48063e-07	TGCT
Monocyte	0.492806	9.51456e-10	TGCT
Macrophage	0.270318	0.00139982	TGCT
NK	-0.0822458	0.339344	TGCT
Neutrophil	-0.000747715	0.993081	TGCT
Tgd	-0.273581	0.00121736	TGCT
CD4_T	0.157575	0.065918	TGCT
CD8_T	-0.223792	0.00856756	TGCT
InfiltrationScore	0.162304	0.0581062	TGCT
CAF	1	0	THCA
CD4_naive	-0.239517	4.10041e-08	THCA
CD8_naive	-0.126831	0.00404716	THCA
Tc	0.312806	4.38102e-13	THCA
Tex	0.235138	7.31627e-08	THCA
Tr1	0.438823	1.63888e-25	THCA
nTreg	0.237229	5.5568e-08	THCA
iTreg	0.496707	2.97461e-33	THCA
Th1	0.251625	7.79458e-09	THCA
Th2	0.156455	0.000380252	THCA
Th17	-0.350302	3.15487e-16	THCA
Tfh	0.402004	2.62157e-21	THCA
Tcm	0.329488	1.97959e-14	THCA
Tem	0.00371287	0.933209	THCA
NKT	0.442765	5.40789e-26	THCA
MAIT	-0.20889	1.8626e-06	THCA
DC	0.382909	2.52059e-19	THCA
B_cell	-0.0745229	0.0920886	THCA
Monocyte	0.215878	8.17744e-07	THCA
Macrophage	0.236847	5.84467e-08	THCA
NK	0.274736	2.55782e-10	THCA
Neutrophil	-0.512638	1.17588e-35	THCA
Tgd	-0.0829788	0.060622	THCA
CD4_T	0.320553	1.06504e-13	THCA
CD8_T	0.185242	2.46634e-05	THCA
InfiltrationScore	0.40978	3.74517e-22	THCA
CAF	1	0	THYM
CD4_naive	-0.225837	0.0135272	THYM
CD8_naive	-0.352529	8.42244e-05	THYM
Tc	0.327212	0.000280898	THYM
Tex	0.143496	0.119494	THYM
Tr1	-0.0670148	0.468978	THYM
nTreg	0.0841407	0.362932	THYM
iTreg	0.186956	0.0417597	THYM
Th1	0.0645715	0.485374	THYM
Th2	0.188003	0.0406073	THYM
Th17	-0.221448	0.0155059	THYM
Tfh	-0.282703	0.00183832	THYM
Tcm	-0.313191	0.000524094	THYM
Tem	-0.0254342	0.783647	THYM
NKT	0.331879	0.000226703	THYM
MAIT	-0.011417	0.901922	THYM
DC	-0.163863	0.0749574	THYM
B_cell	-0.040562	0.661395	THYM
Monocyte	0.374378	2.73526e-05	THYM
Macrophage	0.489545	1.60462e-08	THYM
NK	0.341775	0.00014227	THYM
Neutrophil	-0.0512475	0.579916	THYM
Tgd	0.0750586	0.417196	THYM
CD4_T	-0.172166	0.0611667	THYM
CD8_T	-0.22859	0.0124019	THYM
InfiltrationScore	0.473216	5.48412e-08	THYM
CAF	1	0	UCEC
CD4_naive	0.00838957	0.911753	UCEC
CD8_naive	0.0315199	0.677061	UCEC
Tc	0.275995	0.000200534	UCEC
Tex	0.142305	0.0588306	UCEC
Tr1	0.0615477	0.415754	UCEC
nTreg	-0.0474586	0.530478	UCEC
iTreg	0.123908	0.100354	UCEC
Th1	0.0406841	0.590816	UCEC
Th2	0.133132	0.0773069	UCEC
Th17	-0.22728	0.00234817	UCEC
Tfh	0.289055	9.53995e-05	UCEC
Tcm	0.330511	7.02545e-06	UCEC
Tem	-0.317817	1.62794e-05	UCEC
NKT	0.110405	0.14349	UCEC
MAIT	0.0725161	0.337462	UCEC
DC	-0.0302299	0.689581	UCEC
B_cell	-0.159299	0.0341862	UCEC
Monocyte	-0.00977102	0.897297	UCEC
Macrophage	0.0690686	0.360991	UCEC
NK	0.254556	0.000628166	UCEC
Neutrophil	-0.440674	8.34146e-10	UCEC
Tgd	0.14038	0.0623712	UCEC
CD4_T	0.2951	6.68021e-05	UCEC
CD8_T	0.22389	0.00273835	UCEC
InfiltrationScore	0.145809	0.0528094	UCEC
CAF	1	0	UCS
CD4_naive	-0.062057	0.646534	UCS
CD8_naive	0.0684065	0.613131	UCS
Tc	0.240675	0.0713234	UCS
Tex	-0.0608386	0.653026	UCS
Tr1	0.228113	0.0878888	UCS
nTreg	0.0310168	0.818839	UCS
iTreg	0.227967	0.088097	UCS
Th1	0.0233573	0.863075	UCS
Th2	0.0815232	0.546605	UCS
Th17	-0.366897	0.0049964	UCS
Tfh	0.138092	0.305649	UCS
Tcm	0.162122	0.228253	UCS
Tem	-0.376532	0.0038913	UCS
NKT	0.299151	0.0237876	UCS
MAIT	-0.0125638	0.926097	UCS
DC	0.153867	0.25314	UCS
B_cell	-0.382746	0.00329872	UCS
Monocyte	0.261359	0.0495554	UCS
Macrophage	0.276902	0.0370497	UCS
NK	0.132839	0.324591	UCS
Neutrophil	-0.391189	0.00262214	UCS
Tgd	-0.0609231	0.652575	UCS
CD4_T	0.306334	0.0204735	UCS
CD8_T	0.0240659	0.858963	UCS
InfiltrationScore	0.288793	0.0293549	UCS
CAF	1	0	UVM
CD4_naive	-0.422895	0.000103304	UVM
CD8_naive	0.252764	0.0246123	UVM
Tc	0.436979	5.66274e-05	UVM
Tex	0.269369	0.0163682	UVM
Tr1	0.0496629	0.663819	UVM
nTreg	-0.0669882	0.55749	UVM
iTreg	0.114797	0.313739	UVM
Th1	0.0832098	0.465964	UVM
Th2	0.403141	0.000229863	UVM
Th17	-0.371189	0.000757738	UVM
Tfh	0.0854474	0.454015	UVM
Tcm	-0.0350459	0.75913	UVM
Tem	-0.153178	0.17774	UVM
NKT	-0.0492966	0.666151	UVM
MAIT	0.48657	5.45212e-06	UVM
DC	0.235732	0.0364914	UVM
B_cell	-0.0748778	0.511926	UVM
Monocyte	0.040097	0.7257	UVM
Macrophage	0.363439	0.000994146	UVM
NK	0.429899	7.68645e-05	UVM
Neutrophil	-0.280967	0.0121338	UVM
Tgd	0.319966	0.0040458	UVM
CD4_T	0.0579747	0.611801	UVM
CD8_T	0.327833	0.00318421	UVM
InfiltrationScore	0.468474	1.33621e-05	UVM

## Sheet: TIMER2 
cancer	infiltrates	correlation	pvalue
ACC	B_cell_TIMER	0.132468	0.250778
ACC	T_cell_CD4_TIMER	0.339027	0.00255998
ACC	T_cell_CD8_TIMER	0.457543	2.86958e-05
ACC	Neutrophil_TIMER	0.356946	0.00143942
ACC	Macrophage_TIMER	0.51512	1.63929e-06
ACC	Myeloid_dendritic_cell_TIMER	0.0935304	0.418471
ACC	B_cell_naive_CIBERSORT	-0.0445874	0.700204
ACC	B_cell_memory_CIBERSORT	-0.0622006	0.590991
ACC	B_cell_plasma_CIBERSORT	-0.159253	0.166534
ACC	T_cell_CD8_CIBERSORT	0.033694	0.77112
ACC	T_cell_CD4_naive_CIBERSORT	-0.213696	0.0620242
ACC	T_cell_CD4_memory_resting_CIBERSORT	0.0478689	0.679303
ACC	T_cell_CD4_memory_activated_CIBERSORT	0.0795075	0.49186
ACC	T_cell_follicular_helper_CIBERSORT	-0.0339681	0.76931
ACC	T_cell_regulatory_Tregs_CIBERSORT	-0.155348	0.177311
ACC	T_cell_gamma_delta_CIBERSORT	0.0249464	0.829489
ACC	NK_cell_resting_CIBERSORT	-0.0298757	0.796462
ACC	NK_cell_activated_CIBERSORT	-0.259006	0.0229327
ACC	Monocyte_CIBERSORT	-0.229476	0.0446877
ACC	Macrophage_M0_CIBERSORT	0.134377	0.243953
ACC	Macrophage_M1_CIBERSORT	0.314185	0.00539069
ACC	Macrophage_M2_CIBERSORT	0.229887	0.0442961
ACC	Myeloid_dendritic_cell_resting_CIBERSORT	-0.087425	0.449618
ACC	Myeloid_dendritic_cell_activated_CIBERSORT	-0.147685	0.19992
ACC	Mast_cell_activated_CIBERSORT	-0.0583455	0.614237
ACC	Mast_cell_resting_CIBERSORT	0.0143897	0.901149
ACC	Eosinophil_CIBERSORT	-0.135393	0.240374
ACC	Neutrophil_CIBERSORT	0.299864	0.00806044
ACC	B_cell_naive_CIBERSORT_ABS	0.038983	0.736413
ACC	B_cell_memory_CIBERSORT_ABS	0.0494839	0.669103
ACC	B_cell_plasma_CIBERSORT_ABS	0.104696	0.364845
ACC	T_cell_CD8_CIBERSORT_ABS	0.396423	0.000358183
ACC	T_cell_CD4_naive_CIBERSORT_ABS	-0.228444	0.0456833
ACC	T_cell_CD4_memory_resting_CIBERSORT_ABS	0.322156	0.00427305
ACC	T_cell_CD4_memory_activated_CIBERSORT_ABS	0.105809	0.359739
ACC	T_cell_follicular_helper_CIBERSORT_ABS	0.33176	0.00320319
ACC	T_cell_regulatory_Tregs_CIBERSORT_ABS	0.00836153	0.942464
ACC	T_cell_gamma_delta_CIBERSORT_ABS	0.031082	0.788432
ACC	NK_cell_resting_CIBERSORT_ABS	0.240173	0.0353835
ACC	NK_cell_activated_CIBERSORT_ABS	0.231497	0.0427898
ACC	Monocyte_CIBERSORT_ABS	0.0317205	0.78419
ACC	Macrophage_M0_CIBERSORT_ABS	0.360782	0.00126695
ACC	Macrophage_M1_CIBERSORT_ABS	0.470068	1.60754e-05
ACC	Macrophage_M2_CIBERSORT_ABS	0.563546	9.4945e-08
ACC	Myeloid_dendritic_cell_resting_CIBERSORT_ABS	-0.0343079	0.767067
ACC	Myeloid_dendritic_cell_activated_CIBERSORT_ABS	-0.11717	0.310178
ACC	Mast_cell_activated_CIBERSORT_ABS	0.166592	0.147598
ACC	Mast_cell_resting_CIBERSORT_ABS	0.278617	0.0141411
ACC	Eosinophil_CIBERSORT_ABS	-0.109154	0.344666
ACC	Neutrophil_CIBERSORT_ABS	0.335726	0.00283624
ACC	B_cell_QUANTISEQ	-0.0723232	0.531923
ACC	Macrophage_M1_QUANTISEQ	0.470503	1.57484e-05
ACC	Macrophage_M2_QUANTISEQ	0.310482	0.00599282
ACC	Monocyte_QUANTISEQ	-0.283401	0.0125039
ACC	Neutrophil_QUANTISEQ	0.270904	0.0171706
ACC	NK_cell_QUANTISEQ	0.12759	0.268809
ACC	T_cell_CD4_non_regulatory_QUANTISEQ	-0.263291	0.0206917
ACC	T_cell_CD8_QUANTISEQ	0.203857	0.075354
ACC	T_cell_regulatory_Tregs_QUANTISEQ	-0.0724442	0.531235
ACC	Myeloid_dendritic_cell_QUANTISEQ	0.0984186	0.394456
ACC	uncharacterized_cell_QUANTISEQ	-0.0708298	0.54045
ACC	T_cell_MCPCOUNTER	0.24813	0.0295652
ACC	T_cell_CD8_MCPCOUNTER	0.330882	0.00329001
ACC	cytotoxicity_score_MCPCOUNTER	0.245952	0.0310711
ACC	NK_cell_MCPCOUNTER	0.124405	0.281039
ACC	B_cell_MCPCOUNTER	-0.0617849	0.593478
ACC	Monocyte_MCPCOUNTER	0.492925	5.25655e-06
ACC	Macrophage_Monocyte_MCPCOUNTER	0.492925	5.25655e-06
ACC	Myeloid_dendritic_cell_MCPCOUNTER	0.129814	0.260482
ACC	Neutrophil_MCPCOUNTER	0.0888177	0.442401
ACC	Endothelial_cell_MCPCOUNTER	0.418437	0.000152453
ACC	Cancer_associated_fibroblast_MCPCOUNTER	0.642044	3.11332e-10
ACC	Myeloid_dendritic_cell_activated_XCELL	0.236299	0.0385463
ACC	B_cell_XCELL	-0.0939563	0.416345
ACC	T_cell_CD4_memory_XCELL	0.139249	0.22712
ACC	T_cell_CD4_naive_XCELL	0.264514	0.0200877
ACC	T_cell_CD4_non_regulatory_XCELL	-0.0450119	0.697487
ACC	T_cell_CD4_central_memory_XCELL	-0.241062	0.0346892
ACC	T_cell_CD4_effector_memory_XCELL	0.0838115	0.468642
ACC	T_cell_CD8_naive_XCELL	-0.167311	0.145834
ACC	T_cell_CD8_XCELL	0.138284	0.230388
ACC	T_cell_CD8_central_memory_XCELL	0.276696	0.0148485
ACC	T_cell_CD8_effector_memory_XCELL	0.276453	0.0149402
ACC	Class_switched_memory_B_cell_XCELL	-0.167594	0.145143
ACC	Common_lymphoid_progenitor_XCELL	-0.115981	0.315147
ACC	Common_myeloid_progenitor_XCELL	0.138319	0.230269
ACC	Myeloid_dendritic_cell_XCELL	0.341011	0.00240583
ACC	Endothelial_cell_XCELL	0.483665	8.34809e-06
ACC	Eosinophil_XCELL	0.174874	0.12822
ACC	Cancer_associated_fibroblast_XCELL	0.495449	4.6231e-06
ACC	Granulocyte_monocyte_progenitor_XCELL	0.0532027	0.645846
ACC	Hematopoietic_stem_cell_XCELL	0.473483	1.36716e-05
ACC	Macrophage_XCELL	0.197796	0.0846455
ACC	Macrophage_M1_XCELL	0.0899378	0.436645
ACC	Macrophage_M2_XCELL	0.185981	0.105352
ACC	Mast_cell_XCELL	0.0623153	0.590305
ACC	B_cell_memory_XCELL	-0.0646454	0.576457
ACC	Monocyte_XCELL	0.481576	9.2492e-06
ACC	B_cell_naive_XCELL	-0.00525017	0.963855
ACC	Neutrophil_XCELL	0.298475	0.00837258
ACC	NK_cell_XCELL	0.123377	0.285066
ACC	T_cell_NK_XCELL	0.147965	0.199062
ACC	Plasmacytoid_dendritic_cell_XCELL	0.106158	0.358151
ACC	B_cell_plasma_XCELL	-0.37176	0.000871625
ACC	T_cell_gamma_delta_XCELL	-0.0393011	0.734341
ACC	T_cell_CD4_Th1_XCELL	0.110418	0.339076
ACC	T_cell_CD4_Th2_XCELL	0.293302	0.00963043
ACC	T_cell_regulatory_Tregs_XCELL	0.144272	0.21063
ACC	immune_score_XCELL	0.329616	0.00341872
ACC	stroma_score_XCELL	0.612505	3.22227e-09
ACC	microenvironment_score_XCELL	0.516463	1.52364e-06
ACC	B_cell_EPIC	-0.0396798	0.731878
ACC	Cancer_associated_fibroblast_EPIC	0.590133	1.62137e-08
ACC	T_cell_CD4_EPIC	-0.350048	0.00180368
ACC	T_cell_CD8_EPIC	-0.281253	0.0132175
ACC	Endothelial_cell_EPIC	0.416175	0.000166895
ACC	Macrophage_EPIC	-0.103937	0.368349
ACC	NK_cell_EPIC	0.166308	0.1483
ACC	uncharacterized_cell_EPIC	-0.141873	0.218395
BLCA	B_cell_TIMER	0.0111733	0.822192
BLCA	T_cell_CD4_TIMER	0.347709	5.2102e-13
BLCA	T_cell_CD8_TIMER	0.321844	2.91558e-11
BLCA	Neutrophil_TIMER	0.431	7.69471e-20
BLCA	Macrophage_TIMER	0.39121	2.46329e-16
BLCA	Myeloid_dendritic_cell_TIMER	0.490556	4.94352e-26
BLCA	B_cell_naive_CIBERSORT	0.0198231	0.690096
BLCA	B_cell_memory_CIBERSORT	-0.0119015	0.810815
BLCA	B_cell_plasma_CIBERSORT	-0.287767	3.35586e-09
BLCA	T_cell_CD8_CIBERSORT	-0.1219	0.0138604
BLCA	T_cell_CD4_naive_CIBERSORT	-0.311216	1.36862e-10
BLCA	T_cell_CD4_memory_resting_CIBERSORT	0.0794597	0.109456
BLCA	T_cell_CD4_memory_activated_CIBERSORT	0.103864	0.0362063
BLCA	T_cell_follicular_helper_CIBERSORT	-0.370659	1.05967e-14
BLCA	T_cell_regulatory_Tregs_CIBERSORT	-0.184734	0.000178454
BLCA	T_cell_gamma_delta_CIBERSORT	0.0844699	0.0887707
BLCA	NK_cell_resting_CIBERSORT	-0.205231	3.01742e-05
BLCA	NK_cell_activated_CIBERSORT	-0.0637584	0.199272
BLCA	Monocyte_CIBERSORT	-0.132204	0.00757037
BLCA	Macrophage_M0_CIBERSORT	0.262998	7.26298e-08
BLCA	Macrophage_M1_CIBERSORT	0.299331	7.18131e-10
BLCA	Macrophage_M2_CIBERSORT	0.430466	8.63796e-20
BLCA	Myeloid_dendritic_cell_resting_CIBERSORT	-0.0454512	0.360404
BLCA	Myeloid_dendritic_cell_activated_CIBERSORT	-0.367794	1.75306e-14
BLCA	Mast_cell_activated_CIBERSORT	0.0896004	0.0709661
BLCA	Mast_cell_resting_CIBERSORT	-0.0441436	0.374403
BLCA	Eosinophil_CIBERSORT	-0.092364	0.0626562
BLCA	Neutrophil_CIBERSORT	0.049789	0.316349
BLCA	B_cell_naive_CIBERSORT_ABS	0.165199	0.000821284
BLCA	B_cell_memory_CIBERSORT_ABS	0.120257	0.0152059
BLCA	B_cell_plasma_CIBERSORT_ABS	0.201134	4.36837e-05
BLCA	T_cell_CD8_CIBERSORT_ABS	0.274984	1.70423e-08
BLCA	T_cell_CD4_naive_CIBERSORT_ABS	-0.235829	1.50134e-06
BLCA	T_cell_CD4_memory_resting_CIBERSORT_ABS	0.314076	9.08228e-11
BLCA	T_cell_CD4_memory_activated_CIBERSORT_ABS	0.176627	0.000342886
BLCA	T_cell_follicular_helper_CIBERSORT_ABS	0.222009	6.13616e-06
BLCA	T_cell_regulatory_Tregs_CIBERSORT_ABS	0.225784	4.21372e-06
BLCA	T_cell_gamma_delta_CIBERSORT_ABS	0.151296	0.00220948
BLCA	NK_cell_resting_CIBERSORT_ABS	0.0498452	0.315803
BLCA	NK_cell_activated_CIBERSORT_ABS	0.323327	2.33829e-11
BLCA	Monocyte_CIBERSORT_ABS	0.226101	4.08151e-06
BLCA	Macrophage_M0_CIBERSORT_ABS	0.442043	6.72816e-21
BLCA	Macrophage_M1_CIBERSORT_ABS	0.393382	1.62954e-16
BLCA	Macrophage_M2_CIBERSORT_ABS	0.620922	9.388e-45
BLCA	Myeloid_dendritic_cell_resting_CIBERSORT_ABS	0.129288	0.00902189
BLCA	Myeloid_dendritic_cell_activated_CIBERSORT_ABS	-0.0412831	0.406172
BLCA	Mast_cell_activated_CIBERSORT_ABS	0.319059	4.39812e-11
BLCA	Mast_cell_resting_CIBERSORT_ABS	0.17896	0.000284937
BLCA	Eosinophil_CIBERSORT_ABS	0.0185864	0.708519
BLCA	Neutrophil_CIBERSORT_ABS	0.19397	8.19469e-05
BLCA	B_cell_QUANTISEQ	0.077398	0.119
BLCA	Macrophage_M1_QUANTISEQ	0.396201	9.48718e-17
BLCA	Macrophage_M2_QUANTISEQ	0.441794	7.11546e-21
BLCA	Monocyte_QUANTISEQ	0.0637131	0.199592
BLCA	Neutrophil_QUANTISEQ	0.0174678	0.725331
BLCA	NK_cell_QUANTISEQ	-0.0472527	0.341661
BLCA	T_cell_CD4_non_regulatory_QUANTISEQ	-0.0907361	0.0674482
BLCA	T_cell_CD8_QUANTISEQ	0.113161	0.0224155
BLCA	T_cell_regulatory_Tregs_QUANTISEQ	0.467731	1.62815e-23
BLCA	Myeloid_dendritic_cell_QUANTISEQ	-0.140517	0.00450833
BLCA	uncharacterized_cell_QUANTISEQ	-0.36525	2.73035e-14
BLCA	T_cell_MCPCOUNTER	0.130817	0.00823278
BLCA	T_cell_CD8_MCPCOUNTER	0.029754	0.549473
BLCA	cytotoxicity_score_MCPCOUNTER	0.19827	5.63275e-05
BLCA	NK_cell_MCPCOUNTER	0.151607	0.00216292
BLCA	B_cell_MCPCOUNTER	0.0922876	0.0628745
BLCA	Monocyte_MCPCOUNTER	0.39059	2.77029e-16
BLCA	Macrophage_Monocyte_MCPCOUNTER	0.39059	2.77029e-16
BLCA	Myeloid_dendritic_cell_MCPCOUNTER	0.362128	4.67695e-14
BLCA	Neutrophil_MCPCOUNTER	-0.0550501	0.267853
BLCA	Endothelial_cell_MCPCOUNTER	0.369229	1.36316e-14
BLCA	Cancer_associated_fibroblast_MCPCOUNTER	0.669477	3.03171e-54
BLCA	Myeloid_dendritic_cell_activated_XCELL	0.583371	1.75675e-38
BLCA	B_cell_XCELL	0.148651	0.00264349
BLCA	T_cell_CD4_memory_XCELL	0.123883	0.0123776
BLCA	T_cell_CD4_naive_XCELL	0.157411	0.00144373
BLCA	T_cell_CD4_non_regulatory_XCELL	-0.00782808	0.874896
BLCA	T_cell_CD4_central_memory_XCELL	-0.300106	6.46015e-10
BLCA	T_cell_CD4_effector_memory_XCELL	0.0985492	0.0469359
BLCA	T_cell_CD8_naive_XCELL	-0.242879	7.07513e-07
BLCA	T_cell_CD8_XCELL	0.0997313	0.0443433
BLCA	T_cell_CD8_central_memory_XCELL	0.224498	4.79263e-06
BLCA	T_cell_CD8_effector_memory_XCELL	0.168755	0.000629466
BLCA	Class_switched_memory_B_cell_XCELL	0.0270342	0.586568
BLCA	Common_lymphoid_progenitor_XCELL	-0.201945	4.06234e-05
BLCA	Common_myeloid_progenitor_XCELL	0.209971	1.94875e-05
BLCA	Myeloid_dendritic_cell_XCELL	0.461874	6.72737e-23
BLCA	Endothelial_cell_XCELL	0.386535	5.93342e-16
BLCA	Eosinophil_XCELL	-0.0662428	0.182284
BLCA	Cancer_associated_fibroblast_XCELL	0.596505	1.39537e-40
BLCA	Granulocyte_monocyte_progenitor_XCELL	0.248802	3.69329e-07
BLCA	Hematopoietic_stem_cell_XCELL	0.46498	3.18099e-23
BLCA	Macrophage_XCELL	0.464672	3.42716e-23
BLCA	Macrophage_M1_XCELL	0.516983	3.40901e-29
BLCA	Macrophage_M2_XCELL	0.373552	6.34055e-15
BLCA	Mast_cell_XCELL	0.0482202	0.331858
BLCA	B_cell_memory_XCELL	0.188455	0.000130998
BLCA	Monocyte_XCELL	0.538541	5.50371e-32
BLCA	B_cell_naive_XCELL	0.0978325	0.0485685
BLCA	Neutrophil_XCELL	0.115615	0.0196427
BLCA	NK_cell_XCELL	-0.0528743	0.287255
BLCA	T_cell_NK_XCELL	0.216395	1.0604e-05
BLCA	Plasmacytoid_dendritic_cell_XCELL	0.317958	5.16865e-11
BLCA	B_cell_plasma_XCELL	0.0598563	0.228234
BLCA	T_cell_gamma_delta_XCELL	-0.064437	0.194522
BLCA	T_cell_CD4_Th1_XCELL	-0.023709	0.633428
BLCA	T_cell_CD4_Th2_XCELL	0.199919	4.86762e-05
BLCA	T_cell_regulatory_Tregs_XCELL	0.150979	0.00225773
BLCA	immune_score_XCELL	0.357087	1.10157e-13
BLCA	stroma_score_XCELL	0.58186	3.02209e-38
BLCA	microenvironment_score_XCELL	0.493756	2.11705e-26
BLCA	B_cell_EPIC	0.0747031	0.132441
BLCA	Cancer_associated_fibroblast_EPIC	0.662088	1.09872e-52
BLCA	T_cell_CD4_EPIC	-0.407348	1.06174e-17
BLCA	T_cell_CD8_EPIC	-0.0162011	0.74453
BLCA	Endothelial_cell_EPIC	0.337592	2.63066e-12
BLCA	Macrophage_EPIC	0.335082	3.89636e-12
BLCA	NK_cell_EPIC	0.185164	0.000172243
BLCA	uncharacterized_cell_EPIC	-0.637458	8.53967e-48
BRCA	B_cell_TIMER	0.00705048	0.815563
BRCA	T_cell_CD4_TIMER	0.210132	2.058e-12
BRCA	T_cell_CD8_TIMER	0.24084	6.11077e-16
BRCA	Neutrophil_TIMER	0.240021	7.70736e-16
BRCA	Macrophage_TIMER	0.436435	3.13619e-52
BRCA	Myeloid_dendritic_cell_TIMER	0.333027	8.03881e-30
BRCA	B_cell_naive_CIBERSORT	0.00872678	0.772799
BRCA	B_cell_memory_CIBERSORT	-0.0777796	0.00996316
BRCA	B_cell_plasma_CIBERSORT	0.00516587	0.864299
BRCA	T_cell_CD8_CIBERSORT	-0.0634136	0.0357252
BRCA	T_cell_CD4_naive_CIBERSORT	0.0184188	0.542257
BRCA	T_cell_CD4_memory_resting_CIBERSORT	0.211913	1.32708e-12
BRCA	T_cell_CD4_memory_activated_CIBERSORT	-0.135795	6.37807e-06
BRCA	T_cell_follicular_helper_CIBERSORT	-0.258812	3.00719e-18
BRCA	T_cell_regulatory_Tregs_CIBERSORT	-0.0537975	0.0748985
BRCA	T_cell_gamma_delta_CIBERSORT	0.0891124	0.00313679
BRCA	NK_cell_resting_CIBERSORT	-0.13787	4.58183e-06
BRCA	NK_cell_activated_CIBERSORT	-0.214945	6.2308e-13
BRCA	Monocyte_CIBERSORT	-0.0485255	0.108202
BRCA	Macrophage_M0_CIBERSORT	0.0192349	0.524509
BRCA	Macrophage_M1_CIBERSORT	-0.00487742	0.871808
BRCA	Macrophage_M2_CIBERSORT	0.0427233	0.157342
BRCA	Myeloid_dendritic_cell_resting_CIBERSORT	0.044298	0.142583
BRCA	Myeloid_dendritic_cell_activated_CIBERSORT	-0.174786	5.62998e-09
BRCA	Mast_cell_activated_CIBERSORT	0.0951665	0.00160179
BRCA	Mast_cell_resting_CIBERSORT	-0.0620482	0.0399047
BRCA	Eosinophil_CIBERSORT	-0.0843744	0.0051681
BRCA	Neutrophil_CIBERSORT	0.0397837	0.187941
BRCA	B_cell_naive_CIBERSORT_ABS	0.111971	0.000202364
BRCA	B_cell_memory_CIBERSORT_ABS	-0.012268	0.68483
BRCA	B_cell_plasma_CIBERSORT_ABS	0.145774	1.24342e-06
BRCA	T_cell_CD8_CIBERSORT_ABS	0.0810794	0.00721416
BRCA	T_cell_CD4_naive_CIBERSORT_ABS	0.00258648	0.931809
BRCA	T_cell_CD4_memory_resting_CIBERSORT_ABS	0.27065	7.18687e-20
BRCA	T_cell_CD4_memory_activated_CIBERSORT_ABS	-0.0723123	0.0165994
BRCA	T_cell_follicular_helper_CIBERSORT_ABS	0.0493351	0.102436
BRCA	T_cell_regulatory_Tregs_CIBERSORT_ABS	0.0479684	0.112318
BRCA	T_cell_gamma_delta_CIBERSORT_ABS	0.110971	0.000230827
BRCA	NK_cell_resting_CIBERSORT_ABS	-0.0246969	0.413826
BRCA	NK_cell_activated_CIBERSORT_ABS	-0.0454907	0.132129
BRCA	Monocyte_CIBERSORT_ABS	0.1195	7.25748e-05
BRCA	Macrophage_M0_CIBERSORT_ABS	0.165551	3.48657e-08
BRCA	Macrophage_M1_CIBERSORT_ABS	0.108829	0.000304855
BRCA	Macrophage_M2_CIBERSORT_ABS	0.409753	1.16032e-45
BRCA	Myeloid_dendritic_cell_resting_CIBERSORT_ABS	0.125863	2.90742e-05
BRCA	Myeloid_dendritic_cell_activated_CIBERSORT_ABS	-0.103674	0.000583537
BRCA	Mast_cell_activated_CIBERSORT_ABS	0.307977	1.56474e-25
BRCA	Mast_cell_resting_CIBERSORT_ABS	0.0199395	0.509427
BRCA	Eosinophil_CIBERSORT_ABS	-0.0585644	0.0524812
BRCA	Neutrophil_CIBERSORT_ABS	0.0762888	0.0114857
BRCA	B_cell_QUANTISEQ	-0.00866758	0.774298
BRCA	Macrophage_M1_QUANTISEQ	0.209002	2.71374e-12
BRCA	Macrophage_M2_QUANTISEQ	0.332037	1.20874e-29
BRCA	Monocyte_QUANTISEQ	-0.219593	1.91205e-13
BRCA	Neutrophil_QUANTISEQ	0.0869102	0.00396766
BRCA	NK_cell_QUANTISEQ	-0.0506379	0.0936716
BRCA	T_cell_CD4_non_regulatory_QUANTISEQ	0.143345	1.87019e-06
BRCA	T_cell_CD8_QUANTISEQ	0.0246881	0.413993
BRCA	T_cell_regulatory_Tregs_QUANTISEQ	0.180898	1.59414e-09
BRCA	Myeloid_dendritic_cell_QUANTISEQ	0.0408381	0.176497
BRCA	uncharacterized_cell_QUANTISEQ	-0.244937	1.8882e-16
BRCA	T_cell_MCPCOUNTER	0.0677871	0.0247554
BRCA	T_cell_CD8_MCPCOUNTER	-0.0148305	0.623661
BRCA	cytotoxicity_score_MCPCOUNTER	-0.00545074	0.856894
BRCA	NK_cell_MCPCOUNTER	-0.0398282	0.187448
BRCA	B_cell_MCPCOUNTER	0.0156041	0.605669
BRCA	Monocyte_MCPCOUNTER	0.201254	1.73088e-11
BRCA	Macrophage_Monocyte_MCPCOUNTER	0.201254	1.73088e-11
BRCA	Myeloid_dendritic_cell_MCPCOUNTER	0.233663	4.53772e-15
BRCA	Neutrophil_MCPCOUNTER	-0.0184926	0.540638
BRCA	Endothelial_cell_MCPCOUNTER	0.481196	1.18317e-64
BRCA	Cancer_associated_fibroblast_MCPCOUNTER	0.734675	1.01498e-186
BRCA	Myeloid_dendritic_cell_activated_XCELL	0.142363	2.2019e-06
BRCA	B_cell_XCELL	-0.0489874	0.104881
BRCA	T_cell_CD4_memory_XCELL	-0.000497663	0.986864
BRCA	T_cell_CD4_naive_XCELL	0.0312969	0.300363
BRCA	T_cell_CD4_non_regulatory_XCELL	0.00974569	0.74713
BRCA	T_cell_CD4_central_memory_XCELL	-0.159696	1.05239e-07
BRCA	T_cell_CD4_effector_memory_XCELL	0.159034	1.18967e-07
BRCA	T_cell_CD8_naive_XCELL	-0.0301172	0.318958
BRCA	T_cell_CD8_XCELL	-0.00773882	0.797928
BRCA	T_cell_CD8_central_memory_XCELL	0.0403059	0.182207
BRCA	T_cell_CD8_effector_memory_XCELL	-0.110204	0.000255148
BRCA	Class_switched_memory_B_cell_XCELL	-0.0737136	0.0146058
BRCA	Common_lymphoid_progenitor_XCELL	-0.154157	2.88645e-07
BRCA	Common_myeloid_progenitor_XCELL	0.113882	0.000156899
BRCA	Myeloid_dendritic_cell_XCELL	0.0798382	0.00815628
BRCA	Endothelial_cell_XCELL	0.384857	4.76626e-40
BRCA	Eosinophil_XCELL	-0.0185238	0.539956
BRCA	Cancer_associated_fibroblast_XCELL	0.582122	1.67855e-100
BRCA	Granulocyte_monocyte_progenitor_XCELL	0.170427	1.34783e-08
BRCA	Hematopoietic_stem_cell_XCELL	0.473491	2.21543e-62
BRCA	Macrophage_XCELL	0.14967	6.36987e-07
BRCA	Macrophage_M1_XCELL	0.040252	0.182792
BRCA	Macrophage_M2_XCELL	0.312367	2.96421e-26
BRCA	Mast_cell_XCELL	0.0558141	0.0646095
BRCA	B_cell_memory_XCELL	-0.0493111	0.102603
BRCA	Monocyte_XCELL	0.186902	4.42157e-10
BRCA	B_cell_naive_XCELL	-0.0327696	0.278181
BRCA	Neutrophil_XCELL	0.0367413	0.224012
BRCA	NK_cell_XCELL	-0.142515	2.14698e-06
BRCA	T_cell_NK_XCELL	-0.151328	4.76768e-07
BRCA	Plasmacytoid_dendritic_cell_XCELL	-0.0948078	0.00166866
BRCA	B_cell_plasma_XCELL	-0.184129	8.03716e-10
BRCA	T_cell_gamma_delta_XCELL	-0.0501094	0.0971517
BRCA	T_cell_CD4_Th1_XCELL	-0.438745	7.93644e-53
BRCA	T_cell_CD4_Th2_XCELL	-0.17692	3.64187e-09
BRCA	T_cell_regulatory_Tregs_XCELL	0.0429568	0.155083
BRCA	immune_score_XCELL	0.02489	0.410184
BRCA	stroma_score_XCELL	0.49161	8.09925e-68
BRCA	microenvironment_score_XCELL	0.263775	6.43032e-19
BRCA	B_cell_EPIC	0.00131386	0.96533
BRCA	Cancer_associated_fibroblast_EPIC	0.729084	1.58687e-182
BRCA	T_cell_CD4_EPIC	-0.0562356	0.0626132
BRCA	T_cell_CD8_EPIC	-0.269979	8.92654e-20
BRCA	Endothelial_cell_EPIC	0.353684	1.1352e-33
BRCA	Macrophage_EPIC	0.123956	3.84272e-05
BRCA	NK_cell_EPIC	-0.00843603	0.780171
BRCA	uncharacterized_cell_EPIC	-0.734826	7.79275e-187
CESC	B_cell_TIMER	0.124432	0.0295382
CESC	T_cell_CD4_TIMER	0.179971	0.00157132
CESC	T_cell_CD8_TIMER	0.0642646	0.262403
CESC	Neutrophil_TIMER	0.124501	0.0294476
CESC	Macrophage_TIMER	0.228166	5.62068e-05
CESC	Myeloid_dendritic_cell_TIMER	0.229147	5.21007e-05
CESC	B_cell_naive_CIBERSORT	-0.0540797	0.345769
CESC	B_cell_memory_CIBERSORT	0.156795	0.00598517
CESC	B_cell_plasma_CIBERSORT	0.0115847	0.840052
CESC	T_cell_CD8_CIBERSORT	-0.211201	0.000198084
CESC	T_cell_CD4_naive_CIBERSORT	-0.0207059	0.718277
CESC	T_cell_CD4_memory_resting_CIBERSORT	0.0545657	0.341445
CESC	T_cell_CD4_memory_activated_CIBERSORT	-0.0404968	0.480315
CESC	T_cell_follicular_helper_CIBERSORT	-0.333745	2.14042e-09
CESC	T_cell_regulatory_Tregs_CIBERSORT	-0.0726966	0.204746
CESC	T_cell_gamma_delta_CIBERSORT	0.129344	0.0236445
CESC	NK_cell_resting_CIBERSORT	-0.0872518	0.127773
CESC	NK_cell_activated_CIBERSORT	-0.184218	0.00120766
CESC	Monocyte_CIBERSORT	-0.0943697	0.0994106
CESC	Macrophage_M0_CIBERSORT	0.233765	3.63001e-05
CESC	Macrophage_M1_CIBERSORT	0.0588447	0.304874
CESC	Macrophage_M2_CIBERSORT	0.204479	0.000317737
CESC	Myeloid_dendritic_cell_resting_CIBERSORT	0.0382241	0.505311
CESC	Myeloid_dendritic_cell_activated_CIBERSORT	-0.123547	0.0307245
CESC	Mast_cell_activated_CIBERSORT	0.0898045	0.116957
CESC	Mast_cell_resting_CIBERSORT	0.0500035	0.383388
CESC	Eosinophil_CIBERSORT	-0.0958606	0.0941562
CESC	Neutrophil_CIBERSORT	-0.0144018	0.801884
CESC	B_cell_naive_CIBERSORT_ABS	0.0614108	0.284231
CESC	B_cell_memory_CIBERSORT_ABS	0.189909	0.000841148
CESC	B_cell_plasma_CIBERSORT_ABS	0.1471	0.00997494
CESC	T_cell_CD8_CIBERSORT_ABS	0.067577	0.238548
CESC	T_cell_CD4_naive_CIBERSORT_ABS	-0.0210743	0.713484
CESC	T_cell_CD4_memory_resting_CIBERSORT_ABS	0.251104	8.74932e-06
CESC	T_cell_CD4_memory_activated_CIBERSORT_ABS	0.0225761	0.694058
CESC	T_cell_follicular_helper_CIBERSORT_ABS	0.0136055	0.812629
CESC	T_cell_regulatory_Tregs_CIBERSORT_ABS	0.134076	0.0189566
CESC	T_cell_gamma_delta_CIBERSORT_ABS	0.144082	0.0116271
CESC	NK_cell_resting_CIBERSORT_ABS	0.00328698	0.954335
CESC	NK_cell_activated_CIBERSORT_ABS	0.0387827	0.499105
CESC	Monocyte_CIBERSORT_ABS	0.125272	0.0284488
CESC	Macrophage_M0_CIBERSORT_ABS	0.362917	5.86896e-11
CESC	Macrophage_M1_CIBERSORT_ABS	0.178317	0.00173828
CESC	Macrophage_M2_CIBERSORT_ABS	0.356112	1.40407e-10
CESC	Myeloid_dendritic_cell_resting_CIBERSORT_ABS	0.165656	0.0036603
CESC	Myeloid_dendritic_cell_activated_CIBERSORT_ABS	0.0541452	0.345184
CESC	Mast_cell_activated_CIBERSORT_ABS	0.212734	0.000177476
CESC	Mast_cell_resting_CIBERSORT_ABS	0.148074	0.00948807
CESC	Eosinophil_CIBERSORT_ABS	-0.04762	0.406498
CESC	Neutrophil_CIBERSORT_ABS	0.044663	0.436289
CESC	B_cell_QUANTISEQ	0.115709	0.0431141
CESC	Macrophage_M1_QUANTISEQ	0.204935	0.00030785
CESC	Macrophage_M2_QUANTISEQ	0.222488	8.66105e-05
CESC	Monocyte_QUANTISEQ	-0.023568	0.681335
CESC	Neutrophil_QUANTISEQ	0.13207	0.0208354
CESC	NK_cell_QUANTISEQ	0.0247501	0.666291
CESC	T_cell_CD4_non_regulatory_QUANTISEQ	0.0186492	0.745241
CESC	T_cell_CD8_QUANTISEQ	0.00133461	0.98145
CESC	T_cell_regulatory_Tregs_QUANTISEQ	0.28352	4.57981e-07
CESC	Myeloid_dendritic_cell_QUANTISEQ	0.0483667	0.399171
CESC	uncharacterized_cell_QUANTISEQ	-0.235549	3.15097e-05
CESC	T_cell_MCPCOUNTER	0.0570138	0.320193
CESC	T_cell_CD8_MCPCOUNTER	-0.0282672	0.622332
CESC	cytotoxicity_score_MCPCOUNTER	0.0790088	0.168021
CESC	NK_cell_MCPCOUNTER	-0.047908	0.403663
CESC	B_cell_MCPCOUNTER	0.183	0.00130311
CESC	Monocyte_MCPCOUNTER	0.233996	3.5645e-05
CESC	Macrophage_Monocyte_MCPCOUNTER	0.233996	3.5645e-05
CESC	Myeloid_dendritic_cell_MCPCOUNTER	0.135625	0.0176095
CESC	Neutrophil_MCPCOUNTER	0.0405585	0.479647
CESC	Endothelial_cell_MCPCOUNTER	0.452126	8.01071e-17
CESC	Cancer_associated_fibroblast_MCPCOUNTER	0.666987	9.59459e-41
CESC	Myeloid_dendritic_cell_activated_XCELL	0.201953	0.000378011
CESC	B_cell_XCELL	0.0140646	0.80643
CESC	T_cell_CD4_memory_XCELL	0.0585976	0.306912
CESC	T_cell_CD4_naive_XCELL	0.120087	0.0357583
CESC	T_cell_CD4_non_regulatory_XCELL	0.139271	0.014762
CESC	T_cell_CD4_central_memory_XCELL	-0.127256	0.0260128
CESC	T_cell_CD4_effector_memory_XCELL	0.113371	0.0475401
CESC	T_cell_CD8_naive_XCELL	-0.131207	0.0216912
CESC	T_cell_CD8_XCELL	0.0257437	0.653747
CESC	T_cell_CD8_central_memory_XCELL	0.0372558	0.516164
CESC	T_cell_CD8_effector_memory_XCELL	0.0313407	0.584978
CESC	Class_switched_memory_B_cell_XCELL	-0.0788479	0.168892
CESC	Common_lymphoid_progenitor_XCELL	-0.0799832	0.162822
CESC	Common_myeloid_progenitor_XCELL	0.141708	0.0130919
CESC	Myeloid_dendritic_cell_XCELL	0.172622	0.0024449
CESC	Endothelial_cell_XCELL	0.42436	8.30441e-15
CESC	Eosinophil_XCELL	-0.0688306	0.229929
CESC	Cancer_associated_fibroblast_XCELL	0.550099	1.33328e-25
CESC	Granulocyte_monocyte_progenitor_XCELL	0.2358	3.0885e-05
CESC	Hematopoietic_stem_cell_XCELL	0.37925	6.64123e-12
CESC	Macrophage_XCELL	0.0999272	0.0809452
CESC	Macrophage_M1_XCELL	0.145218	0.0109785
CESC	Macrophage_M2_XCELL	-0.0107646	0.851239
CESC	Mast_cell_XCELL	-0.116546	0.0416167
CESC	B_cell_memory_XCELL	0.0940233	0.100664
CESC	Monocyte_XCELL	0.202424	0.000366013
CESC	B_cell_naive_XCELL	-0.00292169	0.959405
CESC	Neutrophil_XCELL	-0.0106869	0.8523
CESC	NK_cell_XCELL	-0.0708471	0.216533
CESC	T_cell_NK_XCELL	0.0982705	0.0861343
CESC	Plasmacytoid_dendritic_cell_XCELL	0.0164915	0.773866
CESC	B_cell_plasma_XCELL	0.0171542	0.76504
CESC	T_cell_gamma_delta_XCELL	-0.107577	0.0601637
CESC	T_cell_CD4_Th1_XCELL	-0.090937	0.112393
CESC	T_cell_CD4_Th2_XCELL	-0.0361489	0.528717
CESC	T_cell_regulatory_Tregs_XCELL	0.064606	0.259871
CESC	immune_score_XCELL	0.0751708	0.189714
CESC	stroma_score_XCELL	0.581556	4.39128e-29
CESC	microenvironment_score_XCELL	0.244992	1.46217e-05
CESC	B_cell_EPIC	0.191089	0.000779338
CESC	Cancer_associated_fibroblast_EPIC	0.613033	5.73584e-33
CESC	T_cell_CD4_EPIC	-0.00771297	0.893109
CESC	T_cell_CD8_EPIC	-0.111509	0.0513312
CESC	Endothelial_cell_EPIC	0.507336	2.02545e-21
CESC	Macrophage_EPIC	0.156062	0.00622719
CESC	NK_cell_EPIC	0.0917212	0.109316
CESC	uncharacterized_cell_EPIC	-0.539167	1.7826e-24
CHOL	B_cell_TIMER	0.0102708	0.952593
CHOL	T_cell_CD4_TIMER	-0.0180683	0.9167
CHOL	T_cell_CD8_TIMER	0.199037	0.24452
CHOL	Neutrophil_TIMER	0.249727	0.141867
CHOL	Macrophage_TIMER	0.226217	0.184616
CHOL	Myeloid_dendritic_cell_TIMER	0.317613	0.0590755
CHOL	B_cell_naive_CIBERSORT	-0.0602393	0.727091
CHOL	B_cell_memory_CIBERSORT	0.000262526	0.998788
CHOL	B_cell_plasma_CIBERSORT	-0.12339	0.473398
CHOL	T_cell_CD8_CIBERSORT	0.0783273	0.649774
CHOL	T_cell_CD4_naive_CIBERSORT	-0.0623097	0.718088
CHOL	T_cell_CD4_memory_resting_CIBERSORT	0.0824579	0.632577
CHOL	T_cell_CD4_memory_activated_CIBERSORT	-0.0017344	0.99199
CHOL	T_cell_follicular_helper_CIBERSORT	0.111137	0.518736
CHOL	T_cell_regulatory_Tregs_CIBERSORT	0.122004	0.478422
CHOL	T_cell_gamma_delta_CIBERSORT	0.281327	0.0964828
CHOL	NK_cell_resting_CIBERSORT	-0.179468	0.294944
CHOL	NK_cell_activated_CIBERSORT	-0.170791	0.319286
CHOL	Monocyte_CIBERSORT	0.120008	0.485703
CHOL	Macrophage_M0_CIBERSORT	-0.0519777	0.763366
CHOL	Macrophage_M1_CIBERSORT	0.0749372	0.664022
CHOL	Macrophage_M2_CIBERSORT	-0.0391822	0.820515
CHOL	Myeloid_dendritic_cell_resting_CIBERSORT	-0.0229172	0.894456
CHOL	Myeloid_dendritic_cell_activated_CIBERSORT	-0.130336	0.448657
CHOL	Mast_cell_activated_CIBERSORT	0.0401652	0.816087
CHOL	Mast_cell_resting_CIBERSORT	0.0863825	0.616412
CHOL	Eosinophil_CIBERSORT	-0.0838443	0.626847
CHOL	Neutrophil_CIBERSORT	-0.121057	0.481867
CHOL	B_cell_naive_CIBERSORT_ABS	0.123778	0.471998
CHOL	B_cell_memory_CIBERSORT_ABS	-0.0249011	0.885377
CHOL	B_cell_plasma_CIBERSORT_ABS	0.237386	0.163297
CHOL	T_cell_CD8_CIBERSORT_ABS	0.330579	0.0489262
CHOL	T_cell_CD4_naive_CIBERSORT_ABS	-0.0623097	0.718088
CHOL	T_cell_CD4_memory_resting_CIBERSORT_ABS	0.349124	0.0368889
CHOL	T_cell_CD4_memory_activated_CIBERSORT_ABS	0.0662648	0.700994
CHOL	T_cell_follicular_helper_CIBERSORT_ABS	0.269687	0.111689
CHOL	T_cell_regulatory_Tregs_CIBERSORT_ABS	0.205702	0.228752
CHOL	T_cell_gamma_delta_CIBERSORT_ABS	0.371501	0.0256906
CHOL	NK_cell_resting_CIBERSORT_ABS	-0.103211	0.549164
CHOL	NK_cell_activated_CIBERSORT_ABS	0.405044	0.0142639
CHOL	Monocyte_CIBERSORT_ABS	0.41122	0.012718
CHOL	Macrophage_M0_CIBERSORT_ABS	0.192495	0.260688
CHOL	Macrophage_M1_CIBERSORT_ABS	0.235776	0.166254
CHOL	Macrophage_M2_CIBERSORT_ABS	0.59869	0.00011467
CHOL	Myeloid_dendritic_cell_resting_CIBERSORT_ABS	0.141183	0.411458
CHOL	Myeloid_dendritic_cell_activated_CIBERSORT_ABS	-0.0155756	0.928159
CHOL	Mast_cell_activated_CIBERSORT_ABS	0.476241	0.00332354
CHOL	Mast_cell_resting_CIBERSORT_ABS	0.119212	0.48862
CHOL	Eosinophil_CIBERSORT_ABS	-0.0838443	0.626847
CHOL	Neutrophil_CIBERSORT_ABS	0.140249	0.41459
CHOL	B_cell_QUANTISEQ	-0.0156172	0.927968
CHOL	Macrophage_M1_QUANTISEQ	0.21412	0.209847
CHOL	Macrophage_M2_QUANTISEQ	0.0920467	0.593394
CHOL	Monocyte_QUANTISEQ	0.196287	0.251231
CHOL	Neutrophil_QUANTISEQ	-0.0253762	0.883205
CHOL	NK_cell_QUANTISEQ	-0.0127814	0.941023
CHOL	T_cell_CD4_non_regulatory_QUANTISEQ	0.189704	0.267796
CHOL	T_cell_CD8_QUANTISEQ	0.308859	0.0668241
CHOL	T_cell_regulatory_Tregs_QUANTISEQ	0.386969	0.0197253
CHOL	Myeloid_dendritic_cell_QUANTISEQ	-0.29736	0.078191
CHOL	uncharacterized_cell_QUANTISEQ	-0.222825	0.191463
CHOL	T_cell_MCPCOUNTER	0.00561526	0.974071
CHOL	T_cell_CD8_MCPCOUNTER	0.168201	0.32679
CHOL	cytotoxicity_score_MCPCOUNTER	0.22442	0.188222
CHOL	NK_cell_MCPCOUNTER	0.0229555	0.894281
CHOL	B_cell_MCPCOUNTER	-0.0253953	0.883118
CHOL	Monocyte_MCPCOUNTER	0.181469	0.289502
CHOL	Macrophage_Monocyte_MCPCOUNTER	0.181469	0.289502
CHOL	Myeloid_dendritic_cell_MCPCOUNTER	0.208372	0.222636
CHOL	Neutrophil_MCPCOUNTER	0.0399127	0.817224
CHOL	Endothelial_cell_MCPCOUNTER	0.664174	1.002e-05
CHOL	Cancer_associated_fibroblast_MCPCOUNTER	0.817399	1.17755e-09
CHOL	Myeloid_dendritic_cell_activated_XCELL	0.234222	0.169147
CHOL	B_cell_XCELL	-0.0262914	0.879023
CHOL	T_cell_CD4_memory_XCELL	-0.0544595	0.752413
CHOL	T_cell_CD4_naive_XCELL	-0.0544604	0.752409
CHOL	T_cell_CD4_non_regulatory_XCELL	-0.0698991	0.685412
CHOL	T_cell_CD4_central_memory_XCELL	-0.0301104	0.861609
CHOL	T_cell_CD4_effector_memory_XCELL	0.0940381	0.585391
CHOL	T_cell_CD8_naive_XCELL	0.0742008	0.667133
CHOL	T_cell_CD8_XCELL	0.0949766	0.581636
CHOL	T_cell_CD8_central_memory_XCELL	0.181748	0.288748
CHOL	T_cell_CD8_effector_memory_XCELL	0.00380599	0.982424
CHOL	Class_switched_memory_B_cell_XCELL	-0.0471068	0.784993
CHOL	Common_lymphoid_progenitor_XCELL	0.33052	0.0489696
CHOL	Common_myeloid_progenitor_XCELL	0.120574	0.483632
CHOL	Myeloid_dendritic_cell_XCELL	0.149278	0.38488
CHOL	Endothelial_cell_XCELL	0.364259	0.0289566
CHOL	Eosinophil_XCELL	0.149077	0.385525
CHOL	Cancer_associated_fibroblast_XCELL	0.484979	0.0027192
CHOL	Granulocyte_monocyte_progenitor_XCELL	0.456537	0.00512965
CHOL	Hematopoietic_stem_cell_XCELL	0.451993	0.00564964
CHOL	Macrophage_XCELL	0.17702	0.301689
CHOL	Macrophage_M1_XCELL	0.21626	0.205218
CHOL	Macrophage_M2_XCELL	-0.0886622	0.607103
CHOL	Mast_cell_XCELL	-0.0166911	0.923029
CHOL	B_cell_memory_XCELL	-0.023569	0.891472
CHOL	Monocyte_XCELL	0.247049	0.146333
CHOL	B_cell_naive_XCELL	-0.0429386	0.803629
CHOL	Neutrophil_XCELL	0.0995619	0.563448
CHOL	NK_cell_XCELL	0.00979176	0.954801
CHOL	T_cell_NK_XCELL	-0.071248	0.67966
CHOL	Plasmacytoid_dendritic_cell_XCELL	-0.0130324	0.939866
CHOL	B_cell_plasma_XCELL	-0.148466	0.387498
CHOL	T_cell_gamma_delta_XCELL	-0.0623097	0.718088
CHOL	T_cell_CD4_Th1_XCELL	-0.505443	0.00166413
CHOL	T_cell_CD4_Th2_XCELL	0.0861132	0.617516
CHOL	T_cell_regulatory_Tregs_XCELL	0.00911363	0.957929
CHOL	immune_score_XCELL	0.0207542	0.90437
CHOL	stroma_score_XCELL	0.430371	0.0087924
CHOL	microenvironment_score_XCELL	0.0798934	0.643232
CHOL	B_cell_EPIC	-0.017761	0.918111
CHOL	Cancer_associated_fibroblast_EPIC	0.72402	6.01206e-07
CHOL	T_cell_CD4_EPIC	0.157685	0.358366
CHOL	T_cell_CD8_EPIC	0.192758	0.260024
CHOL	Endothelial_cell_EPIC	0.523147	0.00106118
CHOL	Macrophage_EPIC	-0.135734	0.429922
CHOL	NK_cell_EPIC	0.117581	0.49463
CHOL	uncharacterized_cell_EPIC	-0.31991	0.0571652
COAD	B_cell_TIMER	0.16584	0.00477652
COAD	T_cell_CD4_TIMER	0.468428	4.10027e-17
COAD	T_cell_CD8_TIMER	0.325977	1.48406e-08
COAD	Neutrophil_TIMER	0.578227	4.29416e-27
COAD	Macrophage_TIMER	0.593824	7.80043e-29
COAD	Myeloid_dendritic_cell_TIMER	0.605857	3.04115e-30
COAD	B_cell_naive_CIBERSORT	-0.0668319	0.258263
COAD	B_cell_memory_CIBERSORT	0.0830833	0.159644
COAD	B_cell_plasma_CIBERSORT	-0.241699	3.3898e-05
COAD	T_cell_CD8_CIBERSORT	-0.27642	1.90036e-06
COAD	T_cell_CD4_naive_CIBERSORT	-0.0530158	0.370026
COAD	T_cell_CD4_memory_resting_CIBERSORT	-0.119157	0.0433239
COAD	T_cell_CD4_memory_activated_CIBERSORT	-0.174988	0.00288484
COAD	T_cell_follicular_helper_CIBERSORT	-0.222136	0.000144126
COAD	T_cell_regulatory_Tregs_CIBERSORT	-0.133026	0.0239613
COAD	T_cell_gamma_delta_CIBERSORT	-0.00944364	0.87322
COAD	NK_cell_resting_CIBERSORT	-0.116865	0.0475424
COAD	NK_cell_activated_CIBERSORT	-0.17108	0.00358902
COAD	Monocyte_CIBERSORT	-0.0634559	0.283145
COAD	Macrophage_M0_CIBERSORT	0.257877	9.31567e-06
COAD	Macrophage_M1_CIBERSORT	0.187804	0.00136564
COAD	Macrophage_M2_CIBERSORT	0.438523	5.77929e-15
COAD	Myeloid_dendritic_cell_resting_CIBERSORT	0.000405298	0.994536
COAD	Myeloid_dendritic_cell_activated_CIBERSORT	-0.134147	0.0227888
COAD	Mast_cell_activated_CIBERSORT	0.217331	0.000201827
COAD	Mast_cell_resting_CIBERSORT	-0.18497	0.001618
COAD	Eosinophil_CIBERSORT	-0.048069	0.416402
COAD	Neutrophil_CIBERSORT	0.203955	0.000496103
COAD	B_cell_naive_CIBERSORT_ABS	0.150804	0.010384
COAD	B_cell_memory_CIBERSORT_ABS	0.20192	0.000566066
COAD	B_cell_plasma_CIBERSORT_ABS	0.1545	0.00863089
COAD	T_cell_CD8_CIBERSORT_ABS	0.212526	0.000280594
COAD	T_cell_CD4_naive_CIBERSORT_ABS	0.0378303	0.522538
COAD	T_cell_CD4_memory_resting_CIBERSORT_ABS	0.445133	2.01746e-15
COAD	T_cell_CD4_memory_activated_CIBERSORT_ABS	0.00213744	0.97119
COAD	T_cell_follicular_helper_CIBERSORT_ABS	0.239733	3.94265e-05
COAD	T_cell_regulatory_Tregs_CIBERSORT_ABS	0.318435	3.29483e-08
COAD	T_cell_gamma_delta_CIBERSORT_ABS	0.0437108	0.459953
COAD	NK_cell_resting_CIBERSORT_ABS	0.21024	0.000327389
COAD	NK_cell_activated_CIBERSORT_ABS	0.163413	0.00543814
COAD	Monocyte_CIBERSORT_ABS	0.256333	1.05779e-05
COAD	Macrophage_M0_CIBERSORT_ABS	0.591625	1.39075e-28
COAD	Macrophage_M1_CIBERSORT_ABS	0.464287	8.37729e-17
COAD	Macrophage_M2_CIBERSORT_ABS	0.647683	1.21433e-35
COAD	Myeloid_dendritic_cell_resting_CIBERSORT_ABS	0.151902	0.00983317
COAD	Myeloid_dendritic_cell_activated_CIBERSORT_ABS	0.0322787	0.585376
COAD	Mast_cell_activated_CIBERSORT_ABS	0.25014	1.74677e-05
COAD	Mast_cell_resting_CIBERSORT_ABS	0.286949	7.30537e-07
COAD	Eosinophil_CIBERSORT_ABS	0.0408792	0.489556
COAD	Neutrophil_CIBERSORT_ABS	0.301529	1.82066e-07
COAD	B_cell_QUANTISEQ	0.239738	3.94121e-05
COAD	Macrophage_M1_QUANTISEQ	0.237919	4.52721e-05
COAD	Macrophage_M2_QUANTISEQ	0.417089	1.50368e-13
COAD	Monocyte_QUANTISEQ	NA	NA
COAD	Neutrophil_QUANTISEQ	0.180245	0.00213528
COAD	NK_cell_QUANTISEQ	-0.0415542	0.482408
COAD	T_cell_CD4_non_regulatory_QUANTISEQ	-0.171361	0.00353354
COAD	T_cell_CD8_QUANTISEQ	0.167278	0.00441969
COAD	T_cell_regulatory_Tregs_QUANTISEQ	0.471722	2.30685e-17
COAD	Myeloid_dendritic_cell_QUANTISEQ	0.0326142	0.581482
COAD	uncharacterized_cell_QUANTISEQ	-0.385244	1.26512e-11
COAD	T_cell_MCPCOUNTER	0.326091	1.46596e-08
COAD	T_cell_CD8_MCPCOUNTER	0.0988583	0.0940346
COAD	cytotoxicity_score_MCPCOUNTER	0.210602	0.000319517
COAD	NK_cell_MCPCOUNTER	0.0856976	0.146869
COAD	B_cell_MCPCOUNTER	0.230776	7.72257e-05
COAD	Monocyte_MCPCOUNTER	0.641912	7.57367e-35
COAD	Macrophage_Monocyte_MCPCOUNTER	0.641912	7.57367e-35
COAD	Myeloid_dendritic_cell_MCPCOUNTER	0.507486	2.94993e-20
COAD	Neutrophil_MCPCOUNTER	0.224953	0.000117903
COAD	Endothelial_cell_MCPCOUNTER	0.649962	5.83126e-36
COAD	Cancer_associated_fibroblast_MCPCOUNTER	0.705156	1.31103e-44
COAD	Myeloid_dendritic_cell_activated_XCELL	0.55356	1.59534e-24
COAD	B_cell_XCELL	0.124453	0.034767
COAD	T_cell_CD4_memory_XCELL	0.0388416	0.511474
COAD	T_cell_CD4_naive_XCELL	0.241586	3.41958e-05
COAD	T_cell_CD4_non_regulatory_XCELL	0.00945469	0.873072
COAD	T_cell_CD4_central_memory_XCELL	-0.188802	0.00128577
COAD	T_cell_CD4_effector_memory_XCELL	-0.115089	0.0510434
COAD	T_cell_CD8_naive_XCELL	-0.245705	2.48199e-05
COAD	T_cell_CD8_XCELL	0.0410271	0.487985
COAD	T_cell_CD8_central_memory_XCELL	0.13725	0.0197996
COAD	T_cell_CD8_effector_memory_XCELL	0.0578797	0.327679
COAD	Class_switched_memory_B_cell_XCELL	-0.0684086	0.247174
COAD	Common_lymphoid_progenitor_XCELL	-0.255329	1.14835e-05
COAD	Common_myeloid_progenitor_XCELL	0.0465594	0.431206
COAD	Myeloid_dendritic_cell_XCELL	0.497398	2.09153e-19
COAD	Endothelial_cell_XCELL	0.519795	2.47095e-21
COAD	Eosinophil_XCELL	0.0919919	0.119312
COAD	Cancer_associated_fibroblast_XCELL	0.375439	4.51246e-11
COAD	Granulocyte_monocyte_progenitor_XCELL	0.410203	4.08272e-13
COAD	Hematopoietic_stem_cell_XCELL	0.618355	9.00806e-32
COAD	Macrophage_XCELL	0.491211	6.73767e-19
COAD	Macrophage_M1_XCELL	0.551033	2.84598e-24
COAD	Macrophage_M2_XCELL	0.346189	1.56834e-09
COAD	Mast_cell_XCELL	0.00433673	0.941586
COAD	B_cell_memory_XCELL	0.097245	0.0995515
COAD	Monocyte_XCELL	0.468192	4.27234e-17
COAD	B_cell_naive_XCELL	0.0867856	0.141787
COAD	Neutrophil_XCELL	0.244624	2.70119e-05
COAD	NK_cell_XCELL	-0.0774898	0.189757
COAD	T_cell_NK_XCELL	-0.22364	0.000129511
COAD	Plasmacytoid_dendritic_cell_XCELL	-0.0515392	0.383523
COAD	B_cell_plasma_XCELL	-0.174907	0.00289807
COAD	T_cell_gamma_delta_XCELL	-0.0249291	0.673546
COAD	T_cell_CD4_Th1_XCELL	-0.355892	5.02921e-10
COAD	T_cell_CD4_Th2_XCELL	-0.0524665	0.375012
COAD	T_cell_regulatory_Tregs_XCELL	0.0940369	0.111284
COAD	immune_score_XCELL	0.37845	3.06738e-11
COAD	stroma_score_XCELL	0.458303	2.31287e-16
COAD	microenvironment_score_XCELL	0.464449	8.1484e-17
COAD	B_cell_EPIC	0.226288	0.000107107
COAD	Cancer_associated_fibroblast_EPIC	0.677605	4.68622e-40
COAD	T_cell_CD4_EPIC	0.0232888	0.693907
COAD	T_cell_CD8_EPIC	-0.336666	4.61399e-09
COAD	Endothelial_cell_EPIC	0.54628	8.34387e-24
COAD	Macrophage_EPIC	0.55114	2.77758e-24
COAD	NK_cell_EPIC	0.123363	0.036399
COAD	uncharacterized_cell_EPIC	-0.709567	2.18396e-45
DLBC	B_cell_TIMER	0.0729313	0.626132
DLBC	T_cell_CD4_TIMER	-0.188637	0.20414
DLBC	T_cell_CD8_TIMER	-0.277907	0.0585738
DLBC	Neutrophil_TIMER	-0.0863692	0.563768
DLBC	Macrophage_TIMER	0.242306	0.100799
DLBC	Myeloid_dendritic_cell_TIMER	-0.131695	0.377562
DLBC	B_cell_naive_CIBERSORT	-0.19682	0.184836
DLBC	B_cell_memory_CIBERSORT	0.0774642	0.604775
DLBC	B_cell_plasma_CIBERSORT	-0.0143772	0.923587
DLBC	T_cell_CD8_CIBERSORT	-0.228506	0.122372
DLBC	T_cell_CD4_naive_CIBERSORT	-0.114841	0.442097
DLBC	T_cell_CD4_memory_resting_CIBERSORT	0.287989	0.0496465
DLBC	T_cell_CD4_memory_activated_CIBERSORT	-0.206908	0.162881
DLBC	T_cell_follicular_helper_CIBERSORT	-0.121681	0.415203
DLBC	T_cell_regulatory_Tregs_CIBERSORT	-0.273873	0.0624884
DLBC	T_cell_gamma_delta_CIBERSORT	0.127439	0.393303
DLBC	NK_cell_resting_CIBERSORT	-0.181805	0.221309
DLBC	NK_cell_activated_CIBERSORT	-0.245544	0.0961899
DLBC	Monocyte_CIBERSORT	-0.224785	0.128745
DLBC	Macrophage_M0_CIBERSORT	0.478002	0.000678645
DLBC	Macrophage_M1_CIBERSORT	-0.0359574	0.810368
DLBC	Macrophage_M2_CIBERSORT	0.0282472	0.850503
DLBC	Myeloid_dendritic_cell_resting_CIBERSORT	-0.229481	0.120742
DLBC	Myeloid_dendritic_cell_activated_CIBERSORT	0.117196	0.432729
DLBC	Mast_cell_activated_CIBERSORT	-0.130566	0.381703
DLBC	Mast_cell_resting_CIBERSORT	0.101804	0.495928
DLBC	Eosinophil_CIBERSORT	-0.262541	0.0746113
DLBC	Neutrophil_CIBERSORT	-0.124843	0.403092
DLBC	B_cell_naive_CIBERSORT_ABS	-0.22711	0.124735
DLBC	B_cell_memory_CIBERSORT_ABS	0.0693366	0.643288
DLBC	B_cell_plasma_CIBERSORT_ABS	0.117322	0.432231
DLBC	T_cell_CD8_CIBERSORT_ABS	-0.322833	0.0268791
DLBC	T_cell_CD4_naive_CIBERSORT_ABS	-0.197613	0.183038
DLBC	T_cell_CD4_memory_resting_CIBERSORT_ABS	0.318071	0.0293465
DLBC	T_cell_CD4_memory_activated_CIBERSORT_ABS	-0.20054	0.176507
DLBC	T_cell_follicular_helper_CIBERSORT_ABS	-0.188184	0.205249
DLBC	T_cell_regulatory_Tregs_CIBERSORT_ABS	-0.292811	0.045785
DLBC	T_cell_gamma_delta_CIBERSORT_ABS	0.000621255	0.996693
DLBC	NK_cell_resting_CIBERSORT_ABS	-0.189596	0.201808
DLBC	NK_cell_activated_CIBERSORT_ABS	-0.277369	0.0590845
DLBC	Monocyte_CIBERSORT_ABS	-0.265071	0.0717554
DLBC	Macrophage_M0_CIBERSORT_ABS	0.202189	0.172903
DLBC	Macrophage_M1_CIBERSORT_ABS	-0.110335	0.460326
DLBC	Macrophage_M2_CIBERSORT_ABS	-0.160517	0.281112
DLBC	Myeloid_dendritic_cell_resting_CIBERSORT_ABS	-0.212647	0.151273
DLBC	Myeloid_dendritic_cell_activated_CIBERSORT_ABS	0.0909826	0.543046
DLBC	Mast_cell_activated_CIBERSORT_ABS	-0.249025	0.0914182
DLBC	Mast_cell_resting_CIBERSORT_ABS	0.0880205	0.556309
DLBC	Eosinophil_CIBERSORT_ABS	-0.262541	0.0746113
DLBC	Neutrophil_CIBERSORT_ABS	-0.14521	0.330118
DLBC	B_cell_QUANTISEQ	-0.201673	0.174024
DLBC	Macrophage_M1_QUANTISEQ	0.302905	0.0384907
DLBC	Macrophage_M2_QUANTISEQ	-0.216245	0.144313
DLBC	Monocyte_QUANTISEQ	0.183051	0.218106
DLBC	Neutrophil_QUANTISEQ	0.142082	0.340751
DLBC	NK_cell_QUANTISEQ	0.096479	0.518847
DLBC	T_cell_CD4_non_regulatory_QUANTISEQ	-0.194201	0.190867
DLBC	T_cell_CD8_QUANTISEQ	-0.392482	0.00635832
DLBC	T_cell_regulatory_Tregs_QUANTISEQ	-0.110002	0.461691
DLBC	Myeloid_dendritic_cell_QUANTISEQ	0.321104	0.027754
DLBC	uncharacterized_cell_QUANTISEQ	0.193479	0.192553
DLBC	T_cell_MCPCOUNTER	-0.235649	0.110808
DLBC	T_cell_CD8_MCPCOUNTER	-0.261861	0.0753946
DLBC	cytotoxicity_score_MCPCOUNTER	-0.294452	0.0445274
DLBC	NK_cell_MCPCOUNTER	-0.327538	0.0246134
DLBC	B_cell_MCPCOUNTER	-0.154867	0.298611
DLBC	Monocyte_MCPCOUNTER	0.175756	0.237324
DLBC	Macrophage_Monocyte_MCPCOUNTER	0.175756	0.237324
DLBC	Myeloid_dendritic_cell_MCPCOUNTER	-0.106095	0.477847
DLBC	Neutrophil_MCPCOUNTER	0.0191336	0.898424
DLBC	Endothelial_cell_MCPCOUNTER	0.173371	0.243849
DLBC	Cancer_associated_fibroblast_MCPCOUNTER	0.758673	6.48042e-10
DLBC	Myeloid_dendritic_cell_activated_XCELL	0.0898267	0.548204
DLBC	B_cell_XCELL	-0.277684	0.0587857
DLBC	T_cell_CD4_memory_XCELL	-0.314478	0.0313304
DLBC	T_cell_CD4_naive_XCELL	-0.336187	0.0208648
DLBC	T_cell_CD4_non_regulatory_XCELL	-0.293477	0.0452714
DLBC	T_cell_CD4_central_memory_XCELL	-0.282627	0.0542462
DLBC	T_cell_CD4_effector_memory_XCELL	0.081186	0.587479
DLBC	T_cell_CD8_naive_XCELL	-0.0704796	0.637813
DLBC	T_cell_CD8_XCELL	-0.470795	0.000838511
DLBC	T_cell_CD8_central_memory_XCELL	-0.440938	0.00192108
DLBC	T_cell_CD8_effector_memory_XCELL	-0.258308	0.0795892
DLBC	Class_switched_memory_B_cell_XCELL	-0.279734	0.0568673
DLBC	Common_lymphoid_progenitor_XCELL	-0.109917	0.462038
DLBC	Common_myeloid_progenitor_XCELL	0.0843299	0.573044
DLBC	Myeloid_dendritic_cell_XCELL	-0.2564	0.081917
DLBC	Endothelial_cell_XCELL	0.242131	0.101053
DLBC	Eosinophil_XCELL	-0.127836	0.391818
DLBC	Cancer_associated_fibroblast_XCELL	0.521391	0.00017128
DLBC	Granulocyte_monocyte_progenitor_XCELL	0.147823	0.321395
DLBC	Hematopoietic_stem_cell_XCELL	0.0505877	0.735597
DLBC	Macrophage_XCELL	0.372418	0.00994064
DLBC	Macrophage_M1_XCELL	0.338537	0.019934
DLBC	Macrophage_M2_XCELL	0.355304	0.0142539
DLBC	Mast_cell_XCELL	-0.239757	0.104545
DLBC	B_cell_memory_XCELL	-0.284344	0.0527375
DLBC	Monocyte_XCELL	0.0951718	0.524553
DLBC	B_cell_naive_XCELL	-0.26032	0.0771923
DLBC	Neutrophil_XCELL	0.0686766	0.646459
DLBC	NK_cell_XCELL	-0.115828	0.438158
DLBC	T_cell_NK_XCELL	-0.364026	0.0118899
DLBC	Plasmacytoid_dendritic_cell_XCELL	-0.0949297	0.525613
DLBC	B_cell_plasma_XCELL	-0.0639107	0.669533
DLBC	T_cell_gamma_delta_XCELL	0.0220866	0.882849
DLBC	T_cell_CD4_Th1_XCELL	-0.189553	0.201913
DLBC	T_cell_CD4_Th2_XCELL	-0.188583	0.204273
DLBC	T_cell_regulatory_Tregs_XCELL	-0.168229	0.258332
DLBC	immune_score_XCELL	-0.453849	0.00135461
DLBC	stroma_score_XCELL	0.524559	0.000153759
DLBC	microenvironment_score_XCELL	-0.327534	0.0246155
DLBC	B_cell_EPIC	-0.0424473	0.77695
DLBC	Cancer_associated_fibroblast_EPIC	0.666053	3.23025e-07
DLBC	T_cell_CD4_EPIC	-0.209344	0.157877
DLBC	T_cell_CD8_EPIC	-0.320728	0.0279477
DLBC	Endothelial_cell_EPIC	-0.0197261	0.895296
DLBC	Macrophage_EPIC	0.124555	0.404187
DLBC	NK_cell_EPIC	-0.0497798	0.739671
DLBC	uncharacterized_cell_EPIC	-0.0233671	0.876109
ESCA	B_cell_TIMER	0.0417047	0.576166
ESCA	T_cell_CD4_TIMER	0.174132	0.0187247
ESCA	T_cell_CD8_TIMER	0.249769	0.000672866
ESCA	Neutrophil_TIMER	0.363283	4.64387e-07
ESCA	Macrophage_TIMER	0.487613	2.92565e-12
ESCA	Myeloid_dendritic_cell_TIMER	0.430576	1.3029e-09
ESCA	B_cell_naive_CIBERSORT	-0.204951	0.00551325
ESCA	B_cell_memory_CIBERSORT	-0.0787412	0.290695
ESCA	B_cell_plasma_CIBERSORT	-0.177877	0.0162902
ESCA	T_cell_CD8_CIBERSORT	-0.223882	0.00238014
ESCA	T_cell_CD4_naive_CIBERSORT	-0.065655	0.378544
ESCA	T_cell_CD4_memory_resting_CIBERSORT	-0.0612035	0.411782
ESCA	T_cell_CD4_memory_activated_CIBERSORT	-0.0440915	0.554509
ESCA	T_cell_follicular_helper_CIBERSORT	-0.345113	1.83165e-06
ESCA	T_cell_regulatory_Tregs_CIBERSORT	-0.257948	0.000438724
ESCA	T_cell_gamma_delta_CIBERSORT	-0.0203359	0.785249
ESCA	NK_cell_resting_CIBERSORT	-0.0867752	0.244102
ESCA	NK_cell_activated_CIBERSORT	-0.0108842	0.884057
ESCA	Monocyte_CIBERSORT	0.035394	0.63525
ESCA	Macrophage_M0_CIBERSORT	0.287256	8.43176e-05
ESCA	Macrophage_M1_CIBERSORT	0.14746	0.046976
ESCA	Macrophage_M2_CIBERSORT	0.327579	6.36138e-06
ESCA	Myeloid_dendritic_cell_resting_CIBERSORT	0.146319	0.0487274
ESCA	Myeloid_dendritic_cell_activated_CIBERSORT	-0.203153	0.00594973
ESCA	Mast_cell_activated_CIBERSORT	0.112941	0.12901
ESCA	Mast_cell_resting_CIBERSORT	-0.0834493	0.262718
ESCA	Eosinophil_CIBERSORT	-0.150296	0.042852
ESCA	Neutrophil_CIBERSORT	0.046935	0.529237
ESCA	B_cell_naive_CIBERSORT_ABS	0.0353048	0.636103
ESCA	B_cell_memory_CIBERSORT_ABS	0.00727915	0.922309
ESCA	B_cell_plasma_CIBERSORT_ABS	0.0552988	0.458421
ESCA	T_cell_CD8_CIBERSORT_ABS	0.0753552	0.312002
ESCA	T_cell_CD4_naive_CIBERSORT_ABS	-0.0657946	0.377529
ESCA	T_cell_CD4_memory_resting_CIBERSORT_ABS	0.310377	2.00661e-05
ESCA	T_cell_CD4_memory_activated_CIBERSORT_ABS	0.0363643	0.626001
ESCA	T_cell_follicular_helper_CIBERSORT_ABS	0.0278275	0.709224
ESCA	T_cell_regulatory_Tregs_CIBERSORT_ABS	0.12617	0.0896607
ESCA	T_cell_gamma_delta_CIBERSORT_ABS	0.0155032	0.835447
ESCA	NK_cell_resting_CIBERSORT_ABS	0.0875937	0.239665
ESCA	NK_cell_activated_CIBERSORT_ABS	0.169138	0.0224573
ESCA	Monocyte_CIBERSORT_ABS	0.277934	0.000145387
ESCA	Macrophage_M0_CIBERSORT_ABS	0.427062	1.83081e-09
ESCA	Macrophage_M1_CIBERSORT_ABS	0.291883	6.38816e-05
ESCA	Macrophage_M2_CIBERSORT_ABS	0.496878	9.72398e-13
ESCA	Myeloid_dendritic_cell_resting_CIBERSORT_ABS	0.226	0.00215716
ESCA	Myeloid_dendritic_cell_activated_CIBERSORT_ABS	0.0160361	0.829874
ESCA	Mast_cell_activated_CIBERSORT_ABS	0.237168	0.00126569
ESCA	Mast_cell_resting_CIBERSORT_ABS	0.138201	0.0628107
ESCA	Eosinophil_CIBERSORT_ABS	-0.0962403	0.196215
ESCA	Neutrophil_CIBERSORT_ABS	0.148083	0.0460425
ESCA	B_cell_QUANTISEQ	0.0519659	0.485991
ESCA	Macrophage_M1_QUANTISEQ	0.26763	0.000259688
ESCA	Macrophage_M2_QUANTISEQ	0.387626	6.43742e-08
ESCA	Monocyte_QUANTISEQ	0.0238377	0.74941
ESCA	Neutrophil_QUANTISEQ	-0.0458631	0.538695
ESCA	NK_cell_QUANTISEQ	0.138197	0.0628182
ESCA	T_cell_CD4_non_regulatory_QUANTISEQ	0.0485929	0.514774
ESCA	T_cell_CD8_QUANTISEQ	0.121747	0.101582
ESCA	T_cell_regulatory_Tregs_QUANTISEQ	0.350331	1.24593e-06
ESCA	Myeloid_dendritic_cell_QUANTISEQ	-0.0676953	0.363873
ESCA	uncharacterized_cell_QUANTISEQ	-0.385229	7.87728e-08
ESCA	T_cell_MCPCOUNTER	-0.207741	0.00489231
ESCA	T_cell_CD8_MCPCOUNTER	0.104621	0.159859
ESCA	cytotoxicity_score_MCPCOUNTER	0.0595802	0.424318
ESCA	NK_cell_MCPCOUNTER	0.0402194	0.589839
ESCA	B_cell_MCPCOUNTER	0.0640925	0.39002
ESCA	Monocyte_MCPCOUNTER	0.359213	6.36252e-07
ESCA	Macrophage_Monocyte_MCPCOUNTER	0.359213	6.36252e-07
ESCA	Myeloid_dendritic_cell_MCPCOUNTER	0.372815	2.18364e-07
ESCA	Neutrophil_MCPCOUNTER	0.058913	0.429534
ESCA	Endothelial_cell_MCPCOUNTER	0.43799	6.27609e-10
ESCA	Cancer_associated_fibroblast_MCPCOUNTER	0.742509	3.76149e-33
ESCA	Myeloid_dendritic_cell_activated_XCELL	0.456508	9.35741e-11
ESCA	B_cell_XCELL	0.0315714	0.672227
ESCA	T_cell_CD4_memory_XCELL	0.0557046	0.455125
ESCA	T_cell_CD4_naive_XCELL	0.125168	0.0922582
ESCA	T_cell_CD4_non_regulatory_XCELL	0.0976782	0.189584
ESCA	T_cell_CD4_central_memory_XCELL	-0.0892457	0.230883
ESCA	T_cell_CD4_effector_memory_XCELL	0.0866291	0.2449
ESCA	T_cell_CD8_naive_XCELL	-0.0308482	0.679317
ESCA	T_cell_CD8_XCELL	0.0874905	0.240222
ESCA	T_cell_CD8_central_memory_XCELL	0.0990837	0.183261
ESCA	T_cell_CD8_effector_memory_XCELL	0.100819	0.175669
ESCA	Class_switched_memory_B_cell_XCELL	0.0387596	0.603421
ESCA	Common_lymphoid_progenitor_XCELL	0.00830198	0.911434
ESCA	Common_myeloid_progenitor_XCELL	0.170181	0.0216283
ESCA	Myeloid_dendritic_cell_XCELL	0.38815	6.15852e-08
ESCA	Endothelial_cell_XCELL	0.361344	5.39839e-07
ESCA	Eosinophil_XCELL	0.0561231	0.451739
ESCA	Cancer_associated_fibroblast_XCELL	0.564431	1.0577e-16
ESCA	Granulocyte_monocyte_progenitor_XCELL	0.269578	0.000233125
ESCA	Hematopoietic_stem_cell_XCELL	0.400683	2.08397e-08
ESCA	Macrophage_XCELL	0.329638	5.51759e-06
ESCA	Macrophage_M1_XCELL	0.397765	2.69271e-08
ESCA	Macrophage_M2_XCELL	0.180546	0.014728
ESCA	Mast_cell_XCELL	-0.124881	0.0930128
ESCA	B_cell_memory_XCELL	-0.0221901	0.766211
ESCA	Monocyte_XCELL	0.358002	6.98121e-07
ESCA	B_cell_naive_XCELL	-0.040355	0.588585
ESCA	Neutrophil_XCELL	0.0503489	0.499681
ESCA	NK_cell_XCELL	0.082532	0.268018
ESCA	T_cell_NK_XCELL	0.0912713	0.220427
ESCA	Plasmacytoid_dendritic_cell_XCELL	0.055081	0.460196
ESCA	B_cell_plasma_XCELL	-0.0755399	0.310813
ESCA	T_cell_gamma_delta_XCELL	-0.0356281	0.633013
ESCA	T_cell_CD4_Th1_XCELL	-0.075623	0.31028
ESCA	T_cell_CD4_Th2_XCELL	-0.0311947	0.675917
ESCA	T_cell_regulatory_Tregs_XCELL	0.160423	0.0305147
ESCA	immune_score_XCELL	0.169335	0.0222987
ESCA	stroma_score_XCELL	0.569827	4.65202e-17
ESCA	microenvironment_score_XCELL	0.351033	1.18232e-06
ESCA	B_cell_EPIC	0.0579353	0.437243
ESCA	Cancer_associated_fibroblast_EPIC	0.707025	6.8913e-29
ESCA	T_cell_CD4_EPIC	0.065306	0.381089
ESCA	T_cell_CD8_EPIC	-0.427338	1.78286e-09
ESCA	Endothelial_cell_EPIC	0.288532	7.81409e-05
ESCA	Macrophage_EPIC	0.38018	1.19862e-07
ESCA	NK_cell_EPIC	0.174025	0.0187983
ESCA	uncharacterized_cell_EPIC	-0.724671	6.33329e-31
GBM	B_cell_TIMER	0.00730675	0.926245
GBM	T_cell_CD4_TIMER	0.0111871	0.887291
GBM	T_cell_CD8_TIMER	0.235317	0.00249636
GBM	Neutrophil_TIMER	0.301505	9.18614e-05
GBM	Macrophage_TIMER	0.338485	9.89817e-06
GBM	Myeloid_dendritic_cell_TIMER	0.425808	1.45668e-08
GBM	B_cell_naive_CIBERSORT	-0.0713296	0.365561
GBM	B_cell_memory_CIBERSORT	-0.130194	0.0976274
GBM	B_cell_plasma_CIBERSORT	-0.249897	0.00129488
GBM	T_cell_CD8_CIBERSORT	0.111602	0.1561
GBM	T_cell_CD4_naive_CIBERSORT	-0.0291319	0.712018
GBM	T_cell_CD4_memory_resting_CIBERSORT	-0.0600348	0.446501
GBM	T_cell_CD4_memory_activated_CIBERSORT	0.126317	0.108113
GBM	T_cell_follicular_helper_CIBERSORT	-0.0670079	0.395397
GBM	T_cell_regulatory_Tregs_CIBERSORT	0.162647	0.0380434
GBM	T_cell_gamma_delta_CIBERSORT	0.0710616	0.367369
GBM	NK_cell_resting_CIBERSORT	0.0872541	0.268066
GBM	NK_cell_activated_CIBERSORT	-0.171117	0.0289621
GBM	Monocyte_CIBERSORT	-0.0779418	0.322692
GBM	Macrophage_M0_CIBERSORT	0.247957	0.00141618
GBM	Macrophage_M1_CIBERSORT	-0.152244	0.0523689
GBM	Macrophage_M2_CIBERSORT	-0.0173362	0.826146
GBM	Myeloid_dendritic_cell_resting_CIBERSORT	-0.00994557	0.89973
GBM	Myeloid_dendritic_cell_activated_CIBERSORT	-0.0145247	0.853996
GBM	Mast_cell_activated_CIBERSORT	-0.328734	1.83252e-05
GBM	Mast_cell_resting_CIBERSORT	0.167337	0.0327572
GBM	Eosinophil_CIBERSORT	-0.014607	0.853179
GBM	Neutrophil_CIBERSORT	0.146571	0.0619033
GBM	B_cell_naive_CIBERSORT_ABS	-0.00302315	0.969448
GBM	B_cell_memory_CIBERSORT_ABS	-0.052954	0.502004
GBM	B_cell_plasma_CIBERSORT_ABS	-0.146205	0.0625652
GBM	T_cell_CD8_CIBERSORT_ABS	0.340698	8.58152e-06
GBM	T_cell_CD4_naive_CIBERSORT_ABS	-0.00796175	0.919655
GBM	T_cell_CD4_memory_resting_CIBERSORT_ABS	0.19141	0.0143801
GBM	T_cell_CD4_memory_activated_CIBERSORT_ABS	0.165219	0.0350616
GBM	T_cell_follicular_helper_CIBERSORT_ABS	0.200481	0.0102885
GBM	T_cell_regulatory_Tregs_CIBERSORT_ABS	0.282167	0.00026308
GBM	T_cell_gamma_delta_CIBERSORT_ABS	0.150405	0.055317
GBM	NK_cell_resting_CIBERSORT_ABS	0.210507	0.00699302
GBM	NK_cell_activated_CIBERSORT_ABS	0.0301201	0.702702
GBM	Monocyte_CIBERSORT_ABS	0.170402	0.0296495
GBM	Macrophage_M0_CIBERSORT_ABS	0.306713	6.83033e-05
GBM	Macrophage_M1_CIBERSORT_ABS	0.0403419	0.609144
GBM	Macrophage_M2_CIBERSORT_ABS	0.389657	2.7298e-07
GBM	Myeloid_dendritic_cell_resting_CIBERSORT_ABS	0.0485291	0.53844
GBM	Myeloid_dendritic_cell_activated_CIBERSORT_ABS	0.0410321	0.603029
GBM	Mast_cell_activated_CIBERSORT_ABS	-0.167166	0.0329376
GBM	Mast_cell_resting_CIBERSORT_ABS	0.258564	0.000860464
GBM	Eosinophil_CIBERSORT_ABS	0.00593637	0.940049
GBM	Neutrophil_CIBERSORT_ABS	0.220372	0.00470299
GBM	B_cell_QUANTISEQ	0.110687	0.159546
GBM	Macrophage_M1_QUANTISEQ	0.383096	4.48075e-07
GBM	Macrophage_M2_QUANTISEQ	0.172275	0.0278782
GBM	Monocyte_QUANTISEQ	-0.312656	4.8374e-05
GBM	Neutrophil_QUANTISEQ	0.199552	0.010654
GBM	NK_cell_QUANTISEQ	-0.169985	0.0300573
GBM	T_cell_CD4_non_regulatory_QUANTISEQ	-0.0332977	0.673053
GBM	T_cell_CD8_QUANTISEQ	0.225244	0.00384221
GBM	T_cell_regulatory_Tregs_QUANTISEQ	0.227605	0.00347848
GBM	Myeloid_dendritic_cell_QUANTISEQ	0.0032896	0.966757
GBM	uncharacterized_cell_QUANTISEQ	-0.105403	0.180546
GBM	T_cell_MCPCOUNTER	0.0225897	0.774708
GBM	T_cell_CD8_MCPCOUNTER	0.226141	0.0037002
GBM	cytotoxicity_score_MCPCOUNTER	-0.0427523	0.587906
GBM	NK_cell_MCPCOUNTER	0.0549464	0.48603
GBM	B_cell_MCPCOUNTER	0.122709	0.118644
GBM	Monocyte_MCPCOUNTER	0.145979	0.0629761
GBM	Macrophage_Monocyte_MCPCOUNTER	0.145979	0.0629761
GBM	Myeloid_dendritic_cell_MCPCOUNTER	0.354255	3.49465e-06
GBM	Neutrophil_MCPCOUNTER	0.115107	0.143428
GBM	Endothelial_cell_MCPCOUNTER	0.357773	2.74899e-06
GBM	Cancer_associated_fibroblast_MCPCOUNTER	0.5674	2.85413e-15
GBM	Myeloid_dendritic_cell_activated_XCELL	-0.13797	0.0790311
GBM	B_cell_XCELL	0.0902185	0.252083
GBM	T_cell_CD4_memory_XCELL	0.115446	0.142244
GBM	T_cell_CD4_naive_XCELL	0.18965	0.0153209
GBM	T_cell_CD4_non_regulatory_XCELL	0.0310839	0.69366
GBM	T_cell_CD4_central_memory_XCELL	-0.0725363	0.357485
GBM	T_cell_CD4_effector_memory_XCELL	0.0496191	0.529344
GBM	T_cell_CD8_naive_XCELL	-0.271448	0.000456623
GBM	T_cell_CD8_XCELL	0.223306	0.00416603
GBM	T_cell_CD8_central_memory_XCELL	0.208195	0.00765575
GBM	T_cell_CD8_effector_memory_XCELL	0.252447	0.00114982
GBM	Class_switched_memory_B_cell_XCELL	-0.103605	0.188139
GBM	Common_lymphoid_progenitor_XCELL	-0.0428535	0.587023
GBM	Common_myeloid_progenitor_XCELL	0.00409344	0.958641
GBM	Myeloid_dendritic_cell_XCELL	0.338358	9.97923e-06
GBM	Endothelial_cell_XCELL	0.368349	1.31305e-06
GBM	Eosinophil_XCELL	-0.0848777	0.281368
GBM	Cancer_associated_fibroblast_XCELL	0.454765	1.07202e-09
GBM	Granulocyte_monocyte_progenitor_XCELL	0.133842	0.0885123
GBM	Hematopoietic_stem_cell_XCELL	0.0166315	0.833108
GBM	Macrophage_XCELL	0.264032	0.000660099
GBM	Macrophage_M1_XCELL	0.398767	1.34737e-07
GBM	Macrophage_M2_XCELL	0.102065	0.194824
GBM	Mast_cell_XCELL	0.136489	0.0823336
GBM	B_cell_memory_XCELL	-0.0731052	0.353717
GBM	Monocyte_XCELL	0.407237	6.85454e-08
GBM	B_cell_naive_XCELL	0.18567	0.0176492
GBM	Neutrophil_XCELL	0.104453	0.184529
GBM	NK_cell_XCELL	-0.0856161	0.277188
GBM	T_cell_NK_XCELL	-0.247118	0.00147184
GBM	Plasmacytoid_dendritic_cell_XCELL	0.0379604	0.630453
GBM	B_cell_plasma_XCELL	-0.329799	1.71498e-05
GBM	T_cell_gamma_delta_XCELL	0.0585964	0.457488
GBM	T_cell_CD4_Th1_XCELL	-0.214019	0.00608361
GBM	T_cell_CD4_Th2_XCELL	0.0718073	0.36235
GBM	T_cell_regulatory_Tregs_XCELL	0.182292	0.0198595
GBM	immune_score_XCELL	0.365093	1.65312e-06
GBM	stroma_score_XCELL	0.555866	1.33586e-14
GBM	microenvironment_score_XCELL	0.527567	4.62719e-13
GBM	B_cell_EPIC	-0.162488	0.038234
GBM	Cancer_associated_fibroblast_EPIC	0.519435	1.20743e-12
GBM	T_cell_CD4_EPIC	0.00482433	0.951264
GBM	T_cell_CD8_EPIC	-0.0638648	0.417984
GBM	Endothelial_cell_EPIC	0.21221	0.00653779
GBM	Macrophage_EPIC	0.246403	0.00152082
GBM	NK_cell_EPIC	-0.00552288	0.944218
GBM	uncharacterized_cell_EPIC	-0.545367	5.17401e-14
HNSC	B_cell_TIMER	-0.0138588	0.752546
HNSC	T_cell_CD4_TIMER	0.115881	0.00816764
HNSC	T_cell_CD8_TIMER	0.0812603	0.0640799
HNSC	Neutrophil_TIMER	0.276838	1.33047e-10
HNSC	Macrophage_TIMER	0.463064	5.35851e-29
HNSC	Myeloid_dendritic_cell_TIMER	0.313407	2.5802e-13
HNSC	B_cell_naive_CIBERSORT	-0.0424499	0.333988
HNSC	B_cell_memory_CIBERSORT	-0.0837484	0.0563247
HNSC	B_cell_plasma_CIBERSORT	-0.196054	6.67674e-06
HNSC	T_cell_CD8_CIBERSORT	-0.255291	3.51256e-09
HNSC	T_cell_CD4_naive_CIBERSORT	-0.109291	0.0126425
HNSC	T_cell_CD4_memory_resting_CIBERSORT	0.276865	1.32473e-10
HNSC	T_cell_CD4_memory_activated_CIBERSORT	-0.149863	0.000606793
HNSC	T_cell_follicular_helper_CIBERSORT	-0.431146	5.93927e-25
HNSC	T_cell_regulatory_Tregs_CIBERSORT	-0.0698683	0.11153
HNSC	T_cell_gamma_delta_CIBERSORT	0.00721243	0.869672
HNSC	NK_cell_resting_CIBERSORT	-0.00739837	0.866343
HNSC	NK_cell_activated_CIBERSORT	-0.263082	1.11233e-09
HNSC	Monocyte_CIBERSORT	-0.0337963	0.441871
HNSC	Macrophage_M0_CIBERSORT	0.287324	2.4299e-11
HNSC	Macrophage_M1_CIBERSORT	-0.0632802	0.14959
HNSC	Macrophage_M2_CIBERSORT	0.331268	8.76843e-15
HNSC	Myeloid_dendritic_cell_resting_CIBERSORT	-0.0846366	0.0537521
HNSC	Myeloid_dendritic_cell_activated_CIBERSORT	-0.21471	7.72788e-07
HNSC	Mast_cell_activated_CIBERSORT	0.0102637	0.81538
HNSC	Mast_cell_resting_CIBERSORT	-0.0322773	0.462671
HNSC	Eosinophil_CIBERSORT	-0.0588229	0.180473
HNSC	Neutrophil_CIBERSORT	0.0693776	0.114073
HNSC	B_cell_naive_CIBERSORT_ABS	-2.0403e-05	0.99963
HNSC	B_cell_memory_CIBERSORT_ABS	-0.0483428	0.271169
HNSC	B_cell_plasma_CIBERSORT_ABS	0.00283578	0.948564
HNSC	T_cell_CD8_CIBERSORT_ABS	-0.0396849	0.366455
HNSC	T_cell_CD4_naive_CIBERSORT_ABS	-0.0864793	0.0487261
HNSC	T_cell_CD4_memory_resting_CIBERSORT_ABS	0.325861	2.49943e-14
HNSC	T_cell_CD4_memory_activated_CIBERSORT_ABS	-0.0543548	0.215934
HNSC	T_cell_follicular_helper_CIBERSORT_ABS	-0.0907719	0.0385264
HNSC	T_cell_regulatory_Tregs_CIBERSORT_ABS	0.0359107	0.413823
HNSC	T_cell_gamma_delta_CIBERSORT_ABS	0.0134501	0.759615
HNSC	NK_cell_resting_CIBERSORT_ABS	0.132156	0.00253093
HNSC	NK_cell_activated_CIBERSORT_ABS	-0.0842147	0.0549616
HNSC	Monocyte_CIBERSORT_ABS	0.136594	0.0017964
HNSC	Macrophage_M0_CIBERSORT_ABS	0.453284	1.03315e-27
HNSC	Macrophage_M1_CIBERSORT_ABS	0.112998	0.00991379
HNSC	Macrophage_M2_CIBERSORT_ABS	0.433132	3.42219e-25
HNSC	Myeloid_dendritic_cell_resting_CIBERSORT_ABS	0.0577601	0.188489
HNSC	Myeloid_dendritic_cell_activated_CIBERSORT_ABS	-0.0408744	0.352254
HNSC	Mast_cell_activated_CIBERSORT_ABS	0.136905	0.00175321
HNSC	Mast_cell_resting_CIBERSORT_ABS	0.143673	0.00101828
HNSC	Eosinophil_CIBERSORT_ABS	-0.0371683	0.397653
HNSC	Neutrophil_CIBERSORT_ABS	0.16926	0.000105127
HNSC	B_cell_QUANTISEQ	-0.0442295	0.314102
HNSC	Macrophage_M1_QUANTISEQ	0.304932	1.18831e-12
HNSC	Macrophage_M2_QUANTISEQ	0.27206	2.82004e-10
HNSC	Monocyte_QUANTISEQ	-0.0783478	0.0742534
HNSC	Neutrophil_QUANTISEQ	0.247547	1.06136e-08
HNSC	NK_cell_QUANTISEQ	0.0764503	0.0815628
HNSC	T_cell_CD4_non_regulatory_QUANTISEQ	-0.000436485	0.992078
HNSC	T_cell_CD8_QUANTISEQ	-0.034944	0.426513
HNSC	T_cell_regulatory_Tregs_QUANTISEQ	0.25778	2.44274e-09
HNSC	Myeloid_dendritic_cell_QUANTISEQ	-0.0635936	0.14758
HNSC	uncharacterized_cell_QUANTISEQ	-0.327245	1.91533e-14
HNSC	T_cell_MCPCOUNTER	-0.105848	0.0157493
HNSC	T_cell_CD8_MCPCOUNTER	-0.0663193	0.130958
HNSC	cytotoxicity_score_MCPCOUNTER	-0.0166011	0.70567
HNSC	NK_cell_MCPCOUNTER	-0.0773934	0.07786
HNSC	B_cell_MCPCOUNTER	-0.037198	0.397276
HNSC	Monocyte_MCPCOUNTER	0.295344	6.30534e-12
HNSC	Macrophage_Monocyte_MCPCOUNTER	0.295344	6.30534e-12
HNSC	Myeloid_dendritic_cell_MCPCOUNTER	0.145812	0.000853393
HNSC	Neutrophil_MCPCOUNTER	0.0903724	0.0393923
HNSC	Endothelial_cell_MCPCOUNTER	0.561272	1.71063e-44
HNSC	Cancer_associated_fibroblast_MCPCOUNTER	0.643013	5.2856e-62
HNSC	Myeloid_dendritic_cell_activated_XCELL	0.251823	5.78939e-09
HNSC	B_cell_XCELL	-0.141939	0.00117303
HNSC	T_cell_CD4_memory_XCELL	-0.0386199	0.379467
HNSC	T_cell_CD4_naive_XCELL	0.0372153	0.397056
HNSC	T_cell_CD4_non_regulatory_XCELL	-0.000491243	0.991084
HNSC	T_cell_CD4_central_memory_XCELL	0.00444047	0.919539
HNSC	T_cell_CD4_effector_memory_XCELL	0.122529	0.0051434
HNSC	T_cell_CD8_naive_XCELL	-0.0715174	0.103311
HNSC	T_cell_CD8_XCELL	-0.030864	0.482503
HNSC	T_cell_CD8_central_memory_XCELL	-0.057349	0.191659
HNSC	T_cell_CD8_effector_memory_XCELL	-0.0776204	0.0769896
HNSC	Class_switched_memory_B_cell_XCELL	-0.128942	0.00322382
HNSC	Common_lymphoid_progenitor_XCELL	-0.24286	2.03591e-08
HNSC	Common_myeloid_progenitor_XCELL	0.167935	0.000119256
HNSC	Myeloid_dendritic_cell_XCELL	0.276254	1.45963e-10
HNSC	Endothelial_cell_XCELL	0.532018	2.45047e-39
HNSC	Eosinophil_XCELL	-0.0189463	0.666438
HNSC	Cancer_associated_fibroblast_XCELL	0.57078	2.78211e-46
HNSC	Granulocyte_monocyte_progenitor_XCELL	0.234836	6.02168e-08
HNSC	Hematopoietic_stem_cell_XCELL	0.353545	9.36101e-17
HNSC	Macrophage_XCELL	0.262887	1.14525e-09
HNSC	Macrophage_M1_XCELL	0.300375	2.64693e-12
HNSC	Macrophage_M2_XCELL	0.192754	9.57863e-06
HNSC	Mast_cell_XCELL	0.0374307	0.394328
HNSC	B_cell_memory_XCELL	-0.0897995	0.0406628
HNSC	Monocyte_XCELL	0.330652	9.88968e-15
HNSC	B_cell_naive_XCELL	-0.0922643	0.0354331
HNSC	Neutrophil_XCELL	0.0733203	0.0948828
HNSC	NK_cell_XCELL	-0.0243151	0.580115
HNSC	T_cell_NK_XCELL	0.168784	0.000110012
HNSC	Plasmacytoid_dendritic_cell_XCELL	0.0500256	0.254817
HNSC	B_cell_plasma_XCELL	-0.11702	0.00755727
HNSC	T_cell_gamma_delta_XCELL	-0.129771	0.00303016
HNSC	T_cell_CD4_Th1_XCELL	-0.176645	5.11474e-05
HNSC	T_cell_CD4_Th2_XCELL	-0.206603	2.02123e-06
HNSC	T_cell_regulatory_Tregs_XCELL	0.147462	0.000743482
HNSC	immune_score_XCELL	0.0388612	0.376494
HNSC	stroma_score_XCELL	0.63457	6.00799e-60
HNSC	microenvironment_score_XCELL	0.229885	1.15349e-07
HNSC	B_cell_EPIC	-0.0444272	0.311941
HNSC	Cancer_associated_fibroblast_EPIC	0.669207	8.19059e-69
HNSC	T_cell_CD4_EPIC	0.0353253	0.421481
HNSC	T_cell_CD8_EPIC	-0.497521	7.18352e-34
HNSC	Endothelial_cell_EPIC	0.370001	2.57648e-18
HNSC	Macrophage_EPIC	0.263847	9.91574e-10
HNSC	NK_cell_EPIC	0.0115144	0.793363
HNSC	uncharacterized_cell_EPIC	-0.67507	1.9605e-70
KICH	B_cell_TIMER	0.206944	0.0954744
KICH	T_cell_CD4_TIMER	0.570537	5.69244e-07
KICH	T_cell_CD8_TIMER	0.00320197	0.979643
KICH	Neutrophil_TIMER	0.469836	6.88891e-05
KICH	Macrophage_TIMER	0.473072	6.03901e-05
KICH	Myeloid_dendritic_cell_TIMER	0.580132	3.30589e-07
KICH	B_cell_naive_CIBERSORT	-0.167652	0.178454
KICH	B_cell_memory_CIBERSORT	0.135606	0.277638
KICH	B_cell_plasma_CIBERSORT	-0.167986	0.177577
KICH	T_cell_CD8_CIBERSORT	0.127822	0.306404
KICH	T_cell_CD4_naive_CIBERSORT	-0.153851	0.217438
KICH	T_cell_CD4_memory_resting_CIBERSORT	-0.0263083	0.833916
KICH	T_cell_CD4_memory_activated_CIBERSORT	0.201933	0.103957
KICH	T_cell_follicular_helper_CIBERSORT	-0.118685	0.342552
KICH	T_cell_regulatory_Tregs_CIBERSORT	0.119758	0.338172
KICH	T_cell_gamma_delta_CIBERSORT	-0.133482	0.285303
KICH	NK_cell_resting_CIBERSORT	-0.222797	0.0721606
KICH	NK_cell_activated_CIBERSORT	-0.139209	0.264951
KICH	Monocyte_CIBERSORT	-0.221235	0.0742332
KICH	Macrophage_M0_CIBERSORT	0.210159	0.0903239
KICH	Macrophage_M1_CIBERSORT	-0.000684882	0.995645
KICH	Macrophage_M2_CIBERSORT	0.310639	0.0111307
KICH	Myeloid_dendritic_cell_resting_CIBERSORT	0.119383	0.339697
KICH	Myeloid_dendritic_cell_activated_CIBERSORT	-0.105719	0.398206
KICH	Mast_cell_activated_CIBERSORT	-0.135065	0.279576
KICH	Mast_cell_resting_CIBERSORT	0.123878	0.321693
KICH	Eosinophil_CIBERSORT	0.00705284	0.95518
KICH	Neutrophil_CIBERSORT	0.191603	0.123276
KICH	B_cell_naive_CIBERSORT_ABS	0.205104	0.0985242
KICH	B_cell_memory_CIBERSORT_ABS	0.190773	0.124939
KICH	B_cell_plasma_CIBERSORT_ABS	0.224376	0.070113
KICH	T_cell_CD8_CIBERSORT_ABS	0.280829	0.0223688
KICH	T_cell_CD4_naive_CIBERSORT_ABS	-0.168873	0.175267
KICH	T_cell_CD4_memory_resting_CIBERSORT_ABS	0.307593	0.0119919
KICH	T_cell_CD4_memory_activated_CIBERSORT_ABS	0.201933	0.103957
KICH	T_cell_follicular_helper_CIBERSORT_ABS	0.195119	0.116415
KICH	T_cell_regulatory_Tregs_CIBERSORT_ABS	0.343156	0.00479124
KICH	T_cell_gamma_delta_CIBERSORT_ABS	0.109144	0.383012
KICH	NK_cell_resting_CIBERSORT_ABS	0.0434501	0.729035
KICH	NK_cell_activated_CIBERSORT_ABS	0.248706	0.0440461
KICH	Monocyte_CIBERSORT_ABS	0.115194	0.357035
KICH	Macrophage_M0_CIBERSORT_ABS	0.489466	3.03615e-05
KICH	Macrophage_M1_CIBERSORT_ABS	0.222424	0.0726516
KICH	Macrophage_M2_CIBERSORT_ABS	0.573776	4.74764e-07
KICH	Myeloid_dendritic_cell_resting_CIBERSORT_ABS	0.124394	0.319665
KICH	Myeloid_dendritic_cell_activated_CIBERSORT_ABS	-0.0183193	0.883925
KICH	Mast_cell_activated_CIBERSORT_ABS	-0.00116261	0.992608
KICH	Mast_cell_resting_CIBERSORT_ABS	0.222681	0.0723132
KICH	Eosinophil_CIBERSORT_ABS	0.0397579	0.751283
KICH	Neutrophil_CIBERSORT_ABS	0.26118	0.0341573
KICH	B_cell_QUANTISEQ	-0.123516	0.32312
KICH	Macrophage_M1_QUANTISEQ	0.531375	4.41959e-06
KICH	Macrophage_M2_QUANTISEQ	0.399632	0.000886485
KICH	Monocyte_QUANTISEQ	-0.0146365	0.907144
KICH	Neutrophil_QUANTISEQ	0.332347	0.00640331
KICH	NK_cell_QUANTISEQ	-0.0277026	0.825249
KICH	T_cell_CD4_non_regulatory_QUANTISEQ	-0.0914992	0.464978
KICH	T_cell_CD8_QUANTISEQ	0.286703	0.0196004
KICH	T_cell_regulatory_Tregs_QUANTISEQ	0.453443	0.000131567
KICH	Myeloid_dendritic_cell_QUANTISEQ	0.268024	0.0295696
KICH	uncharacterized_cell_QUANTISEQ	-0.483225	3.96104e-05
KICH	T_cell_MCPCOUNTER	-0.176489	0.156319
KICH	T_cell_CD8_MCPCOUNTER	0.309479	0.0114521
KICH	cytotoxicity_score_MCPCOUNTER	0.0505125	0.687109
KICH	NK_cell_MCPCOUNTER	0.0502892	0.688421
KICH	B_cell_MCPCOUNTER	0.0979574	0.433927
KICH	Monocyte_MCPCOUNTER	0.630025	1.44554e-08
KICH	Macrophage_Monocyte_MCPCOUNTER	0.630025	1.44554e-08
KICH	Myeloid_dendritic_cell_MCPCOUNTER	0.628427	1.61189e-08
KICH	Neutrophil_MCPCOUNTER	0.0317758	0.800052
KICH	Endothelial_cell_MCPCOUNTER	0.30366	0.0131882
KICH	Cancer_associated_fibroblast_MCPCOUNTER	0.588113	2.07548e-07
KICH	Myeloid_dendritic_cell_activated_XCELL	0.457502	0.000112432
KICH	B_cell_XCELL	0.0340278	0.786207
KICH	T_cell_CD4_memory_XCELL	0.284343	0.0206754
KICH	T_cell_CD4_naive_XCELL	0.439475	0.000222646
KICH	T_cell_CD4_non_regulatory_XCELL	0.0747384	0.5509
KICH	T_cell_CD4_central_memory_XCELL	-0.459835	0.00010263
KICH	T_cell_CD4_effector_memory_XCELL	0.139944	0.26241
KICH	T_cell_CD8_naive_XCELL	-0.0443856	0.723433
KICH	T_cell_CD8_XCELL	0.147033	0.238759
KICH	T_cell_CD8_central_memory_XCELL	0.258692	0.0359656
KICH	T_cell_CD8_effector_memory_XCELL	0.0618057	0.62202
KICH	Class_switched_memory_B_cell_XCELL	-0.137089	0.272368
KICH	Common_lymphoid_progenitor_XCELL	-0.00946062	0.939903
KICH	Common_myeloid_progenitor_XCELL	-0.0861539	0.491563
KICH	Myeloid_dendritic_cell_XCELL	0.487718	3.27256e-05
KICH	Endothelial_cell_XCELL	0.339204	0.00533342
KICH	Eosinophil_XCELL	0.0816979	0.514319
KICH	Cancer_associated_fibroblast_XCELL	0.514361	9.96644e-06
KICH	Granulocyte_monocyte_progenitor_XCELL	0.269824	0.0284526
KICH	Hematopoietic_stem_cell_XCELL	0.307926	0.011895
KICH	Macrophage_XCELL	0.423262	0.000398775
KICH	Macrophage_M1_XCELL	0.432916	0.000282836
KICH	Macrophage_M2_XCELL	0.16423	0.187608
KICH	Mast_cell_XCELL	-0.180768	0.146363
KICH	B_cell_memory_XCELL	0.14997	0.229405
KICH	Monocyte_XCELL	0.564736	7.84166e-07
KICH	B_cell_naive_XCELL	0.231622	0.0613056
KICH	Neutrophil_XCELL	0.124575	0.318958
KICH	NK_cell_XCELL	0.0601249	0.631541
KICH	T_cell_NK_XCELL	0.267771	0.0297289
KICH	Plasmacytoid_dendritic_cell_XCELL	-0.0199407	0.873733
KICH	B_cell_plasma_XCELL	-0.266346	0.0306435
KICH	T_cell_gamma_delta_XCELL	-0.0537302	0.668305
KICH	T_cell_CD4_Th1_XCELL	0.0299368	0.811405
KICH	T_cell_CD4_Th2_XCELL	0.293087	0.0169282
KICH	T_cell_regulatory_Tregs_XCELL	0.0804908	0.520575
KICH	immune_score_XCELL	0.418442	0.000471592
KICH	stroma_score_XCELL	0.518355	8.26685e-06
KICH	microenvironment_score_XCELL	0.576794	4.00179e-07
KICH	B_cell_EPIC	-0.0614779	0.623872
KICH	Cancer_associated_fibroblast_EPIC	0.596858	1.22817e-07
KICH	T_cell_CD4_EPIC	-0.253639	0.0398847
KICH	T_cell_CD8_EPIC	-0.127074	0.309268
KICH	Endothelial_cell_EPIC	0.303009	0.0133959
KICH	Macrophage_EPIC	0.489375	3.04805e-05
KICH	NK_cell_EPIC	-0.0356921	0.776016
KICH	uncharacterized_cell_EPIC	-0.553662	1.42149e-06
KIRC	B_cell_TIMER	-0.0210761	0.627977
KIRC	T_cell_CD4_TIMER	0.340857	6.51932e-16
KIRC	T_cell_CD8_TIMER	0.0922134	0.0336339
KIRC	Neutrophil_TIMER	0.187408	1.38058e-05
KIRC	Macrophage_TIMER	0.31392	1.31398e-13
KIRC	Myeloid_dendritic_cell_TIMER	0.232955	5.62494e-08
KIRC	B_cell_naive_CIBERSORT	0.0201276	0.643534
KIRC	B_cell_memory_CIBERSORT	0.0291042	0.503353
KIRC	B_cell_plasma_CIBERSORT	-0.159775	0.000218288
KIRC	T_cell_CD8_CIBERSORT	-0.0816042	0.0602248
KIRC	T_cell_CD4_naive_CIBERSORT	-0.0252812	0.561048
KIRC	T_cell_CD4_memory_resting_CIBERSORT	0.116156	0.0073752
KIRC	T_cell_CD4_memory_activated_CIBERSORT	0.124548	0.00404716
KIRC	T_cell_follicular_helper_CIBERSORT	-0.15628	0.000300369
KIRC	T_cell_regulatory_Tregs_CIBERSORT	-0.00804948	0.853187
KIRC	T_cell_gamma_delta_CIBERSORT	-0.127235	0.00331428
KIRC	NK_cell_resting_CIBERSORT	-0.0388324	0.371825
KIRC	NK_cell_activated_CIBERSORT	-0.13983	0.0012359
KIRC	Monocyte_CIBERSORT	-0.0868791	0.0453858
KIRC	Macrophage_M0_CIBERSORT	0.192275	8.12219e-06
KIRC	Macrophage_M1_CIBERSORT	-0.0790924	0.0685886
KIRC	Macrophage_M2_CIBERSORT	0.136721	0.00158886
KIRC	Myeloid_dendritic_cell_resting_CIBERSORT	-0.0729586	0.0930558
KIRC	Myeloid_dendritic_cell_activated_CIBERSORT	-0.139168	0.00130442
KIRC	Mast_cell_activated_CIBERSORT	0.108304	0.0125192
KIRC	Mast_cell_resting_CIBERSORT	-0.00620822	0.886509
KIRC	Eosinophil_CIBERSORT	-0.0690068	0.112218
KIRC	Neutrophil_CIBERSORT	-0.0844605	0.0517568
KIRC	B_cell_naive_CIBERSORT_ABS	0.10848	0.0123757
KIRC	B_cell_memory_CIBERSORT_ABS	0.0699471	0.107399
KIRC	B_cell_plasma_CIBERSORT_ABS	0.0527707	0.224748
KIRC	T_cell_CD8_CIBERSORT_ABS	0.0343194	0.429992
KIRC	T_cell_CD4_naive_CIBERSORT_ABS	-0.0252812	0.561048
KIRC	T_cell_CD4_memory_resting_CIBERSORT_ABS	0.306598	5.08178e-13
KIRC	T_cell_CD4_memory_activated_CIBERSORT_ABS	0.126158	0.00359244
KIRC	T_cell_follicular_helper_CIBERSORT_ABS	-0.0105193	0.808906
KIRC	T_cell_regulatory_Tregs_CIBERSORT_ABS	0.072136	0.0968122
KIRC	T_cell_gamma_delta_CIBERSORT_ABS	-0.0526841	0.225511
KIRC	NK_cell_resting_CIBERSORT_ABS	0.0329541	0.448575
KIRC	NK_cell_activated_CIBERSORT_ABS	0.0583565	0.179366
KIRC	Monocyte_CIBERSORT_ABS	0.0592798	0.17257
KIRC	Macrophage_M0_CIBERSORT_ABS	0.271356	2.04507e-10
KIRC	Macrophage_M1_CIBERSORT_ABS	0.10632	0.0142396
KIRC	Macrophage_M2_CIBERSORT_ABS	0.364647	3.83102e-18
KIRC	Myeloid_dendritic_cell_resting_CIBERSORT_ABS	-0.047044	0.279208
KIRC	Myeloid_dendritic_cell_activated_CIBERSORT_ABS	-0.038422	0.376904
KIRC	Mast_cell_activated_CIBERSORT_ABS	0.236037	3.70765e-08
KIRC	Mast_cell_resting_CIBERSORT_ABS	0.0496191	0.253702
KIRC	Eosinophil_CIBERSORT_ABS	-0.0433844	0.318357
KIRC	Neutrophil_CIBERSORT_ABS	-0.0235997	0.587397
KIRC	B_cell_QUANTISEQ	0.0855543	0.0487887
KIRC	Macrophage_M1_QUANTISEQ	0.101606	0.0191864
KIRC	Macrophage_M2_QUANTISEQ	0.258036	1.59451e-09
KIRC	Monocyte_QUANTISEQ	-0.0484084	0.265485
KIRC	Neutrophil_QUANTISEQ	-0.131047	0.00248051
KIRC	NK_cell_QUANTISEQ	-0.0371128	0.393391
KIRC	T_cell_CD4_non_regulatory_QUANTISEQ	0.028657	0.509938
KIRC	T_cell_CD8_QUANTISEQ	-0.00748982	0.863291
KIRC	T_cell_regulatory_Tregs_QUANTISEQ	0.335306	2.03191e-15
KIRC	Myeloid_dendritic_cell_QUANTISEQ	0.282773	3.20953e-11
KIRC	uncharacterized_cell_QUANTISEQ	-0.132621	0.0021958
KIRC	T_cell_MCPCOUNTER	-0.210169	1.02757e-06
KIRC	T_cell_CD8_MCPCOUNTER	-0.0378933	0.38351
KIRC	cytotoxicity_score_MCPCOUNTER	0.046693	0.282815
KIRC	NK_cell_MCPCOUNTER	0.126397	0.00352876
KIRC	B_cell_MCPCOUNTER	0.130364	0.00261408
KIRC	Monocyte_MCPCOUNTER	-0.0116497	0.788834
KIRC	Macrophage_Monocyte_MCPCOUNTER	-0.0116497	0.788834
KIRC	Myeloid_dendritic_cell_MCPCOUNTER	0.213063	7.22747e-07
KIRC	Neutrophil_MCPCOUNTER	-0.0505462	0.244928
KIRC	Endothelial_cell_MCPCOUNTER	0.26368	6.77242e-10
KIRC	Cancer_associated_fibroblast_MCPCOUNTER	0.704251	9.8026e-81
KIRC	Myeloid_dendritic_cell_activated_XCELL	0.280133	4.96276e-11
KIRC	B_cell_XCELL	-0.0384351	0.376742
KIRC	T_cell_CD4_memory_XCELL	-0.0395657	0.362856
KIRC	T_cell_CD4_naive_XCELL	0.16489	0.000135175
KIRC	T_cell_CD4_non_regulatory_XCELL	-0.168377	9.67051e-05
KIRC	T_cell_CD4_central_memory_XCELL	-0.0587427	0.1765
KIRC	T_cell_CD4_effector_memory_XCELL	-0.0379355	0.38298
KIRC	T_cell_CD8_naive_XCELL	-0.0721653	0.0966765
KIRC	T_cell_CD8_XCELL	-0.0385015	0.375917
KIRC	T_cell_CD8_central_memory_XCELL	-0.0314365	0.469756
KIRC	T_cell_CD8_effector_memory_XCELL	-0.00572311	0.895324
KIRC	Class_switched_memory_B_cell_XCELL	-0.0969254	0.0255165
KIRC	Common_lymphoid_progenitor_XCELL	-0.00725182	0.867594
KIRC	Common_myeloid_progenitor_XCELL	0.0750609	0.083984
KIRC	Myeloid_dendritic_cell_XCELL	0.287379	1.48374e-11
KIRC	Endothelial_cell_XCELL	0.353261	4.72747e-17
KIRC	Eosinophil_XCELL	0.00686183	0.874654
KIRC	Cancer_associated_fibroblast_XCELL	0.512272	7.2999e-37
KIRC	Granulocyte_monocyte_progenitor_XCELL	0.182186	2.40336e-05
KIRC	Hematopoietic_stem_cell_XCELL	0.427556	5.19632e-25
KIRC	Macrophage_XCELL	0.0563214	0.195041
KIRC	Macrophage_M1_XCELL	0.195314	5.79218e-06
KIRC	Macrophage_M2_XCELL	-0.0905336	0.0370173
KIRC	Mast_cell_XCELL	-0.218918	3.49385e-07
KIRC	B_cell_memory_XCELL	0.0499503	0.250543
KIRC	Monocyte_XCELL	0.151728	0.000450759
KIRC	B_cell_naive_XCELL	0.0256698	0.555041
KIRC	Neutrophil_XCELL	-0.0434563	0.317555
KIRC	NK_cell_XCELL	-0.0645206	0.137592
KIRC	T_cell_NK_XCELL	0.146141	0.00073065
KIRC	Plasmacytoid_dendritic_cell_XCELL	-0.0448573	0.30219
KIRC	B_cell_plasma_XCELL	-0.150531	0.000500594
KIRC	T_cell_gamma_delta_XCELL	-0.0824642	0.0575624
KIRC	T_cell_CD4_Th1_XCELL	-0.0356271	0.412617
KIRC	T_cell_CD4_Th2_XCELL	0.0928066	0.0325037
KIRC	T_cell_regulatory_Tregs_XCELL	-0.108487	0.0123698
KIRC	immune_score_XCELL	0.0203105	0.640523
KIRC	stroma_score_XCELL	0.540637	1.23622e-41
KIRC	microenvironment_score_XCELL	0.346418	2.03976e-16
KIRC	B_cell_EPIC	0.0456332	0.293895
KIRC	Cancer_associated_fibroblast_EPIC	0.566197	2.43312e-46
KIRC	T_cell_CD4_EPIC	-0.0419737	0.334362
KIRC	T_cell_CD8_EPIC	-0.139619	0.00125739
KIRC	Endothelial_cell_EPIC	0.256021	2.15384e-09
KIRC	Macrophage_EPIC	0.0879509	0.0427809
KIRC	NK_cell_EPIC	0.0927899	0.0325352
KIRC	uncharacterized_cell_EPIC	-0.418803	5.76979e-24
KIRP	B_cell_TIMER	0.390354	5.89242e-12
KIRP	T_cell_CD4_TIMER	0.26142	6.68614e-06
KIRP	T_cell_CD8_TIMER	0.219975	0.000163478
KIRP	Neutrophil_TIMER	0.305523	1.16686e-07
KIRP	Macrophage_TIMER	0.215492	0.00022342
KIRP	Myeloid_dendritic_cell_TIMER	0.487428	1.18686e-18
KIRP	B_cell_naive_CIBERSORT	0.108239	0.0661381
KIRP	B_cell_memory_CIBERSORT	0.188554	0.00127981
KIRP	B_cell_plasma_CIBERSORT	-0.0111667	0.85008
KIRP	T_cell_CD8_CIBERSORT	0.182416	0.0018469
KIRP	T_cell_CD4_naive_CIBERSORT	0.147183	0.0122479
KIRP	T_cell_CD4_memory_resting_CIBERSORT	-0.162779	0.00554095
KIRP	T_cell_CD4_memory_activated_CIBERSORT	0.13234	0.0244528
KIRP	T_cell_follicular_helper_CIBERSORT	0.141889	0.0157831
KIRP	T_cell_regulatory_Tregs_CIBERSORT	0.0938732	0.111284
KIRP	T_cell_gamma_delta_CIBERSORT	0.0336155	0.569255
KIRP	NK_cell_resting_CIBERSORT	0.0170918	0.772335
KIRP	NK_cell_activated_CIBERSORT	-0.0666757	0.258547
KIRP	Monocyte_CIBERSORT	0.0350149	0.553278
KIRP	Macrophage_M0_CIBERSORT	0.0136646	0.81708
KIRP	Macrophage_M1_CIBERSORT	0.335258	5.07466e-09
KIRP	Macrophage_M2_CIBERSORT	0.00177759	0.975997
KIRP	Myeloid_dendritic_cell_resting_CIBERSORT	0.0837802	0.155436
KIRP	Myeloid_dendritic_cell_activated_CIBERSORT	0.166611	0.0045114
KIRP	Mast_cell_activated_CIBERSORT	-0.218417	0.00018236
KIRP	Mast_cell_resting_CIBERSORT	-0.0499898	0.397177
KIRP	Eosinophil_CIBERSORT	0.0611319	0.300339
KIRP	Neutrophil_CIBERSORT	-0.00171518	0.976839
KIRP	B_cell_naive_CIBERSORT_ABS	0.32527	1.51121e-08
KIRP	B_cell_memory_CIBERSORT_ABS	0.277284	1.68789e-06
KIRP	B_cell_plasma_CIBERSORT_ABS	0.181385	0.00196219
KIRP	T_cell_CD8_CIBERSORT_ABS	0.297769	2.50126e-07
KIRP	T_cell_CD4_naive_CIBERSORT_ABS	0.155682	0.00801797
KIRP	T_cell_CD4_memory_resting_CIBERSORT_ABS	0.196279	0.000793697
KIRP	T_cell_CD4_memory_activated_CIBERSORT_ABS	0.116124	0.0485838
KIRP	T_cell_follicular_helper_CIBERSORT_ABS	0.261884	6.43021e-06
KIRP	T_cell_regulatory_Tregs_CIBERSORT_ABS	0.319192	2.88022e-08
KIRP	T_cell_gamma_delta_CIBERSORT_ABS	0.0888342	0.131909
KIRP	NK_cell_resting_CIBERSORT_ABS	0.0881382	0.134976
KIRP	NK_cell_activated_CIBERSORT_ABS	0.256582	1.00007e-05
KIRP	Monocyte_CIBERSORT_ABS	0.209142	0.000344014
KIRP	Macrophage_M0_CIBERSORT_ABS	0.192238	0.00102137
KIRP	Macrophage_M1_CIBERSORT_ABS	0.42335	5.37532e-14
KIRP	Macrophage_M2_CIBERSORT_ABS	0.307174	9.89115e-08
KIRP	Myeloid_dendritic_cell_resting_CIBERSORT_ABS	0.0970841	0.0995232
KIRP	Myeloid_dendritic_cell_activated_CIBERSORT_ABS	0.216155	0.000213421
KIRP	Mast_cell_activated_CIBERSORT_ABS	-0.0580641	0.325291
KIRP	Mast_cell_resting_CIBERSORT_ABS	0.0446607	0.449458
KIRP	Eosinophil_CIBERSORT_ABS	0.0876006	0.137382
KIRP	Neutrophil_CIBERSORT_ABS	0.0660548	0.263017
KIRP	B_cell_QUANTISEQ	0.327989	1.12717e-08
KIRP	Macrophage_M1_QUANTISEQ	0.32384	1.76118e-08
KIRP	Macrophage_M2_QUANTISEQ	0.224298	0.00012023
KIRP	Monocyte_QUANTISEQ	-0.0613125	0.29891
KIRP	Neutrophil_QUANTISEQ	-0.0242226	0.681762
KIRP	NK_cell_QUANTISEQ	-0.154288	0.00860706
KIRP	T_cell_CD4_non_regulatory_QUANTISEQ	-0.250126	1.69038e-05
KIRP	T_cell_CD8_QUANTISEQ	0.069687	0.237611
KIRP	T_cell_regulatory_Tregs_QUANTISEQ	0.351308	8.08369e-10
KIRP	Myeloid_dendritic_cell_QUANTISEQ	-0.00686838	0.907448
KIRP	uncharacterized_cell_QUANTISEQ	-0.137716	0.0191704
KIRP	T_cell_MCPCOUNTER	-0.306376	1.07151e-07
KIRP	T_cell_CD8_MCPCOUNTER	0.0474886	0.421246
KIRP	cytotoxicity_score_MCPCOUNTER	0.163069	0.0054562
KIRP	NK_cell_MCPCOUNTER	0.169421	0.0038697
KIRP	B_cell_MCPCOUNTER	0.305723	1.1438e-07
KIRP	Monocyte_MCPCOUNTER	0.02432	0.680552
KIRP	Macrophage_Monocyte_MCPCOUNTER	0.02432	0.680552
KIRP	Myeloid_dendritic_cell_MCPCOUNTER	0.387468	8.67439e-12
KIRP	Neutrophil_MCPCOUNTER	-0.109906	0.0620457
KIRP	Endothelial_cell_MCPCOUNTER	0.383421	1.48244e-11
KIRP	Cancer_associated_fibroblast_MCPCOUNTER	0.691448	2.01805e-42
KIRP	Myeloid_dendritic_cell_activated_XCELL	0.518475	2.76506e-21
KIRP	B_cell_XCELL	0.221161	0.000150355
KIRP	T_cell_CD4_memory_XCELL	0.160152	0.00636381
KIRP	T_cell_CD4_naive_XCELL	0.145815	0.0130872
KIRP	T_cell_CD4_non_regulatory_XCELL	-0.000646315	0.991272
KIRP	T_cell_CD4_central_memory_XCELL	-0.209955	0.000325753
KIRP	T_cell_CD4_effector_memory_XCELL	-0.128735	0.0286612
KIRP	T_cell_CD8_naive_XCELL	0.068693	0.244386
KIRP	T_cell_CD8_XCELL	0.127085	0.030784
KIRP	T_cell_CD8_central_memory_XCELL	0.222869	0.000133173
KIRP	T_cell_CD8_effector_memory_XCELL	0.0825029	0.161856
KIRP	Class_switched_memory_B_cell_XCELL	0.149385	0.0109959
KIRP	Common_lymphoid_progenitor_XCELL	0.0785563	0.18295
KIRP	Common_myeloid_progenitor_XCELL	-0.138458	0.018526
KIRP	Myeloid_dendritic_cell_XCELL	0.319679	2.73665e-08
KIRP	Endothelial_cell_XCELL	0.522709	1.15185e-21
KIRP	Eosinophil_XCELL	-0.0897956	0.127762
KIRP	Cancer_associated_fibroblast_XCELL	0.621118	3.16782e-32
KIRP	Granulocyte_monocyte_progenitor_XCELL	0.187343	0.0013771
KIRP	Hematopoietic_stem_cell_XCELL	0.673587	1.45067e-39
KIRP	Macrophage_XCELL	0.194221	0.000903074
KIRP	Macrophage_M1_XCELL	0.283949	9.22002e-07
KIRP	Macrophage_M2_XCELL	0.066732	0.258144
KIRP	Mast_cell_XCELL	-0.119807	0.041828
KIRP	B_cell_memory_XCELL	0.234273	5.78329e-05
KIRP	Monocyte_XCELL	0.257885	8.97973e-06
KIRP	B_cell_naive_XCELL	0.226573	0.000102037
KIRP	Neutrophil_XCELL	0.115128	0.0505587
KIRP	NK_cell_XCELL	-0.126366	0.0317519
KIRP	T_cell_NK_XCELL	0.108833	0.0646553
KIRP	Plasmacytoid_dendritic_cell_XCELL	0.094574	0.108629
KIRP	B_cell_plasma_XCELL	0.0891348	0.130601
KIRP	T_cell_gamma_delta_XCELL	-0.0297806	0.614129
KIRP	T_cell_CD4_Th1_XCELL	-0.161935	0.00579424
KIRP	T_cell_CD4_Th2_XCELL	0.283936	9.23126e-07
KIRP	T_cell_regulatory_Tregs_XCELL	-0.00599962	0.919112
KIRP	immune_score_XCELL	0.248894	1.8655e-05
KIRP	stroma_score_XCELL	0.746207	1.20846e-52
KIRP	microenvironment_score_XCELL	0.502786	6.39201e-20
KIRP	B_cell_EPIC	0.362284	2.16557e-10
KIRP	Cancer_associated_fibroblast_EPIC	0.665572	2.39475e-38
KIRP	T_cell_CD4_EPIC	0.0591833	0.316037
KIRP	T_cell_CD8_EPIC	-0.0403306	0.494653
KIRP	Endothelial_cell_EPIC	0.398645	1.89992e-12
KIRP	Macrophage_EPIC	0.186573	0.00144245
KIRP	NK_cell_EPIC	0.121422	0.0391258
KIRP	uncharacterized_cell_EPIC	-0.496827	2.02073e-19
LGG	B_cell_TIMER	0.259385	1.79566e-09
LGG	T_cell_CD4_TIMER	0.364502	7.58171e-18
LGG	T_cell_CD8_TIMER	0.175524	5.53093e-05
LGG	Neutrophil_TIMER	0.453319	8.10661e-28
LGG	Macrophage_TIMER	0.379818	2.33347e-19
LGG	Myeloid_dendritic_cell_TIMER	0.520844	1.23261e-37
LGG	B_cell_naive_CIBERSORT	-0.17557	5.50554e-05
LGG	B_cell_memory_CIBERSORT	0.0399446	0.362399
LGG	B_cell_plasma_CIBERSORT	-0.362015	1.31132e-17
LGG	T_cell_CD8_CIBERSORT	0.141439	0.00119506
LGG	T_cell_CD4_naive_CIBERSORT	-0.224316	2.23221e-07
LGG	T_cell_CD4_memory_resting_CIBERSORT	0.196138	6.34959e-06
LGG	T_cell_CD4_memory_activated_CIBERSORT	0.0535255	0.22214
LGG	T_cell_follicular_helper_CIBERSORT	-0.148755	0.000650829
LGG	T_cell_regulatory_Tregs_CIBERSORT	0.135057	0.00198495
LGG	T_cell_gamma_delta_CIBERSORT	0.0709568	0.105377
LGG	NK_cell_resting_CIBERSORT	0.0277122	0.527548
LGG	NK_cell_activated_CIBERSORT	0.00503568	0.908622
LGG	Monocyte_CIBERSORT	-0.1481	0.000687997
LGG	Macrophage_M0_CIBERSORT	0.287311	2.2299e-11
LGG	Macrophage_M1_CIBERSORT	0.311341	3.39002e-13
LGG	Macrophage_M2_CIBERSORT	0.27717	1.16295e-10
LGG	Myeloid_dendritic_cell_resting_CIBERSORT	0.0436	0.320112
LGG	Myeloid_dendritic_cell_activated_CIBERSORT	0.0281767	0.520648
LGG	Mast_cell_activated_CIBERSORT	-0.0131382	0.764585
LGG	Mast_cell_resting_CIBERSORT	-0.0424519	0.333032
LGG	Eosinophil_CIBERSORT	0.021148	0.629756
LGG	Neutrophil_CIBERSORT	0.0261638	0.55088
LGG	B_cell_naive_CIBERSORT_ABS	0.0647825	0.139378
LGG	B_cell_memory_CIBERSORT_ABS	0.118551	0.00669514
LGG	B_cell_plasma_CIBERSORT_ABS	-0.197651	5.36613e-06
LGG	T_cell_CD8_CIBERSORT_ABS	0.369319	2.58764e-18
LGG	T_cell_CD4_naive_CIBERSORT_ABS	-0.208311	1.58112e-06
LGG	T_cell_CD4_memory_resting_CIBERSORT_ABS	0.429446	7.72665e-25
LGG	T_cell_CD4_memory_activated_CIBERSORT_ABS	0.0997277	0.0226831
LGG	T_cell_follicular_helper_CIBERSORT_ABS	0.206033	2.06413e-06
LGG	T_cell_regulatory_Tregs_CIBERSORT_ABS	0.254326	3.77148e-09
LGG	T_cell_gamma_delta_CIBERSORT_ABS	0.0765394	0.0806214
LGG	NK_cell_resting_CIBERSORT_ABS	0.165064	0.000151711
LGG	NK_cell_activated_CIBERSORT_ABS	0.353597	8.08545e-17
LGG	Monocyte_CIBERSORT_ABS	0.258083	2.17676e-09
LGG	Macrophage_M0_CIBERSORT_ABS	0.306582	8.01272e-13
LGG	Macrophage_M1_CIBERSORT_ABS	0.399653	1.93928e-21
LGG	Macrophage_M2_CIBERSORT_ABS	0.544153	1.44023e-41
LGG	Myeloid_dendritic_cell_resting_CIBERSORT_ABS	0.125117	0.00419653
LGG	Myeloid_dendritic_cell_activated_CIBERSORT_ABS	0.0682041	0.119623
LGG	Mast_cell_activated_CIBERSORT_ABS	0.122989	0.00489406
LGG	Mast_cell_resting_CIBERSORT_ABS	0.179513	3.70562e-05
LGG	Eosinophil_CIBERSORT_ABS	0.0752745	0.0857717
LGG	Neutrophil_CIBERSORT_ABS	0.153396	0.000436243
LGG	B_cell_QUANTISEQ	-0.0926051	0.0344083
LGG	Macrophage_M1_QUANTISEQ	0.378961	2.84936e-19
LGG	Macrophage_M2_QUANTISEQ	0.441992	2.24779e-26
LGG	Monocyte_QUANTISEQ	-0.405582	4.34596e-22
LGG	Neutrophil_QUANTISEQ	NA	NA
LGG	NK_cell_QUANTISEQ	-0.352191	1.08985e-16
LGG	T_cell_CD4_non_regulatory_QUANTISEQ	0.189511	1.30653e-05
LGG	T_cell_CD8_QUANTISEQ	0.233724	6.58442e-08
LGG	T_cell_regulatory_Tregs_QUANTISEQ	0.0734494	0.0936668
LGG	Myeloid_dendritic_cell_QUANTISEQ	0.32245	4.28242e-14
LGG	uncharacterized_cell_QUANTISEQ	-0.182445	2.74509e-05
LGG	T_cell_MCPCOUNTER	-0.0990033	0.0236914
LGG	T_cell_CD8_MCPCOUNTER	0.345938	4.03887e-16
LGG	cytotoxicity_score_MCPCOUNTER	-0.0376727	0.390362
LGG	NK_cell_MCPCOUNTER	-0.134278	0.00210874
LGG	B_cell_MCPCOUNTER	0.0139393	0.750691
LGG	Monocyte_MCPCOUNTER	0.0193861	0.658562
LGG	Macrophage_Monocyte_MCPCOUNTER	0.0193861	0.658562
LGG	Myeloid_dendritic_cell_MCPCOUNTER	0.35409	7.27833e-17
LGG	Neutrophil_MCPCOUNTER	0.0693065	0.113747
LGG	Endothelial_cell_MCPCOUNTER	0.459533	1.24154e-28
LGG	Cancer_associated_fibroblast_MCPCOUNTER	0.529237	5.12909e-39
LGG	Myeloid_dendritic_cell_activated_XCELL	0.476504	6.04445e-31
LGG	B_cell_XCELL	0.183308	2.51103e-05
LGG	T_cell_CD4_memory_XCELL	0.190759	1.14267e-05
LGG	T_cell_CD4_naive_XCELL	0.117654	0.00712402
LGG	T_cell_CD4_non_regulatory_XCELL	-0.0254529	0.561759
LGG	T_cell_CD4_central_memory_XCELL	-0.234038	6.31554e-08
LGG	T_cell_CD4_effector_memory_XCELL	0.229565	1.13696e-07
LGG	T_cell_CD8_naive_XCELL	-0.037924	0.387206
LGG	T_cell_CD8_XCELL	0.0865988	0.0479826
LGG	T_cell_CD8_central_memory_XCELL	0.162576	0.000191198
LGG	T_cell_CD8_effector_memory_XCELL	0.0814003	0.0631116
LGG	Class_switched_memory_B_cell_XCELL	-0.0303837	0.488509
LGG	Common_lymphoid_progenitor_XCELL	0.376579	4.94829e-19
LGG	Common_myeloid_progenitor_XCELL	0.0730155	0.0956271
LGG	Myeloid_dendritic_cell_XCELL	0.186196	1.85746e-05
LGG	Endothelial_cell_XCELL	0.51807	3.45727e-37
LGG	Eosinophil_XCELL	0.0582214	0.184131
LGG	Cancer_associated_fibroblast_XCELL	0.36314	1.02409e-17
LGG	Granulocyte_monocyte_progenitor_XCELL	0.204878	2.36006e-06
LGG	Hematopoietic_stem_cell_XCELL	0.189739	1.27506e-05
LGG	Macrophage_XCELL	0.447174	4.99356e-27
LGG	Macrophage_M1_XCELL	0.492496	3.02281e-33
LGG	Macrophage_M2_XCELL	0.335236	3.55369e-15
LGG	Mast_cell_XCELL	0.0676907	0.122439
LGG	B_cell_memory_XCELL	0.0823109	0.0602083
LGG	Monocyte_XCELL	0.442875	1.74298e-26
LGG	B_cell_naive_XCELL	0.0940747	0.0316368
LGG	Neutrophil_XCELL	0.077403	0.0772512
LGG	NK_cell_XCELL	-0.16639	0.000133932
LGG	T_cell_NK_XCELL	-0.0901322	0.0395389
LGG	Plasmacytoid_dendritic_cell_XCELL	0.159728	0.000248145
LGG	B_cell_plasma_XCELL	-0.293542	7.81655e-12
LGG	T_cell_gamma_delta_XCELL	-0.0932551	0.033158
LGG	T_cell_CD4_Th1_XCELL	-0.01059	0.809261
LGG	T_cell_CD4_Th2_XCELL	0.330017	9.95643e-15
LGG	T_cell_regulatory_Tregs_XCELL	-0.221484	3.19084e-07
LGG	immune_score_XCELL	0.410579	1.20324e-22
LGG	stroma_score_XCELL	0.560451	1.66114e-44
LGG	microenvironment_score_XCELL	0.56304	5.47554e-45
LGG	B_cell_EPIC	-0.17571	5.42978e-05
LGG	Cancer_associated_fibroblast_EPIC	0.391121	1.58428e-20
LGG	T_cell_CD4_EPIC	-0.26261	1.10953e-09
LGG	T_cell_CD8_EPIC	-0.23044	1.01436e-07
LGG	Endothelial_cell_EPIC	0.464529	2.66999e-29
LGG	Macrophage_EPIC	0.395963	4.84632e-21
LGG	NK_cell_EPIC	0.0661249	0.131348
LGG	uncharacterized_cell_EPIC	-0.316791	1.24192e-13
LIHC	B_cell_TIMER	0.289658	1.32621e-08
LIHC	T_cell_CD4_TIMER	0.332245	5.19185e-11
LIHC	T_cell_CD8_TIMER	0.263325	2.66119e-07
LIHC	Neutrophil_TIMER	0.396822	1.92413e-15
LIHC	Macrophage_TIMER	0.345749	7.41103e-12
LIHC	Myeloid_dendritic_cell_TIMER	0.439553	5.86147e-19
LIHC	B_cell_naive_CIBERSORT	-0.0641443	0.217722
LIHC	B_cell_memory_CIBERSORT	0.11543	0.0261971
LIHC	B_cell_plasma_CIBERSORT	-0.188009	0.00027093
LIHC	T_cell_CD8_CIBERSORT	-0.0466505	0.370249
LIHC	T_cell_CD4_naive_CIBERSORT	-0.0970792	0.0617647
LIHC	T_cell_CD4_memory_resting_CIBERSORT	0.283562	2.73111e-08
LIHC	T_cell_CD4_memory_activated_CIBERSORT	-0.0914573	0.0785204
LIHC	T_cell_follicular_helper_CIBERSORT	-0.218123	2.252e-05
LIHC	T_cell_regulatory_Tregs_CIBERSORT	0.0335256	0.519737
LIHC	T_cell_gamma_delta_CIBERSORT	-0.0839655	0.106379
LIHC	NK_cell_resting_CIBERSORT	-0.171282	0.000924661
LIHC	NK_cell_activated_CIBERSORT	-0.0863589	0.0967375
LIHC	Monocyte_CIBERSORT	-0.21185	3.89639e-05
LIHC	Macrophage_M0_CIBERSORT	0.0442315	0.395603
LIHC	Macrophage_M1_CIBERSORT	0.0481824	0.354724
LIHC	Macrophage_M2_CIBERSORT	0.183646	0.000377075
LIHC	Myeloid_dendritic_cell_resting_CIBERSORT	0.0942912	0.0696635
LIHC	Myeloid_dendritic_cell_activated_CIBERSORT	-0.0865944	0.0958274
LIHC	Mast_cell_activated_CIBERSORT	-0.253436	7.5741e-07
LIHC	Mast_cell_resting_CIBERSORT	-0.00754285	0.884871
LIHC	Eosinophil_CIBERSORT	-0.032457	0.53314
LIHC	Neutrophil_CIBERSORT	0.0366822	0.481182
LIHC	B_cell_naive_CIBERSORT_ABS	0.150077	0.00376322
LIHC	B_cell_memory_CIBERSORT_ABS	0.179226	0.000523132
LIHC	B_cell_plasma_CIBERSORT_ABS	-0.0330989	0.525069
LIHC	T_cell_CD8_CIBERSORT_ABS	0.222536	1.51675e-05
LIHC	T_cell_CD4_naive_CIBERSORT_ABS	-0.0650859	0.211029
LIHC	T_cell_CD4_memory_resting_CIBERSORT_ABS	0.500418	6.59975e-25
LIHC	T_cell_CD4_memory_activated_CIBERSORT_ABS	-0.0102465	0.844062
LIHC	T_cell_follicular_helper_CIBERSORT_ABS	0.118612	0.0223129
LIHC	T_cell_regulatory_Tregs_CIBERSORT_ABS	0.27222	1.00091e-07
LIHC	T_cell_gamma_delta_CIBERSORT_ABS	0.116481	0.0248547
LIHC	NK_cell_resting_CIBERSORT_ABS	-0.0878769	0.090992
LIHC	NK_cell_activated_CIBERSORT_ABS	0.273439	8.72956e-08
LIHC	Monocyte_CIBERSORT_ABS	0.151696	0.00340074
LIHC	Macrophage_M0_CIBERSORT_ABS	0.253637	7.418e-07
LIHC	Macrophage_M1_CIBERSORT_ABS	0.310303	1.00817e-09
LIHC	Macrophage_M2_CIBERSORT_ABS	0.522855	2.033e-27
LIHC	Myeloid_dendritic_cell_resting_CIBERSORT_ABS	0.179026	0.000530876
LIHC	Myeloid_dendritic_cell_activated_CIBERSORT_ABS	-0.0612767	0.239037
LIHC	Mast_cell_activated_CIBERSORT_ABS	0.104063	0.0451685
LIHC	Mast_cell_resting_CIBERSORT_ABS	0.137169	0.00815294
LIHC	Eosinophil_CIBERSORT_ABS	0.0327244	0.52977
LIHC	Neutrophil_CIBERSORT_ABS	0.113915	0.0282424
LIHC	B_cell_QUANTISEQ	0.176602	0.00063313
LIHC	Macrophage_M1_QUANTISEQ	0.326218	1.20111e-10
LIHC	Macrophage_M2_QUANTISEQ	0.348926	4.62345e-12
LIHC	Monocyte_QUANTISEQ	0.0881354	0.0900415
LIHC	Neutrophil_QUANTISEQ	-0.0487047	0.349526
LIHC	NK_cell_QUANTISEQ	-0.0846814	0.103419
LIHC	T_cell_CD4_non_regulatory_QUANTISEQ	0.172659	0.00083918
LIHC	T_cell_CD8_QUANTISEQ	0.153388	0.00305617
LIHC	T_cell_regulatory_Tregs_QUANTISEQ	0.186079	0.000313882
LIHC	Myeloid_dendritic_cell_QUANTISEQ	0.239802	2.9878e-06
LIHC	uncharacterized_cell_QUANTISEQ	-0.318728	3.32056e-10
LIHC	T_cell_MCPCOUNTER	0.23647	4.12786e-06
LIHC	T_cell_CD8_MCPCOUNTER	0.122354	0.0183923
LIHC	cytotoxicity_score_MCPCOUNTER	0.166213	0.00131325
LIHC	NK_cell_MCPCOUNTER	0.0714487	0.169656
LIHC	B_cell_MCPCOUNTER	0.122032	0.0187044
LIHC	Monocyte_MCPCOUNTER	0.335529	3.26181e-11
LIHC	Macrophage_Monocyte_MCPCOUNTER	0.335529	3.26181e-11
LIHC	Myeloid_dendritic_cell_MCPCOUNTER	0.407443	2.86114e-16
LIHC	Neutrophil_MCPCOUNTER	0.0743107	0.153157
LIHC	Endothelial_cell_MCPCOUNTER	0.531025	2.22013e-28
LIHC	Cancer_associated_fibroblast_MCPCOUNTER	0.664844	1.11014e-48
LIHC	Myeloid_dendritic_cell_activated_XCELL	0.496338	1.80506e-24
LIHC	B_cell_XCELL	0.0636775	0.221096
LIHC	T_cell_CD4_memory_XCELL	0.0843178	0.104914
LIHC	T_cell_CD4_naive_XCELL	0.223702	1.36447e-05
LIHC	T_cell_CD4_non_regulatory_XCELL	0.0591595	0.255687
LIHC	T_cell_CD4_central_memory_XCELL	-0.187825	0.000274773
LIHC	T_cell_CD4_effector_memory_XCELL	0.322255	2.06414e-10
LIHC	T_cell_CD8_naive_XCELL	-0.268175	1.56835e-07
LIHC	T_cell_CD8_XCELL	0.0684268	0.18848
LIHC	T_cell_CD8_central_memory_XCELL	0.146313	0.0047444
LIHC	T_cell_CD8_effector_memory_XCELL	0.00794578	0.878767
LIHC	Class_switched_memory_B_cell_XCELL	-0.00439908	0.932701
LIHC	Common_lymphoid_progenitor_XCELL	0.141611	0.00629147
LIHC	Common_myeloid_progenitor_XCELL	-0.0231537	0.656663
LIHC	Myeloid_dendritic_cell_XCELL	0.323182	1.81988e-10
LIHC	Endothelial_cell_XCELL	0.467864	1.40799e-21
LIHC	Eosinophil_XCELL	0.011134	0.830751
LIHC	Cancer_associated_fibroblast_XCELL	0.626956	6.42105e-42
LIHC	Granulocyte_monocyte_progenitor_XCELL	0.150613	0.00363952
LIHC	Hematopoietic_stem_cell_XCELL	0.476931	1.80674e-22
LIHC	Macrophage_XCELL	0.396658	1.98051e-15
LIHC	Macrophage_M1_XCELL	0.427076	7.02953e-18
LIHC	Macrophage_M2_XCELL	0.23097	6.96673e-06
LIHC	Mast_cell_XCELL	0.00707767	0.891926
LIHC	B_cell_memory_XCELL	0.090228	0.0826363
LIHC	Monocyte_XCELL	0.16544	0.0013843
LIHC	B_cell_naive_XCELL	0.0933508	0.0725074
LIHC	Neutrophil_XCELL	0.0665389	0.200995
LIHC	NK_cell_XCELL	-0.0041808	0.936033
LIHC	T_cell_NK_XCELL	0.0738221	0.155884
LIHC	Plasmacytoid_dendritic_cell_XCELL	-0.045703	0.380058
LIHC	B_cell_plasma_XCELL	-0.244996	1.78798e-06
LIHC	T_cell_gamma_delta_XCELL	0.119034	0.0218382
LIHC	T_cell_CD4_Th1_XCELL	-0.240414	2.81405e-06
LIHC	T_cell_CD4_Th2_XCELL	-0.0590085	0.256905
LIHC	T_cell_regulatory_Tregs_XCELL	-0.0759325	0.144363
LIHC	immune_score_XCELL	0.187051	0.000291513
LIHC	stroma_score_XCELL	0.569523	2.77385e-33
LIHC	microenvironment_score_XCELL	0.45688	1.56293e-20
LIHC	B_cell_EPIC	0.0394946	0.448182
LIHC	Cancer_associated_fibroblast_EPIC	0.614155	7.70842e-40
LIHC	T_cell_CD4_EPIC	0.0879975	0.0905476
LIHC	T_cell_CD8_EPIC	0.00271793	0.95839
LIHC	Endothelial_cell_EPIC	0.0200584	0.700173
LIHC	Macrophage_EPIC	-0.197832	0.000125245
LIHC	NK_cell_EPIC	-0.103194	0.0470048
LIHC	uncharacterized_cell_EPIC	0.122064	0.0186737
LUAD	B_cell_TIMER	0.174039	7.29538e-05
LUAD	T_cell_CD4_TIMER	0.255489	4.20222e-09
LUAD	T_cell_CD8_TIMER	0.276734	1.7275e-10
LUAD	Neutrophil_TIMER	0.403788	1.40743e-21
LUAD	Macrophage_TIMER	0.270114	4.81329e-10
LUAD	Myeloid_dendritic_cell_TIMER	0.42409	7.45122e-24
LUAD	B_cell_naive_CIBERSORT	-0.188054	1.77513e-05
LUAD	B_cell_memory_CIBERSORT	0.0577659	0.191027
LUAD	B_cell_plasma_CIBERSORT	-0.000878704	0.984145
LUAD	T_cell_CD8_CIBERSORT	-0.116731	0.00807083
LUAD	T_cell_CD4_naive_CIBERSORT	-0.054947	0.213632
LUAD	T_cell_CD4_memory_resting_CIBERSORT	0.0647756	0.142504
LUAD	T_cell_CD4_memory_activated_CIBERSORT	0.0381494	0.388074
LUAD	T_cell_follicular_helper_CIBERSORT	-0.313963	3.19939e-13
LUAD	T_cell_regulatory_Tregs_CIBERSORT	0.0361544	0.413387
LUAD	T_cell_gamma_delta_CIBERSORT	0.0191357	0.665145
LUAD	NK_cell_resting_CIBERSORT	-0.0679021	0.124177
LUAD	NK_cell_activated_CIBERSORT	-0.196888	6.89247e-06
LUAD	Monocyte_CIBERSORT	-0.0314517	0.476775
LUAD	Macrophage_M0_CIBERSORT	0.125764	0.00429449
LUAD	Macrophage_M1_CIBERSORT	0.0200123	0.6508
LUAD	Macrophage_M2_CIBERSORT	0.121654	0.00575124
LUAD	Myeloid_dendritic_cell_resting_CIBERSORT	0.0634295	0.151004
LUAD	Myeloid_dendritic_cell_activated_CIBERSORT	-0.152358	0.000528199
LUAD	Mast_cell_activated_CIBERSORT	-0.103753	0.0186293
LUAD	Mast_cell_resting_CIBERSORT	0.0433464	0.326691
LUAD	Eosinophil_CIBERSORT	-0.0529631	0.230655
LUAD	Neutrophil_CIBERSORT	0.0669777	0.129394
LUAD	B_cell_naive_CIBERSORT_ABS	-0.00351592	0.936621
LUAD	B_cell_memory_CIBERSORT_ABS	0.126683	0.00401851
LUAD	B_cell_plasma_CIBERSORT_ABS	0.272969	3.10409e-10
LUAD	T_cell_CD8_CIBERSORT_ABS	0.176588	5.68646e-05
LUAD	T_cell_CD4_naive_CIBERSORT_ABS	-0.054947	0.213632
LUAD	T_cell_CD4_memory_resting_CIBERSORT_ABS	0.286922	3.37912e-11
LUAD	T_cell_CD4_memory_activated_CIBERSORT_ABS	0.0994467	0.0241512
LUAD	T_cell_follicular_helper_CIBERSORT_ABS	0.0632519	0.152155
LUAD	T_cell_regulatory_Tregs_CIBERSORT_ABS	0.198513	5.76448e-06
LUAD	T_cell_gamma_delta_CIBERSORT_ABS	0.0694347	0.115891
LUAD	NK_cell_resting_CIBERSORT_ABS	0.0765575	0.0829184
LUAD	NK_cell_activated_CIBERSORT_ABS	0.101994	0.0207353
LUAD	Monocyte_CIBERSORT_ABS	0.0837764	0.0576888
LUAD	Macrophage_M0_CIBERSORT_ABS	0.255061	4.46868e-09
LUAD	Macrophage_M1_CIBERSORT_ABS	0.206589	2.31991e-06
LUAD	Macrophage_M2_CIBERSORT_ABS	0.4057	8.7223e-22
LUAD	Myeloid_dendritic_cell_resting_CIBERSORT_ABS	0.140664	0.00138757
LUAD	Myeloid_dendritic_cell_activated_CIBERSORT_ABS	0.036913	0.403649
LUAD	Mast_cell_activated_CIBERSORT_ABS	0.0597424	0.176259
LUAD	Mast_cell_resting_CIBERSORT_ABS	0.105256	0.0169802
LUAD	Eosinophil_CIBERSORT_ABS	-0.0489591	0.267887
LUAD	Neutrophil_CIBERSORT_ABS	0.17064	0.000101157
LUAD	B_cell_QUANTISEQ	0.245185	1.78786e-08
LUAD	Macrophage_M1_QUANTISEQ	0.227309	1.89615e-07
LUAD	Macrophage_M2_QUANTISEQ	0.299154	4.36038e-12
LUAD	Monocyte_QUANTISEQ	-0.0912791	0.0385721
LUAD	Neutrophil_QUANTISEQ	0.0793388	0.0723054
LUAD	NK_cell_QUANTISEQ	0.00919088	0.835332
LUAD	T_cell_CD4_non_regulatory_QUANTISEQ	-0.0740051	0.0937333
LUAD	T_cell_CD8_QUANTISEQ	0.155319	0.00040898
LUAD	T_cell_regulatory_Tregs_QUANTISEQ	0.348451	4.04847e-16
LUAD	Myeloid_dendritic_cell_QUANTISEQ	-0.0664321	0.132552
LUAD	uncharacterized_cell_QUANTISEQ	-0.336722	4.30605e-15
LUAD	T_cell_MCPCOUNTER	0.285866	4.01425e-11
LUAD	T_cell_CD8_MCPCOUNTER	0.117397	0.00771447
LUAD	cytotoxicity_score_MCPCOUNTER	0.0464855	0.292844
LUAD	NK_cell_MCPCOUNTER	0.0318811	0.470775
LUAD	B_cell_MCPCOUNTER	0.3023	2.53408e-12
LUAD	Monocyte_MCPCOUNTER	0.257436	3.17338e-09
LUAD	Macrophage_Monocyte_MCPCOUNTER	0.257436	3.17338e-09
LUAD	Myeloid_dendritic_cell_MCPCOUNTER	0.142111	0.00123599
LUAD	Neutrophil_MCPCOUNTER	-0.0623355	0.158193
LUAD	Endothelial_cell_MCPCOUNTER	0.273572	2.82778e-10
LUAD	Cancer_associated_fibroblast_MCPCOUNTER	0.754625	9.47316e-96
LUAD	Myeloid_dendritic_cell_activated_XCELL	0.348666	3.87355e-16
LUAD	B_cell_XCELL	0.177518	5.18774e-05
LUAD	T_cell_CD4_memory_XCELL	0.108964	0.0134463
LUAD	T_cell_CD4_naive_XCELL	0.189165	1.57968e-05
LUAD	T_cell_CD4_non_regulatory_XCELL	0.0267509	0.545101
LUAD	T_cell_CD4_central_memory_XCELL	-0.214499	9.1808e-07
LUAD	T_cell_CD4_effector_memory_XCELL	-0.0316144	0.474496
LUAD	T_cell_CD8_naive_XCELL	-0.0788999	0.0739027
LUAD	T_cell_CD8_XCELL	0.115197	0.00894762
LUAD	T_cell_CD8_central_memory_XCELL	0.197952	6.13194e-06
LUAD	T_cell_CD8_effector_memory_XCELL	0.0996951	0.0237979
LUAD	Class_switched_memory_B_cell_XCELL	0.0844219	0.0557821
LUAD	Common_lymphoid_progenitor_XCELL	-0.202565	3.668e-06
LUAD	Common_myeloid_progenitor_XCELL	-0.0549309	0.213766
LUAD	Myeloid_dendritic_cell_XCELL	0.267869	6.77049e-10
LUAD	Endothelial_cell_XCELL	0.289542	2.19733e-11
LUAD	Eosinophil_XCELL	-0.0527689	0.232371
LUAD	Cancer_associated_fibroblast_XCELL	0.52213	2.74229e-37
LUAD	Granulocyte_monocyte_progenitor_XCELL	0.138354	0.00166539
LUAD	Hematopoietic_stem_cell_XCELL	0.218533	5.64362e-07
LUAD	Macrophage_XCELL	0.250639	8.37444e-09
LUAD	Macrophage_M1_XCELL	0.302139	2.60612e-12
LUAD	Macrophage_M2_XCELL	0.036704	0.406318
LUAD	Mast_cell_XCELL	-0.0734382	0.096282
LUAD	B_cell_memory_XCELL	0.163505	0.000196891
LUAD	Monocyte_XCELL	0.290135	1.9922e-11
LUAD	B_cell_naive_XCELL	0.10003	0.023329
LUAD	Neutrophil_XCELL	0.0485004	0.272401
LUAD	NK_cell_XCELL	0.0405956	0.358355
LUAD	T_cell_NK_XCELL	0.0641567	0.146366
LUAD	Plasmacytoid_dendritic_cell_XCELL	0.209551	1.64637e-06
LUAD	B_cell_plasma_XCELL	0.13978	0.00148843
LUAD	T_cell_gamma_delta_XCELL	-0.0286242	0.517303
LUAD	T_cell_CD4_Th1_XCELL	-0.179178	4.39905e-05
LUAD	T_cell_CD4_Th2_XCELL	0.0322229	0.46603
LUAD	T_cell_regulatory_Tregs_XCELL	0.127606	0.0037573
LUAD	immune_score_XCELL	0.281726	7.83118e-11
LUAD	stroma_score_XCELL	0.485644	8.94794e-32
LUAD	microenvironment_score_XCELL	0.386869	8.50274e-20
LUAD	B_cell_EPIC	0.317442	1.69514e-13
LUAD	Cancer_associated_fibroblast_EPIC	0.70465	2.53028e-78
LUAD	T_cell_CD4_EPIC	0.0927788	0.0354782
LUAD	T_cell_CD8_EPIC	-0.184444	2.5808e-05
LUAD	Endothelial_cell_EPIC	0.256835	3.46142e-09
LUAD	Macrophage_EPIC	0.195402	8.10586e-06
LUAD	NK_cell_EPIC	0.0357329	0.418856
LUAD	uncharacterized_cell_EPIC	-0.682418	1.06254e-71
LUSC	B_cell_TIMER	0.0706632	0.115275
LUSC	T_cell_CD4_TIMER	0.212162	1.77776e-06
LUSC	T_cell_CD8_TIMER	0.284955	9.30507e-11
LUSC	Neutrophil_TIMER	0.457862	3.55569e-27
LUSC	Macrophage_TIMER	0.306116	2.90188e-12
LUSC	Myeloid_dendritic_cell_TIMER	0.534428	3.97527e-38
LUSC	B_cell_naive_CIBERSORT	-0.157646	0.000413567
LUSC	B_cell_memory_CIBERSORT	0.0357853	0.42555
LUSC	B_cell_plasma_CIBERSORT	-0.0805007	0.0726782
LUSC	T_cell_CD8_CIBERSORT	-0.235653	1.03358e-07
LUSC	T_cell_CD4_naive_CIBERSORT	-0.115237	0.0100609
LUSC	T_cell_CD4_memory_resting_CIBERSORT	0.454596	9.10491e-27
LUSC	T_cell_CD4_memory_activated_CIBERSORT	-0.0409759	0.361506
LUSC	T_cell_follicular_helper_CIBERSORT	-0.472439	4.71555e-29
LUSC	T_cell_regulatory_Tregs_CIBERSORT	0.061683	0.169329
LUSC	T_cell_gamma_delta_CIBERSORT	-0.0192978	0.667482
LUSC	NK_cell_resting_CIBERSORT	-0.0519217	0.247457
LUSC	NK_cell_activated_CIBERSORT	-0.241779	4.67598e-08
LUSC	Monocyte_CIBERSORT	-0.150148	0.000775634
LUSC	Macrophage_M0_CIBERSORT	0.205216	3.88737e-06
LUSC	Macrophage_M1_CIBERSORT	0.0197446	0.66026
LUSC	Macrophage_M2_CIBERSORT	0.146833	0.00101509
LUSC	Myeloid_dendritic_cell_resting_CIBERSORT	-0.0286168	0.524036
LUSC	Myeloid_dendritic_cell_activated_CIBERSORT	-0.246408	2.5311e-08
LUSC	Mast_cell_activated_CIBERSORT	0.00443948	0.921279
LUSC	Mast_cell_resting_CIBERSORT	-0.0717965	0.109544
LUSC	Eosinophil_CIBERSORT	-0.0697534	0.120043
LUSC	Neutrophil_CIBERSORT	0.00180183	0.968007
LUSC	B_cell_naive_CIBERSORT_ABS	0.00622531	0.889785
LUSC	B_cell_memory_CIBERSORT_ABS	0.0859552	0.0552509
LUSC	B_cell_plasma_CIBERSORT_ABS	0.279018	2.3402e-10
LUSC	T_cell_CD8_CIBERSORT_ABS	0.17365	9.81815e-05
LUSC	T_cell_CD4_naive_CIBERSORT_ABS	-0.0858915	0.0554324
LUSC	T_cell_CD4_memory_resting_CIBERSORT_ABS	0.526615	7.05174e-37
LUSC	T_cell_CD4_memory_activated_CIBERSORT_ABS	0.0376108	0.402308
LUSC	T_cell_follicular_helper_CIBERSORT_ABS	0.0440427	0.326662
LUSC	T_cell_regulatory_Tregs_CIBERSORT_ABS	0.198428	8.14231e-06
LUSC	T_cell_gamma_delta_CIBERSORT_ABS	0.0172189	0.701484
LUSC	NK_cell_resting_CIBERSORT_ABS	0.125995	0.00486468
LUSC	NK_cell_activated_CIBERSORT_ABS	0.0834657	0.0627186
LUSC	Monocyte_CIBERSORT_ABS	0.139865	0.00175549
LUSC	Macrophage_M0_CIBERSORT_ABS	0.416049	2.88068e-22
LUSC	Macrophage_M1_CIBERSORT_ABS	0.307722	2.20418e-12
LUSC	Macrophage_M2_CIBERSORT_ABS	0.483847	1.38028e-30
LUSC	Myeloid_dendritic_cell_resting_CIBERSORT_ABS	0.13722	0.00214755
LUSC	Myeloid_dendritic_cell_activated_CIBERSORT_ABS	-0.0374226	0.404669
LUSC	Mast_cell_activated_CIBERSORT_ABS	0.20348	4.7076e-06
LUSC	Mast_cell_resting_CIBERSORT_ABS	0.170904	0.00012683
LUSC	Eosinophil_CIBERSORT_ABS	-0.0163187	0.716399
LUSC	Neutrophil_CIBERSORT_ABS	0.11739	0.00873761
LUSC	B_cell_QUANTISEQ	0.10558	0.0184344
LUSC	Macrophage_M1_QUANTISEQ	0.373055	6.86176e-18
LUSC	Macrophage_M2_QUANTISEQ	0.46627	3.01344e-28
LUSC	Monocyte_QUANTISEQ	-0.133881	0.00275661
LUSC	Neutrophil_QUANTISEQ	0.279307	2.23842e-10
LUSC	NK_cell_QUANTISEQ	-0.0547215	0.222842
LUSC	T_cell_CD4_non_regulatory_QUANTISEQ	-0.021236	0.636381
LUSC	T_cell_CD8_QUANTISEQ	0.079809	0.0751784
LUSC	T_cell_regulatory_Tregs_QUANTISEQ	0.488541	3.10535e-31
LUSC	Myeloid_dendritic_cell_QUANTISEQ	-0.038493	0.391353
LUSC	uncharacterized_cell_QUANTISEQ	-0.46667	2.67494e-28
LUSC	T_cell_MCPCOUNTER	0.191326	1.71843e-05
LUSC	T_cell_CD8_MCPCOUNTER	0.00437114	0.922487
LUSC	cytotoxicity_score_MCPCOUNTER	-0.00235626	0.95817
LUSC	NK_cell_MCPCOUNTER	0.126064	0.00484109
LUSC	B_cell_MCPCOUNTER	0.111546	0.0127467
LUSC	Monocyte_MCPCOUNTER	0.320562	2.3021e-13
LUSC	Macrophage_Monocyte_MCPCOUNTER	0.320562	2.3021e-13
LUSC	Myeloid_dendritic_cell_MCPCOUNTER	0.312882	9.00793e-13
LUSC	Neutrophil_MCPCOUNTER	-0.116584	0.00921364
LUSC	Endothelial_cell_MCPCOUNTER	0.396103	3.71465e-20
LUSC	Cancer_associated_fibroblast_MCPCOUNTER	0.741392	5.76337e-88
LUSC	Myeloid_dendritic_cell_activated_XCELL	0.484124	1.26502e-30
LUSC	B_cell_XCELL	0.17348	9.97555e-05
LUSC	T_cell_CD4_memory_XCELL	0.0381743	0.39529
LUSC	T_cell_CD4_naive_XCELL	0.101087	0.0240725
LUSC	T_cell_CD4_non_regulatory_XCELL	-0.000536294	0.990475
LUSC	T_cell_CD4_central_memory_XCELL	-0.0972212	0.0300623
LUSC	T_cell_CD4_effector_memory_XCELL	0.271562	7.22479e-10
LUSC	T_cell_CD8_naive_XCELL	-0.153698	0.000577919
LUSC	T_cell_CD8_XCELL	0.110672	0.0134688
LUSC	T_cell_CD8_central_memory_XCELL	0.211301	1.9616e-06
LUSC	T_cell_CD8_effector_memory_XCELL	0.0866325	0.0533522
LUSC	Class_switched_memory_B_cell_XCELL	0.176807	7.27839e-05
LUSC	Common_lymphoid_progenitor_XCELL	-0.16507	0.000215739
LUSC	Common_myeloid_progenitor_XCELL	0.1451	0.00116584
LUSC	Myeloid_dendritic_cell_XCELL	0.420625	9.01735e-23
LUSC	Endothelial_cell_XCELL	0.359475	1.22932e-16
LUSC	Eosinophil_XCELL	0.0217913	0.627585
LUSC	Cancer_associated_fibroblast_XCELL	0.521538	4.39196e-36
LUSC	Granulocyte_monocyte_progenitor_XCELL	0.193272	1.40403e-05
LUSC	Hematopoietic_stem_cell_XCELL	0.34836	1.17934e-15
LUSC	Macrophage_XCELL	0.367679	2.18622e-17
LUSC	Macrophage_M1_XCELL	0.358692	1.44571e-16
LUSC	Macrophage_M2_XCELL	0.294507	2.01461e-11
[truncated: 1,809 more rows]
