# Supplementary material for: Pan-cancer analyses and molecular subtypes based on the cancer-associated fibroblast landscape and tumor microenvironment infiltration characterization reveal clinical outcome and immunotherapy response in epithelial ovarian cancer
Source: Front Immunol. 2022 Aug 10;13:956224. doi: 10.3389/fimmu.2022.956224 (PMC9402225; doi:10.3389/fimmu.2022.956224)
Supplement: Supplementary Table 4 — GSVA enrichment analysis for two CAF subtypes in EOC cohort. [file Table_4.xlsx]

## Sheet: HALLMARK (B vs. A)
id	logFC	AveExpr	t	P.Value	adj.P.Val	B
HALLMARK_EPITHELIAL_MESENCHYMAL_TRANSITION	0.622084	-0.0104135	34.584	5.50713e-133	2.75357e-131	293.251
HALLMARK_ANGIOGENESIS	0.443356	0.00353831	21.8798	2.51423e-74	6.28557e-73	158.219
HALLMARK_APICAL_JUNCTION	0.293155	-0.00365702	20.5905	3.74841e-68	6.24735e-67	144.017
HALLMARK_MYOGENESIS	0.234214	-0.00307243	17.1532	6.8471e-52	8.55888e-51	106.625
HALLMARK_COAGULATION	0.260497	0.0108866	16.3637	3.06538e-48	3.06538e-47	98.2359
HALLMARK_UV_RESPONSE_DN	0.274471	-0.00811872	16.1467	3.03147e-47	2.52622e-46	95.9496
HALLMARK_TGF_BETA_SIGNALING	0.300746	-0.0125239	14.7692	5.00855e-41	3.57754e-40	81.6698
HALLMARK_KRAS_SIGNALING_UP	0.257111	0.0016446	14.6601	1.52772e-40	9.54823e-40	80.558
HALLMARK_HYPOXIA	0.212501	-0.00975375	12.5807	1.31332e-31	7.29623e-31	60.0637
HALLMARK_IL2_STAT5_SIGNALING	0.210791	-0.0048623	11.5973	1.29152e-27	6.45759e-27	50.9172
HALLMARK_APOPTOSIS	0.187086	-0.00736422	11.2022	4.62803e-26	2.10365e-25	47.3596
HALLMARK_TNFA_SIGNALING_VIA_NFKB	0.288715	-0.00421631	10.8954	7.09052e-25	2.95438e-24	44.6478
HALLMARK_APICAL_SURFACE	0.175693	-0.00380551	10.8105	1.49772e-24	5.76046e-24	43.905
HALLMARK_INFLAMMATORY_RESPONSE	0.268072	0.00787363	10.0795	8.05327e-22	2.87617e-21	37.6637
HALLMARK_COMPLEMENT	0.199243	0.00272802	9.83877	6.01203e-21	2.00401e-20	35.6699
HALLMARK_HEDGEHOG_SIGNALING	0.192638	-0.000746955	9.0297	4.07261e-18	1.27269e-17	29.2119
HALLMARK_SPERMATOGENESIS	-0.124427	0.0208534	-8.61171	1.01586e-16	2.98783e-16	26.0298
HALLMARK_NOTCH_SIGNALING	0.167697	-0.00930901	8.50212	2.31926e-16	6.44239e-16	25.2138
HALLMARK_IL6_JAK_STAT3_SIGNALING	0.22877	0.00681393	8.39216	5.26922e-16	1.38664e-15	24.4028
HALLMARK_P53_PATHWAY	0.107885	-0.0129895	7.53039	2.49091e-13	6.22728e-13	18.3271
HALLMARK_MYC_TARGETS_V2	-0.172063	-0.0185265	-6.75351	4.14181e-11	9.86145e-11	13.2998
HALLMARK_ANDROGEN_RESPONSE	0.107386	-0.00951266	6.61831	9.64513e-11	2.19207e-10	12.4708
HALLMARK_ALLOGRAFT_REJECTION	0.201036	0.00690481	6.59646	1.10431e-10	2.40068e-10	12.3382
HALLMARK_DNA_REPAIR	-0.102596	-0.0228608	-6.3684	4.43952e-10	9.24901e-10	10.9755
HALLMARK_MYC_TARGETS_V1	-0.129188	-0.0181755	-5.67776	2.35363e-08	4.70727e-08	7.0997
HALLMARK_CHOLESTEROL_HOMEOSTASIS	0.100307	-0.0155254	5.65022	2.73608e-08	5.06681e-08	6.95319
HALLMARK_OXIDATIVE_PHOSPHORYLATION	-0.145207	-0.0219612	-5.61045	3.3973e-08	6.0666e-08	6.74263
HALLMARK_INTERFERON_GAMMA_RESPONSE	0.107864	0.00622212	3.19827	0.00147299	0.00199053	-3.46182

## Sheet: KEGG(B vs. A)
id	logFC	AveExpr	t	P.Value	adj.P.Val	B
KEGG_ECM_RECEPTOR_INTERACTION	0.446255	-0.0020849	23.121	2.45736e-80	4.52154e-78	172.434
KEGG_FOCAL_ADHESION	0.334187	-0.00397627	20.8258	2.49979e-69	2.2998e-67	147.203
KEGG_MELANOMA	0.204967	0.0126985	15.9961	1.40094e-46	8.59243e-45	95.0717
KEGG_LEUKOCYTE_TRANSENDOTHELIAL_MIGRATION	0.264201	0.00343279	15.9066	3.59114e-46	1.65192e-44	94.1353
KEGG_DILATED_CARDIOMYOPATHY	0.237483	0.0112967	15.8714	5.19262e-46	1.91088e-44	93.7685
KEGG_HYPERTROPHIC_CARDIOMYOPATHY_HCM	0.220815	0.00810007	15.591	9.77733e-45	2.99838e-43	90.8487
KEGG_REGULATION_OF_ACTIN_CYTOSKELETON	0.206833	0.00305104	15.135	1.11359e-42	2.92715e-41	86.1393
KEGG_GLYCOSAMINOGLYCAN_BIOSYNTHESIS_CHONDROITIN_SULFATE	0.348295	-0.00765862	14.8484	2.13007e-41	4.89915e-40	83.2048
KEGG_VASCULAR_SMOOTH_MUSCLE_CONTRACTION	0.193841	0.00222805	14.6482	1.6533e-40	3.38008e-39	81.1674
KEGG_TGF_BETA_SIGNALING_PATHWAY	0.213004	-0.00726195	14.3002	5.68152e-39	1.0454e-37	77.6511
KEGG_GAP_JUNCTION	0.202539	0.00500854	14.16	2.34025e-38	3.9146e-37	76.2439
KEGG_MAPK_SIGNALING_PATHWAY	0.157027	0.00192989	13.6051	5.98298e-36	9.1739e-35	70.7345
KEGG_CALCIUM_SIGNALING_PATHWAY	0.172105	0.0145718	13.3739	5.86084e-35	8.29535e-34	68.4672
KEGG_GLIOMA	0.197806	-0.00338976	12.9558	3.47088e-33	4.56173e-32	64.4131
KEGG_PATHWAYS_IN_CANCER	0.157493	-0.00322559	12.3178	1.55558e-30	1.90817e-29	58.3511
KEGG_ARRHYTHMOGENIC_RIGHT_VENTRICULAR_CARDIOMYOPATHY_ARVC	0.210219	0.003476	12.3022	1.8025e-30	2.07287e-29	58.2049
KEGG_AXON_GUIDANCE	0.195226	-0.0049294	12.265	2.56105e-30	2.77195e-29	57.8562
KEGG_CELL_ADHESION_MOLECULES_CAMS	0.247207	0.000398643	11.3533	1.16593e-26	1.19184e-25	49.499
KEGG_ENDOCYTOSIS	0.148492	-0.00970407	11.109	1.04787e-25	1.01478e-24	47.3218
KEGG_COMPLEMENT_AND_COAGULATION_CASCADES	0.222372	0.0168067	11.0843	1.30648e-25	1.20196e-24	47.1032
KEGG_VEGF_SIGNALING_PATHWAY	0.160819	0.00119727	11.0019	2.71811e-25	2.38158e-24	46.377
KEGG_BLADDER_CANCER	0.176332	-0.00994775	10.8467	1.07294e-24	8.97364e-24	45.0162
KEGG_RENAL_CELL_CARCINOMA	0.174938	-0.0108987	10.2612	1.71023e-22	1.36818e-21	39.9926
KEGG_PATHOGENIC_ESCHERICHIA_COLI_INFECTION	0.190096	-0.00887879	9.9627	2.12003e-21	1.62536e-20	37.5008
KEGG_PROSTATE_CANCER	0.143307	-0.00628838	9.94569	2.4436e-21	1.79849e-20	37.3602
KEGG_GLYCOSAMINOGLYCAN_BIOSYNTHESIS_HEPARAN_SULFATE	0.184243	-0.000604674	9.77629	9.96974e-21	7.05551e-20	35.9691
KEGG_NEUROTROPHIN_SIGNALING_PATHWAY	0.152819	-0.00429934	9.65184	2.77282e-20	1.88962e-19	34.9573
KEGG_RENIN_ANGIOTENSIN_SYSTEM	0.193422	0.0251554	9.25503	6.82386e-19	4.48425e-18	31.7907
KEGG_CYTOKINE_CYTOKINE_RECEPTOR_INTERACTION	0.202248	0.014053	9.23302	8.12895e-19	5.15768e-18	31.6178
KEGG_AMINOACYL_TRNA_BIOSYNTHESIS	-0.233794	-0.0171829	-9.16576	1.38532e-18	8.49661e-18	31.0911
KEGG_FC_GAMMA_R_MEDIATED_PHAGOCYTOSIS	0.170359	-0.00394811	9.03633	3.83532e-18	2.27645e-17	30.0852
KEGG_CHEMOKINE_SIGNALING_PATHWAY	0.180049	0.000377528	8.97879	6.0118e-18	3.45679e-17	29.6413
KEGG_GNRH_SIGNALING_PATHWAY	0.12392	0.00429188	8.85124	1.61684e-17	9.01512e-17	28.6645
KEGG_GLYCOSPHINGOLIPID_BIOSYNTHESIS_GANGLIO_SERIES	0.205884	0.00242856	8.71178	4.71515e-17	2.55173e-16	27.6081
KEGG_HEMATOPOIETIC_CELL_LINEAGE	0.2242	0.0111795	8.61097	1.01452e-16	5.33348e-16	26.8521
KEGG_PRION_DISEASES	0.16075	0.00699689	8.50643	2.23077e-16	1.14017e-15	26.0749
KEGG_WNT_SIGNALING_PATHWAY	0.125692	-0.00311831	8.49256	2.47519e-16	1.2309e-15	25.9724
KEGG_ADHERENS_JUNCTION	0.158652	-0.00996823	8.411	4.55183e-16	2.20404e-15	25.3717
KEGG_ONE_CARBON_POOL_BY_FOLATE	-0.199767	-0.0232446	-8.38433	5.55006e-16	2.61849e-15	25.1762
KEGG_NEUROACTIVE_LIGAND_RECEPTOR_INTERACTION	0.112614	0.0391827	8.29123	1.10497e-15	5.08286e-15	24.4974
KEGG_VIRAL_MYOCARDITIS	0.191195	0.0113926	8.22188	1.83893e-15	8.25277e-15	23.9955
KEGG_MELANOGENESIS	0.12096	0.00340327	8.11785	3.92474e-15	1.71941e-14	23.2486
KEGG_LEISHMANIA_INFECTION	0.233911	0.00411249	7.90675	1.78846e-14	7.65293e-14	21.7552
KEGG_BUTANOATE_METABOLISM	-0.172605	-0.00347266	-7.8666	2.37852e-14	9.94654e-14	21.4746
KEGG_SMALL_CELL_LUNG_CANCER	0.122294	-0.0117558	7.84731	2.72655e-14	1.11485e-13	21.3402
KEGG_COLORECTAL_CANCER	0.120539	-0.0123679	7.67074	9.4085e-14	3.7634e-13	20.1218
KEGG_B_CELL_RECEPTOR_SIGNALING_PATHWAY	0.159007	-0.00246982	7.5437	2.26382e-13	8.8626e-13	19.2586
KEGG_CHRONIC_MYELOID_LEUKEMIA	0.125185	-0.0131458	7.52821	2.51776e-13	9.65141e-13	19.1541
KEGG_LONG_TERM_POTENTIATION	0.10366	0.0120222	7.4549	4.15449e-13	1.56005e-12	18.662
KEGG_RNA_DEGRADATION	-0.139822	-0.0213033	-7.33588	9.29366e-13	3.42007e-12	17.8711
KEGG_T_CELL_RECEPTOR_SIGNALING_PATHWAY	0.150692	-0.00711054	7.31866	1.04329e-12	3.76403e-12	17.7576
KEGG_PANCREATIC_CANCER	0.126518	-0.0107348	7.27917	1.35913e-12	4.80923e-12	17.4979
KEGG_FC_EPSILON_RI_SIGNALING_PATHWAY	0.120924	0.000602338	7.26141	1.53024e-12	5.31252e-12	17.3815
KEGG_ERBB_SIGNALING_PATHWAY	0.110218	-0.00859442	7.21734	2.05186e-12	6.99153e-12	17.0936
KEGG_ACUTE_MYELOID_LEUKEMIA	0.129116	-0.00439318	7.15915	3.01581e-12	1.00893e-11	16.7157
KEGG_PROPANOATE_METABOLISM	-0.156812	-0.0216887	-7.10871	4.20287e-12	1.38094e-11	16.3901
KEGG_NITROGEN_METABOLISM	-0.138356	0.00316915	-7.09062	4.73186e-12	1.52748e-11	16.2738
KEGG_VALINE_LEUCINE_AND_ISOLEUCINE_DEGRADATION	-0.165533	-0.0189304	-6.98026	9.70525e-12	3.07891e-11	15.5694
KEGG_EPITHELIAL_CELL_SIGNALING_IN_HELICOBACTER_PYLORI_INFECTION	0.124728	-0.00582929	6.96201	1.09206e-11	3.40575e-11	15.4538
KEGG_PEROXISOME	-0.127563	-0.0149683	-6.94906	1.18721e-11	3.64078e-11	15.3719
KEGG_DORSO_VENTRAL_AXIS_FORMATION	0.144555	0.000776311	6.83651	2.44137e-11	7.24537e-11	14.6655
KEGG_JAK_STAT_SIGNALING_PATHWAY	0.125851	0.0171506	6.71794	5.16579e-11	1.50874e-10	13.9316
KEGG_GLYCOSPHINGOLIPID_BIOSYNTHESIS_GLOBO_SERIES	0.178033	0.00784937	6.71237	5.3497e-11	1.53804e-10	13.8974
KEGG_GLYCOSAMINOGLYCAN_DEGRADATION	0.156495	0.00780752	6.68857	6.20962e-11	1.73117e-10	13.7515
KEGG_TOLL_LIKE_RECEPTOR_SIGNALING_PATHWAY	0.162986	0.013024	6.67462	6.77549e-11	1.86073e-10	13.6661
KEGG_SPLICEOSOME	-0.141656	-0.0229084	-6.62384	9.29534e-11	2.51521e-10	13.3568
KEGG_GLYCINE_SERINE_AND_THREONINE_METABOLISM	-0.127954	-0.00783362	-6.60993	1.01328e-10	2.70209e-10	13.2724
KEGG_NUCLEOTIDE_EXCISION_REPAIR	-0.140721	-0.0228057	-6.53696	1.5896e-10	4.17838e-10	12.832
KEGG_NATURAL_KILLER_CELL_MEDIATED_CYTOTOXICITY	0.154565	0.00942804	6.52921	1.66704e-10	4.32021e-10	12.7855
KEGG_LYSOSOME	0.135041	-0.0113441	6.49877	2.00878e-10	5.13356e-10	12.6032
KEGG_SYSTEMIC_LUPUS_ERYTHEMATOSUS	0.186188	0.0156251	6.45227	2.66724e-10	6.72291e-10	12.3261
KEGG_O_GLYCAN_BIOSYNTHESIS	0.129533	0.00782445	6.17542	1.39446e-09	3.42107e-09	10.7113
KEGG_CYSTEINE_AND_METHIONINE_METABOLISM	-0.107612	-0.0110897	-6.13893	1.72653e-09	4.18002e-09	10.5029
KEGG_BASAL_TRANSCRIPTION_FACTORS	-0.11564	-0.0167236	-6.10349	2.12255e-09	5.07206e-09	10.3016
KEGG_NOD_LIKE_RECEPTOR_SIGNALING_PATHWAY	0.144638	0.00254171	5.83048	1.00833e-08	2.34851e-08	8.78431
KEGG_SELENOAMINO_ACID_METABOLISM	-0.108273	-0.0197454	-5.82356	1.04813e-08	2.41069e-08	8.74666
KEGG_HOMOLOGOUS_RECOMBINATION	-0.156346	-0.0172359	-5.74764	1.59932e-08	3.63303e-08	8.33583
KEGG_BASE_EXCISION_REPAIR	-0.137075	-0.0207267	-5.66004	2.58953e-08	5.81066e-08	7.86768
KEGG_HUNTINGTONS_DISEASE	-0.104908	-0.0122553	-5.53807	5.01425e-08	1.11159e-07	7.22636
KEGG_RNA_POLYMERASE	-0.123758	-0.016147	-5.53355	5.13727e-08	1.12531e-07	7.20285
KEGG_TERPENOID_BACKBONE_BIOSYNTHESIS	-0.157627	-0.0137994	-5.50498	5.98653e-08	1.29591e-07	7.05449
KEGG_HEDGEHOG_SIGNALING_PATHWAY	0.102105	0.00944401	5.03918	6.60469e-07	1.35029e-06	4.73262
KEGG_MISMATCH_REPAIR	-0.151075	-0.0200257	-4.99734	8.12366e-07	1.62473e-06	4.53306
KEGG_BASAL_CELL_CARCINOMA	0.113456	-0.00165961	4.96254	9.63927e-07	1.90712e-06	4.36822
KEGG_PYRUVATE_METABOLISM	-0.105908	-0.01471	-4.94719	1.03917e-06	2.03412e-06	4.29582
KEGG_GLYCOSYLPHOSPHATIDYLINOSITOL_GPI_ANCHOR_BIOSYNTHESIS	-0.112619	-0.0219834	-4.87121	1.50304e-06	2.91114e-06	3.94054
KEGG_GLYOXYLATE_AND_DICARBOXYLATE_METABOLISM	-0.120689	-0.0136242	-4.86203	1.57106e-06	3.0112e-06	3.89796
KEGG_RIBOSOME	-0.177237	-0.00622841	-4.66776	3.94349e-06	7.32932e-06	3.0139
KEGG_PARKINSONS_DISEASE	-0.126451	-0.0107456	-4.57763	5.97956e-06	1.08935e-05	2.61493
KEGG_OXIDATIVE_PHOSPHORYLATION	-0.126399	-0.0118812	-4.49377	8.75428e-06	1.56387e-05	2.25012
KEGG_INTESTINAL_IMMUNE_NETWORK_FOR_IGA_PRODUCTION	0.13647	0.00754953	4.33089	1.80472e-05	3.09222e-05	1.55931
KEGG_ASTHMA	0.149219	0.0243933	4.32097	1.88466e-05	3.18145e-05	1.51799
KEGG_NON_HOMOLOGOUS_END_JOINING	-0.110381	-0.00141963	-4.21058	3.03532e-05	5.03152e-05	1.06423
KEGG_CIRCADIAN_RHYTHM_MAMMAL	0.1227	-0.0089636	4.13469	4.18681e-05	6.75765e-05	0.758608
KEGG_DNA_REPLICATION	-0.133225	-0.0139698	-3.94174	9.27653e-05	0.000147145	0.00493297
KEGG_GRAFT_VERSUS_HOST_DISEASE	0.154308	0.0199954	3.84687	0.000135568	0.000209618	-0.35322
KEGG_PRIMARY_IMMUNODEFICIENCY	0.111522	-0.000868883	3.46446	0.0005783	0.000865099	-1.71333
KEGG_TYPE_I_DIABETES_MELLITUS	0.11739	0.0204597	3.30129	0.00103319	0.00150878	-2.25246
KEGG_ALLOGRAFT_REJECTION	0.131273	0.0141809	3.27863	0.00111788	0.0016196	-2.32539
KEGG_AUTOIMMUNE_THYROID_DISEASE	0.112891	0.0384027	3.23706	0.00129014	0.0018402	-2.45789
