# Supplementary material for: Pan-cancer analyses and molecular subtypes based on the cancer-associated fibroblast landscape and tumor microenvironment infiltration characterization reveal clinical outcome and immunotherapy response in epithelial ovarian cancer
Source: Front Immunol. 2022 Aug 10;13:956224. doi: 10.3389/fimmu.2022.956224 (PMC9402225; doi:10.3389/fimmu.2022.956224)
Supplement: Supplementary Table 5 — The details of DEGs and functional enrichment analysis. [file Table_5.xlsx]

## Sheet: DEGs
id	logFC	AveExpr	t	P.Value	adj.P.Val	B
COL5A2	2.53875	4.79968	31.1372	2.85514e-117	4.61819e-113	257.018
THBS2	2.82066	4.72853	30.7552	1.484e-115	1.20018e-111	253.091
COL5A1	2.671	5.13778	30.1681	6.64354e-113	3.58198e-109	247.024
FAP	1.84758	2.48134	29.3157	5.00303e-109	2.0231e-105	238.149
COL3A1	2.78724	7.75134	29.115	4.13741e-108	1.33845e-104	236.049
SPARC	2.05037	8.36668	28.1955	6.96384e-104	1.87734e-100	226.373
FBN1	1.65715	2.97281	28.0149	4.75521e-103	1.09879e-99	224.462
COL1A1	2.61382	8.61798	27.733	9.59838e-102	1.94067e-98	221.474
ITGA11	1.64488	2.66326	27.4881	1.31163e-100	2.35729e-97	218.873
COL11A1	2.88176	3.00678	27.3419	6.27163e-100	1.01444e-96	217.317
COL8A1	2.07592	3.08543	27.0897	9.35185e-99	1.36815e-95	214.629
CRISPLD2	1.65398	3.25437	27.0821	1.01501e-98	1.36815e-95	214.547
MMP2	2.06593	5.59213	26.5889	2.0338e-96	2.53052e-93	209.275
VCAN	2.19191	3.80137	26.5593	2.79833e-96	3.23308e-93	208.958
LUM	3.08897	5.76388	26.4672	7.54227e-96	7.72232e-93	207.971
FN1	2.63273	6.38046	26.466	7.63877e-96	7.72232e-93	207.959
AEBP1	2.40991	6.36326	26.446	9.4808e-96	9.0207e-93	207.744
ADAM12	1.64826	2.59299	26.375	2.03907e-95	1.83233e-92	206.982
KCNE4	1.09708	2.15566	26.062	5.98132e-94	5.092e-91	203.621
INHBA	1.97914	2.62539	25.7517	1.71578e-92	1.38763e-89	200.282
ADAMTS12	1.279	2.59464	24.9679	8.49787e-89	6.54538e-86	191.817
ADAMTS2	1.54162	3.00909	24.9401	1.14919e-88	8.44917e-86	191.517
ACTA2	2.01506	5.82081	24.7026	1.52659e-87	1.07359e-84	188.943
COL6A3	2.03426	5.38229	24.682	1.9106e-87	1.28766e-84	188.72
SNAI2	1.71697	3.65759	24.5534	7.75539e-87	5.01773e-84	187.326
COL1A2	2.20102	7.86773	24.4698	1.92875e-86	1.19991e-83	186.419
CDH11	1.61388	3.48726	24.4493	2.41326e-86	1.44572e-83	186.196
OLFML2B	1.83208	3.89755	24.4096	3.719e-86	2.14838e-83	185.766
DCN	2.08263	4.92818	24.0632	1.63259e-84	9.10592e-82	182.003
CTSK	2.44614	5.24318	23.9196	7.83764e-84	4.22579e-81	180.442
PDGFRB	1.48883	4.14968	23.8368	1.9384e-83	1.01141e-80	179.541
LRRC15	1.89539	2.42711	23.5388	5.04964e-82	2.55244e-79	176.297
CCDC80	1.77739	3.53884	23.5283	5.66874e-82	2.77854e-79	176.182
THBS1	1.72963	4.72404	23.4295	1.6716e-81	7.95239e-79	175.105
SERPINF1	2.14392	5.51697	22.9153	4.67557e-79	2.16078e-76	169.499
COL10A1	2.48627	3.48566	22.7839	1.97515e-78	8.87448e-76	168.065
PDLIM3	1.36936	2.73267	22.6982	5.05313e-78	2.20904e-75	167.13
PRRX1	1.72641	2.68127	22.5478	2.63049e-77	1.11969e-74	165.488
COLEC12	1.33877	3.00659	22.4857	5.20274e-77	2.1578e-74	164.81
POSTN	2.8311	3.49248	22.4791	5.59308e-77	2.2617e-74	164.738
ISM1	1.55645	2.7533	22.331	2.84041e-76	1.12058e-73	163.12
ANTXR1	1.48421	4.7203	22.2308	8.52476e-76	3.28305e-73	162.027
MMP11	2.69824	4.78421	22.1662	1.73298e-75	6.51882e-73	161.321
CLMP	1.18009	2.48262	22.1598	1.85937e-75	6.8353e-73	161.251
C3orf80	1.05483	1.6161	22.0834	4.30141e-75	1.54612e-72	160.416
SFRP2	3.63208	4.39637	22.0067	9.97437e-75	3.50729e-72	159.579
COL6A2	1.87675	6.6591	21.9926	1.16485e-74	4.00882e-72	159.424
ECM1	1.60292	4.00718	21.8937	3.44922e-74	1.16231e-71	158.344
GLT8D2	1.36163	3.18149	21.8468	5.77294e-74	1.90566e-71	157.831
RAB31	1.25305	4.5871	21.7348	1.97474e-73	6.38829e-71	156.607
MSC	1.33022	2.54758	21.7053	2.7271e-73	8.64918e-71	156.286
LOX	1.86652	3.52055	21.6298	6.24754e-73	1.94334e-70	155.461
COL16A1	1.33276	3.33762	21.5666	1.25026e-72	3.81566e-70	154.771
BGN	1.78864	7.49596	21.5265	1.9424e-72	5.81821e-70	154.332
MSRB3	1.02329	2.93396	21.4472	4.63726e-72	1.36378e-69	153.466
TGFB1I1	1.22271	4.12189	21.3092	2.1073e-71	6.08672e-69	151.96
EMILIN1	1.75967	4.38853	21.2242	5.35888e-71	1.5207e-68	151.031
SERPINE1	2.14037	4.34662	21.2091	6.32414e-71	1.76367e-68	150.866
SVEP1	0.775863	1.73097	21.1686	9.86667e-71	2.70497e-68	150.423
GALNT5	0.56634	1.58894	20.7544	9.27e-69	2.49904e-66	145.902
VGLL3	0.834722	1.67218	20.7338	1.16186e-68	3.08082e-66	145.677
COPZ2	1.19047	3.35754	20.6697	2.34532e-68	6.11864e-66	144.978
GFPT2	1.06613	2.72885	20.4187	3.66711e-67	9.41517e-65	142.242
PTGIS	1.67858	3.38639	20.3703	6.23428e-67	1.57562e-64	141.714
CTHRC1	1.99428	5.96688	20.3309	9.59904e-67	2.38868e-64	141.284
FZD1	1.11833	3.43682	20.3106	1.1986e-66	2.93747e-64	141.063
NUAK1	1.1875	3.18949	20.2723	1.8235e-66	4.40226e-64	140.646
TIMP3	1.52811	3.22565	20.1219	9.45479e-66	2.24899e-63	139.008
ANGPTL2	1.23132	3.8962	20.1103	1.07314e-65	2.51565e-63	138.882
SFRP4	2.35182	4.1393	20.0062	3.3508e-65	7.74275e-63	137.748
FNDC1	1.80141	3.53307	19.99	4.00253e-65	9.11844e-63	137.572
PCOLCE	1.58011	5.3547	19.901	1.0589e-64	2.37886e-62	136.603
MMP14	1.49672	5.99552	19.8087	2.9019e-64	6.42989e-62	135.6
ZNF469	1.04212	2.75649	19.7751	4.19293e-64	9.16495e-62	135.234
LOXL1	1.4115	5.17208	19.7596	4.96517e-64	1.07082e-61	135.065
PDPN	1.45301	3.50351	19.7098	8.55364e-64	1.82046e-61	134.524
HIC1	0.752973	2.22399	19.7052	8.98931e-64	1.88834e-61	134.475
LOXL2	1.09685	3.65202	19.6696	1.32599e-63	2.74973e-61	134.088
MMP19	0.968013	2.98478	19.6341	1.95415e-63	4.00105e-61	133.702
PODN	1.335	2.98633	19.6235	2.19296e-63	4.43388e-61	133.587
ASPN	1.60733	2.39782	19.6148	2.41247e-63	4.81749e-61	133.492
FILIP1L	1.17598	3.3963	19.5921	3.09092e-63	6.09703e-61	133.246
MRVI1	0.886177	2.65772	19.5606	4.36121e-63	8.4991e-61	132.903
SCG2	1.24277	2.17658	19.5294	6.12975e-63	1.18034e-60	132.564
CXCL12	1.8537	4.15819	19.4438	1.55944e-62	2.96752e-60	131.635
ITGA5	1.14002	4.1308	19.4424	1.58195e-62	2.97535e-60	131.621
SRPX2	1.08125	2.94067	19.4178	2.06948e-62	3.84756e-60	131.353
EDNRA	1.21967	2.82547	19.3375	4.9666e-62	9.12895e-60	130.482
EPYC	2.66912	2.46195	19.3358	5.05672e-62	9.19016e-60	130.464
ANTXR2	0.731962	2.33101	19.3236	5.77989e-62	1.03877e-59	130.331
PLAU	1.87359	4.94018	19.2975	7.6757e-62	1.36434e-59	130.049
CALD1	1.12132	4.97195	19.2773	9.5736e-62	1.68318e-59	129.829
SPHK1	0.969841	2.65978	19.034	1.352e-60	2.35146e-58	127.194
OLFML1	1.14259	3.11079	18.7469	3.05973e-59	5.26501e-57	124.09
RCN3	1.37696	5.18	18.3889	1.48136e-57	2.52221e-55	120.229
TMEM158	1.89011	3.96996	18.3817	1.60166e-57	2.69863e-55	120.152
CHSY3	0.624069	1.73174	18.3729	1.76096e-57	2.93645e-55	120.057
TMEM200A	0.82374	2.11828	18.2785	4.88605e-57	8.06447e-55	119.042
TAGLN	1.72757	5.92455	18.223	8.90449e-57	1.45485e-54	118.445
COL5A3	1.23992	2.84221	18.1943	1.21433e-56	1.96418e-54	118.136
DACT1	0.919195	2.36907	18.1157	2.83687e-56	4.54321e-54	117.292
PMP22	1.09172	3.99834	18.1118	2.95732e-56	4.68967e-54	117.25
C1QTNF6	1.01511	3.16957	17.9572	1.56607e-55	2.43569e-53	115.592
FRMD6	0.884007	2.72765	17.7782	1.0756e-54	1.65693e-52	113.674
GJB2	2.13922	3.86445	17.7173	2.06926e-54	3.15758e-52	113.023
KIF26B	0.997478	2.30568	17.6483	4.34367e-54	6.56625e-52	112.286
HEPH	0.78509	2.20046	17.609	6.62533e-54	9.92265e-52	111.865
IGFL2	1.0867	2.05865	17.5644	1.06896e-53	1.58628e-51	111.39
ECM2	0.800033	2.41936	17.5167	1.78317e-53	2.62207e-51	110.88
OMD	1.17508	1.79403	17.5141	1.8328e-53	2.67078e-51	110.853
VCAM1	1.507	3.38068	17.4808	2.61992e-53	3.78368e-51	110.498
ITGBL1	0.795063	1.4501	17.4136	5.38021e-53	7.70132e-51	109.782
SLC35D3	0.677207	1.34179	17.3796	7.74155e-53	1.09842e-50	109.42
PALLD	1.01401	4.18438	17.3091	1.64626e-52	2.3155e-50	108.669
TGFBI	1.41475	5.55574	17.2749	2.37069e-52	3.30568e-50	108.306
GPR1	0.579408	1.46125	17.2727	2.42836e-52	3.35716e-50	108.282
ZEB2	0.524596	1.98348	17.2605	2.76758e-52	3.7937e-50	108.152
PLXDC1	0.673636	2.3681	17.2285	3.89468e-52	5.29382e-50	107.812
ACTG2	1.4357	3.00345	17.0579	2.40321e-51	3.23933e-49	106.002
ZCCHC24	0.980457	3.49552	16.9418	8.26746e-51	1.10517e-48	104.773
RGS4	0.98079	2.57321	16.8604	1.96529e-50	2.60562e-48	103.911
CNRIP1	0.731936	2.65134	16.8165	3.13262e-50	4.11952e-48	103.448
NBL1	1.32355	4.89953	16.7874	4.26716e-50	5.56623e-48	103.14
ETV1	0.727729	2.29723	16.7611	5.64225e-50	7.30108e-48	102.862
BICC1	0.902727	2.50458	16.7155	9.1489e-50	1.17447e-47	102.381
ARSI	0.612991	1.91449	16.6949	1.13816e-49	1.44959e-47	102.164
MEIS3	0.797248	2.39141	16.6773	1.37096e-49	1.73244e-47	101.979
CD248	1.2354	4.12325	16.6206	2.50092e-49	3.13585e-47	101.381
TIMP2	1.15383	6.55867	16.5591	4.79214e-49	5.96252e-47	100.734
SSC5D	1.02141	2.64087	16.486	1.03788e-48	1.2815e-46	99.9655
SLC12A8	0.941389	3.52726	16.4661	1.28125e-48	1.57002e-46	99.7559
APLNR	0.874321	2.77724	16.4386	1.71272e-48	2.08295e-46	99.4672
NKX3-2	0.758739	1.64741	16.4213	2.05556e-48	2.48125e-46	99.2857
GLIPR1	0.736142	2.83877	16.3163	6.21676e-48	7.4486e-46	98.1849
COL6A1	1.53551	6.34987	16.3149	6.30887e-48	7.50338e-46	98.1703
CREB3L1	1.286	3.86851	16.29	8.2006e-48	9.68209e-46	97.9094
IFFO1	0.565114	2.58132	16.2805	9.06386e-48	1.06238e-45	97.8099
PDGFRA	0.966636	2.60405	16.2446	1.32264e-47	1.53912e-45	97.434
FGF1	0.59535	1.7714	16.1218	4.80832e-47	5.55533e-45	96.1502
SULF1	1.9592	4.50859	16.086	7.00171e-47	8.03211e-45	95.7765
COL12A1	1.50823	4.35389	16.0067	1.60751e-46	1.83109e-44	94.9499
FGF7	0.641987	1.30085	15.9886	1.94297e-46	2.19773e-44	94.7614
NTM	0.836489	2.13129	15.9039	4.71377e-46	5.29481e-44	93.8799
SRPX	1.11309	3.40309	15.8442	8.80168e-46	9.81843e-44	93.2589
MEGF10	0.571111	1.3492	15.8261	1.06332e-45	1.17803e-43	93.0709
CCL11	1.46872	2.73461	15.7162	3.34262e-45	3.67802e-43	91.9319
EDIL3	0.993678	2.54256	15.7044	3.7809e-45	4.13217e-43	91.8093
DPT	1.03887	1.91101	15.6431	7.15889e-45	7.77148e-43	91.1745
ISLR	1.67386	5.79636	15.5739	1.46967e-44	1.57429e-42	90.4592
FSTL1	1.12015	4.95342	15.5106	2.83417e-44	2.99626e-42	89.8062
HEG1	1.04262	4.03374	15.4833	3.76466e-44	3.95411e-42	89.5239
LMOD1	0.909646	2.70939	15.3763	1.1394e-43	1.18902e-41	88.4227
UBE2QL1	0.653119	1.65681	15.352	1.46547e-43	1.51949e-41	88.1724
MEDAG	0.96371	2.45292	15.3442	1.58827e-43	1.63632e-41	88.0924
OLFML3	1.2668	5.35383	15.3302	1.83648e-43	1.88007e-41	87.948
ALPK2	0.55241	1.65053	15.2633	3.66404e-43	3.72741e-41	87.2613
AQP1	0.978071	4.24543	15.2362	4.84503e-43	4.89802e-41	86.9835
CERCAM	0.943988	4.47279	15.2335	4.98009e-43	5.00329e-41	86.9561
GREM1	1.10746	1.53957	15.2296	5.18689e-43	5.17889e-41	86.9157
MXRA5	1.46818	5.3974	15.1968	7.2696e-43	7.21385e-41	86.58
C5orf46	0.894319	1.97004	15.1912	7.70614e-43	7.60042e-41	86.5221
NEXN	0.848727	2.55822	15.0871	2.24757e-42	2.2033e-40	85.4578
ALDH1A3	0.737436	2.26516	15.0402	3.64129e-42	3.54807e-40	84.9781
MRC2	1.02901	4.92613	15.0383	3.71313e-42	3.5964e-40	84.9587
SMIM3	0.934924	4.42699	15.0151	4.70823e-42	4.50625e-40	84.7226
LAMA4	0.77612	2.86731	14.9996	5.52105e-42	5.25311e-40	84.5643
NT5E	1.32004	3.22365	14.9839	6.48876e-42	6.13776e-40	84.4037
C1QTNF3	1.11464	2.84432	14.9569	8.55476e-42	8.04495e-40	84.1289
EHD2	1.07353	5.13581	14.8928	1.6486e-41	1.54139e-39	83.4767
HTRA3	1.18772	3.56104	14.8681	2.12301e-41	1.97354e-39	83.2253
FMO1	0.940927	2.34064	14.8674	2.1391e-41	1.97714e-39	83.2178
NKD2	1.20006	3.24795	14.8205	3.45148e-41	3.17203e-39	82.7422
LGALS1	1.091	8.64248	14.809	3.88384e-41	3.54922e-39	82.6249
RGS16	1.08967	3.71358	14.6963	1.22572e-40	1.1076e-38	81.4824
CNN1	1.18237	3.07346	14.6726	1.55997e-40	1.4018e-38	81.2427
SHISA2	1.01484	2.19511	14.6683	1.62991e-40	1.45656e-38	81.1991
PLN	0.819798	1.60473	14.5777	4.09277e-40	3.61752e-38	80.2839
AOC3	0.912357	2.22725	14.5712	4.37295e-40	3.84416e-38	80.2181
SH3PXD2B	0.767016	4.02154	14.5163	7.63106e-40	6.67202e-38	79.6646
PODNL1	1.03441	3.16711	14.4211	2.00008e-39	1.73931e-37	78.7069
FIBIN	1.16529	3.46731	14.4132	2.16616e-39	1.87367e-37	78.6276
TGFB3	0.798555	2.72774	14.375	3.18582e-39	2.74099e-37	78.2442
MARVELD1	0.8551	4.88253	14.3271	5.16345e-39	4.41899e-37	77.7643
FSTL3	0.870025	3.63227	14.2738	8.83583e-39	7.52209e-37	77.2304
LZTS1	0.586254	2.04031	14.241	1.22907e-38	1.03543e-36	76.9024
CD93	0.688639	3.61098	14.2394	1.24953e-38	1.04721e-36	76.886
TNFSF4	0.830615	2.53566	14.2042	1.7789e-38	1.48318e-36	76.5349
CXCL14	1.9867	3.77251	14.1975	1.90365e-38	1.57905e-36	76.4676
CNN2	1.09358	5.84592	14.18	2.26982e-38	1.87318e-36	76.2927
GPR68	0.526717	1.9662	14.1629	2.69439e-38	2.21227e-36	76.1223
SCARF2	0.973048	3.76193	14.1505	3.05138e-38	2.49273e-36	75.9987
C1QTNF1	0.980126	3.57967	14.1349	3.56911e-38	2.90103e-36	75.8429
F13A1	1.21037	3.80156	14.0412	9.11934e-38	7.37526e-36	74.9107
CALB2	1.31163	2.8525	13.9598	2.05752e-37	1.64754e-35	74.1022
CMTM3	0.677148	4.8323	13.9519	2.2256e-37	1.77335e-35	74.0241
DACT3	0.586561	2.09552	13.8599	5.56662e-37	4.41373e-35	73.1132
MMP13	1.31114	1.96136	13.8573	5.711e-37	4.50612e-35	73.0878
CHST11	0.742121	3.2453	13.8261	7.78878e-37	6.1157e-35	72.7794
COL4A1	0.972458	6.05942	13.7984	1.02608e-36	8.01778e-35	72.5056
MXRA8	1.49074	5.47432	13.7567	1.55178e-36	1.20673e-34	72.0946
IGFBP4	1.10509	7.15266	13.6902	2.99852e-36	2.30958e-34	71.4401
ADAM19	0.59443	2.54074	13.6371	5.0685e-36	3.88545e-34	70.9186
MOXD1	0.945529	2.19953	13.6192	6.05114e-36	4.61685e-34	70.7426
TNFAIP6	1.07364	2.81037	13.5827	8.67548e-36	6.58807e-34	70.3847
LRP1	0.877533	4.29202	13.5702	9.80776e-36	7.37863e-34	70.2628
CILP2	1.08753	3.3984	13.5475	1.22701e-35	9.18838e-34	70.0403
COMP	2.08517	3.85132	13.4999	1.96121e-35	1.46187e-33	69.5744
PMEPA1	1.21098	4.17877	13.4934	2.08968e-35	1.55049e-33	69.5113
HAS2	0.793349	1.98319	13.4611	2.87038e-35	2.12001e-33	69.196
NID1	0.878323	3.89764	13.4503	3.19244e-35	2.33765e-33	69.0904
TSHZ3	0.69079	2.59804	13.4204	4.28145e-35	3.11948e-33	68.7988
DCHS1	0.79887	2.85461	13.4028	5.08745e-35	3.69011e-33	68.6275
MN1	0.844873	2.3037	13.3278	1.06029e-34	7.65635e-33	67.8981
LTBP2	1.05601	5.27131	13.3118	1.24016e-34	8.9154e-33	67.7424
HTRA1	1.13057	6.70999	13.3038	1.34147e-34	9.60102e-33	67.6644
KLF2	0.98814	4.21582	13.3029	1.35331e-34	9.6431e-33	67.6557
MICAL2	0.790124	3.23023	13.2939	1.47743e-34	1.04813e-32	67.5685
HSD17B6	0.647125	1.82443	13.2887	1.55475e-34	1.09817e-32	67.5179
RUNX2	0.677675	2.45905	13.2689	1.88554e-34	1.32029e-32	67.3263
MRGPRF	0.77713	2.96546	13.2414	2.46561e-34	1.71902e-32	67.0599
F2R	0.862341	3.95899	13.1984	3.75181e-34	2.60453e-32	66.6429
GGT5	0.706708	2.89581	13.1146	8.47489e-34	5.83325e-32	65.8336
ADAMTS14	0.776845	2.62696	13.1051	9.29292e-34	6.36919e-32	65.7421
GAS1	1.32168	5.24186	13.0866	1.112e-33	7.58929e-32	65.5638
GPR176	0.544295	2.34008	13.0462	1.64458e-33	1.11769e-31	65.1752
HAND2	0.521624	1.62478	12.9663	3.56266e-33	2.40108e-31	64.4076
COL6A6	0.514801	1.38924	12.9085	6.2237e-33	4.17711e-31	63.8536
TDO2	0.915542	2.24361	12.8838	7.89435e-33	5.27649e-31	63.6175
RCAN2	0.70752	2.81917	12.8768	8.44463e-33	5.62106e-31	63.5506
WIPF1	0.635418	3.2737	12.769	2.37819e-32	1.57009e-30	62.5225
NID2	0.987784	3.19316	12.7225	3.71537e-32	2.44293e-30	62.0796
LAMB1	1.00611	4.01387	12.7	4.60686e-32	3.01684e-30	61.8661
MAFB	0.892298	5.35087	12.6912	5.01287e-32	3.26948e-30	61.7822
TPM1	0.666625	4.42739	12.6824	5.45073e-32	3.54078e-30	61.6991
HSPB7	0.563731	2.04543	12.6557	7.03511e-32	4.53358e-30	61.4458
GEM	0.794081	2.64388	12.6138	1.04897e-31	6.73295e-30	61.0492
ADAMTS4	0.521028	2.16512	12.5999	1.19815e-31	7.66011e-30	60.9172
IL7R	0.829783	2.36933	12.5757	1.50815e-31	9.60409e-30	60.6887
SMOC2	1.02738	3.91129	12.5752	1.51513e-31	9.61069e-30	60.6842
PLVAP	1.23623	4.62228	12.5431	2.05687e-31	1.2996e-29	60.3807
SH3PXD2A	0.727376	3.58919	12.5176	2.61969e-31	1.64878e-29	60.1406
NNMT	1.5937	4.58263	12.4675	4.21269e-31	2.6309e-29	59.6691
PPP1R18	0.670612	4.71208	12.4102	7.24693e-31	4.49115e-29	59.1306
FABP4	1.4321	1.95028	12.409	7.33239e-31	4.52677e-29	59.119
DDR2	0.711917	2.91888	12.3894	8.82572e-31	5.42799e-29	58.935
COL8A2	1.0692	3.6974	12.3418	1.38247e-30	8.43827e-29	58.4895
MATN3	0.739158	1.64348	12.3044	1.96706e-30	1.19613e-28	58.1395
DPYSL3	1.16232	5.54484	12.2966	2.11768e-30	1.2829e-28	58.0663
TCEAL7	0.75084	2.11467	12.2815	2.44066e-30	1.47305e-28	57.9254
CLEC2B	0.809681	2.91225	12.2516	3.23262e-30	1.94378e-28	57.6465
PDLIM7	0.697532	5.18341	12.2277	4.04469e-30	2.41413e-28	57.4241
MFAP4	1.64499	4.59893	12.2068	4.92091e-30	2.92631e-28	57.2295
GALNT10	0.560433	3.24968	12.197	5.392e-30	3.19471e-28	57.1388
BMP1	0.615304	3.84014	12.1836	6.1138e-30	3.60915e-28	57.0141
THBD	0.682521	2.78832	12.0905	1.45969e-29	8.49299e-28	56.1505
AXL	0.74355	4.13804	12.0554	2.0256e-29	1.17434e-27	55.8254
TMEM119	1.12793	3.02589	11.9676	4.58434e-29	2.61097e-27	55.015
CILP	1.08907	3.3272	11.9585	4.98523e-29	2.82934e-27	54.9318
SERPINH1	0.674172	7.19993	11.9558	5.11158e-29	2.89091e-27	54.907
EGR2	0.939756	3.21853	11.8654	1.18039e-28	6.65257e-27	54.0767
TWIST1	1.15162	2.93158	11.8307	1.62655e-28	9.10362e-27	53.7586
PAPSS2	0.703966	3.2236	11.793	2.30198e-28	1.28395e-26	53.4141
TMEM204	0.504306	3.22997	11.7725	2.77949e-28	1.53967e-26	53.2271
SULF2	1.03436	4.12932	11.7604	3.10745e-28	1.71546e-26	53.1165
GAL3ST4	0.728554	3.6802	11.752	3.35555e-28	1.84612e-26	53.0403
GADD45B	0.884733	4.67743	11.7376	3.83245e-28	2.09425e-26	52.9085
PKD2	0.515366	3.57178	11.6382	9.52583e-28	5.18789e-26	52.0054
JAM3	0.571909	2.6831	11.6242	1.08307e-27	5.87875e-26	51.8781
COL15A1	0.823763	3.73122	11.6201	1.12391e-27	6.08004e-26	51.8414
C1S	1.17653	5.93686	11.619	1.13506e-27	6.11984e-26	51.8316
ADH1B	0.90847	1.65777	11.5908	1.4694e-27	7.8962e-26	51.5755
SUGCT	0.759969	2.45776	11.5685	1.80008e-27	9.64118e-26	51.3742
DIO2	0.620574	1.80466	11.5655	1.84966e-27	9.874e-26	51.3473
PDGFD	0.729377	3.02373	11.5488	2.15306e-27	1.14558e-25	51.1966
THY1	1.16481	5.63021	11.5474	2.18103e-27	1.15666e-25	51.1838
TWIST2	0.879052	2.41788	11.5337	2.46995e-27	1.3056e-25	51.0605
DAB2	0.656781	3.47998	11.5076	3.13268e-27	1.63984e-25	50.8248
RASSF2	0.594017	3.22723	11.5053	3.19748e-27	1.66836e-25	50.8045
PDZRN3	0.703742	2.88858	11.4308	6.28495e-27	3.25831e-25	50.1343
BARX1	0.845005	1.85044	11.3823	9.75011e-27	5.0066e-25	49.6989
MAF	0.712618	3.10055	11.3786	1.00732e-26	5.15612e-25	49.6666
CH25H	0.559363	2.02131	11.3668	1.12067e-26	5.71827e-25	49.5609
TENM3	0.59592	1.85924	11.3497	1.30798e-26	6.65301e-25	49.4076
PECAM1	0.60895	3.90168	11.3408	1.41693e-26	7.18458e-25	49.3283
ETS1	0.543873	3.43301	11.3195	1.71721e-26	8.65292e-25	49.1377
ENPP1	0.593797	2.07305	11.1588	7.2524e-26	3.59839e-24	47.7096
BMP4	0.866878	3.11952	11.0578	1.78405e-25	8.71812e-24	46.8174
SCT	0.710363	2.15081	11.0483	1.9401e-25	9.45216e-24	46.7343
TUBB6	0.760246	4.85735	11.0149	2.60936e-25	1.26746e-23	46.4405
FHL3	0.555983	4.91903	11.0014	2.94127e-25	1.4244e-23	46.3219
FBLN2	1.19731	3.79354	10.9996	2.98843e-25	1.44292e-23	46.3061
HOPX	0.692123	2.84393	10.9875	3.32497e-25	1.60064e-23	46.2003
MFAP5	1.5071	3.67412	10.9652	4.04968e-25	1.94373e-23	46.0049
EFEMP1	1.14131	3.61222	10.9525	4.53369e-25	2.1696e-23	45.8931
SEMA3C	0.802506	4.04818	10.9244	5.80747e-25	2.77097e-23	45.6477
CD36	0.59301	1.78646	10.8704	9.34852e-25	4.44742e-23	45.1759
EVI2A	0.814879	3.14833	10.8369	1.25486e-24	5.9349e-23	44.8843
ID3	0.868953	4.87195	10.8271	1.36758e-24	6.44916e-23	44.799
COL4A2	0.811971	6.35847	10.779	2.08336e-24	9.79605e-23	44.382
PLAUR	0.736436	4.31667	10.7535	2.6056e-24	1.22161e-22	44.1604
C1R	0.884932	6.06305	10.7372	3.00284e-24	1.40379e-22	44.0198
MAN1A1	0.90746	3.59617	10.7073	3.89839e-24	1.81719e-22	43.7612
ELN	1.01891	3.61042	10.7056	3.95754e-24	1.83946e-22	43.7463
CNTN1	0.684898	2.12839	10.6785	5.00849e-24	2.32127e-22	43.513
DKK2	0.510993	1.66662	10.6469	6.59464e-24	3.02177e-22	43.2405
MARCKS	0.700688	5.89642	10.6363	7.23124e-24	3.3041e-22	43.1492
GLIS2	0.747792	4.98769	10.6245	8.00832e-24	3.64886e-22	43.0481
LXN	0.721404	5.01837	10.5992	9.9724e-24	4.51831e-22	42.8308
AFAP1	0.571368	3.09321	10.5885	1.09431e-23	4.93049e-22	42.7388
PXDN	0.951891	4.93083	10.5426	1.62678e-23	7.3092e-22	42.3461
FCGR2A	0.765736	3.41814	10.5328	1.77115e-23	7.93581e-22	42.2619
TGFBR2	0.627186	4.72746	10.5072	2.20782e-23	9.86506e-22	42.0437
VSIG4	1.02372	4.69115	10.4961	2.42985e-23	1.08272e-21	41.9488
SH3RF3	0.543877	2.51933	10.4779	2.84342e-23	1.26352e-21	41.7931
CFH	0.912028	3.68553	10.4078	5.18992e-23	2.29363e-21	41.1973
LRRN4CL	0.545953	2.28057	10.3228	1.07319e-22	4.72995e-21	40.4779
SORCS2	0.639183	2.16473	10.2988	1.31579e-22	5.75213e-21	40.2762
SDC1	1.10868	5.11731	10.2598	1.83345e-22	7.99354e-21	39.9477
SPARCL1	0.746248	5.66833	10.2574	1.87156e-22	8.13777e-21	39.9274
ACTN1	0.519643	5.75135	10.2223	2.52054e-22	1.08719e-20	39.6327
BASP1	0.971143	4.68301	10.2065	2.88085e-22	1.2393e-20	39.5004
GPNMB	1.07441	5.10144	10.1413	4.99767e-22	2.13291e-20	38.9551
GJA1	1.06485	5.72431	10.0426	1.1454e-21	4.81218e-20	38.1343
TGFB1	0.705375	4.8905	10.0402	1.16892e-21	4.89825e-20	38.1142
SYDE1	0.601974	3.68031	10.0257	1.32013e-21	5.50338e-20	37.9938
FKBP7	0.549345	3.20216	10.0204	1.37932e-21	5.73536e-20	37.9504
PDGFRL	0.835754	3.99692	10.0069	1.54512e-21	6.39191e-20	37.8381
SPOCK1	0.825924	2.40099	9.99711	1.67653e-21	6.90022e-20	37.7574
CD99	0.643086	6.45979	9.9717	2.07265e-21	8.50893e-20	37.5475
RARRES2	1.05255	6.51568	9.95203	2.44195e-21	9.99965e-20	37.3852
VIM	0.805682	7.6487	9.90378	3.64798e-21	1.4863e-19	36.9881
CCL21	1.26724	2.75319	9.85078	5.66106e-21	2.28348e-19	36.5534
C5AR1	0.718557	3.68578	9.81279	7.74955e-21	3.11813e-19	36.2428
CST7	0.908961	3.55224	9.79326	9.10465e-21	3.65429e-19	36.0834
ACSL1	0.596557	3.72576	9.78548	9.70722e-21	3.88649e-19	36.02
EMP3	0.690712	4.94834	9.77553	1.05365e-20	4.20808e-19	35.9389
LRRN4	0.882909	2.64496	9.77413	1.06592e-20	4.24662e-19	35.9274
HMCN1	0.542254	2.11468	9.76414	1.15729e-20	4.58803e-19	35.8461
BCHE	0.631131	1.39271	9.76081	1.18944e-20	4.70397e-19	35.819
UNC5B	0.787129	4.6121	9.75669	1.23037e-20	4.85395e-19	35.7855
ROR2	0.786038	2.96786	9.74877	1.31316e-20	5.16796e-19	35.7211
ALDH1B1	0.500853	4.57107	9.74712	1.33119e-20	5.21356e-19	35.7076
GPX8	0.618267	4.77845	9.74084	1.40162e-20	5.47613e-19	35.6567
PCDHGC3	0.53151	2.54272	9.71558	1.72465e-20	6.70583e-19	35.4515
TNC	0.89453	2.90912	9.645	3.07289e-20	1.18909e-18	34.8804
B3GNT9	0.531432	3.45229	9.59796	4.50869e-20	1.72815e-18	34.5013
TPM2	0.718521	5.40863	9.59189	4.73699e-20	1.81137e-18	34.4524
MYLK	0.565034	3.2344	9.58723	4.91989e-20	1.86806e-18	34.415
GLI3	0.596537	2.89427	9.56808	5.74856e-20	2.17461e-18	34.2611
CHN1	0.65184	3.54161	9.56678	5.80922e-20	2.19031e-18	34.2507
CD14	0.914378	6.23574	9.55014	6.64929e-20	2.49541e-18	34.1171
RGS2	0.88869	3.96395	9.45655	1.41707e-19	5.26923e-18	33.3691
ADAMTS7	0.500728	2.33644	9.44687	1.532e-19	5.67896e-18	33.2921
C11orf96	0.878795	3.86965	9.43532	1.6812e-19	6.19441e-18	33.2002
COLEC11	-1.15538	2.9859	-9.42959	1.76053e-19	6.47195e-18	33.1546
FBLN1	0.920035	5.12057	9.3892	2.43526e-19	8.93204e-18	32.834
GRP	0.674424	1.9644	9.38362	2.5466e-19	9.31928e-18	32.7898
TMEM200B	0.579439	2.37812	9.38185	2.58293e-19	9.43091e-18	32.7758
MYH9	0.592724	7.38987	9.38131	2.59426e-19	9.45093e-18	32.7715
LPAR1	0.617591	3.19109	9.36624	2.92699e-19	1.06152e-17	32.6522
ITGB5	0.596126	5.56744	9.33611	3.72473e-19	1.34782e-17	32.414
SLC2A3	0.742494	3.50423	9.33392	3.7904e-19	1.36852e-17	32.3968
LY96	0.779213	4.02111	9.32607	4.03568e-19	1.4506e-17	32.3348
PLS3	0.68116	4.4473	9.3138	4.45091e-19	1.59631e-17	32.238
FBXL7	0.677383	3.32624	9.31067	4.56326e-19	1.62938e-17	32.2134
CSF1R	0.888468	4.68086	9.24546	7.66631e-19	2.71935e-17	31.7008
MYL9	0.730842	7.36328	9.20916	1.02227e-18	3.60244e-17	31.4165
LAIR1	0.571062	3.11317	9.16605	1.43726e-18	5.03195e-17	31.0799
GPR183	0.790023	3.34264	9.14466	1.70135e-18	5.94371e-17	30.9133
C3AR1	0.765165	3.95998	9.14275	1.7271e-18	6.02067e-17	30.8984
CD163	0.779779	3.66366	9.13628	1.81737e-18	6.32173e-17	30.8481
MYADM	0.658333	6.25985	9.07056	3.04531e-18	1.05027e-16	30.3383
OLR1	0.796546	3.03339	9.068	3.10701e-18	1.06928e-16	30.3185
FPR1	0.610663	2.63656	8.98547	5.91836e-18	2.02817e-16	29.6821
GXYLT2	0.651745	3.73302	8.89872	1.16015e-17	3.94233e-16	29.0176
CFD	0.788629	3.84877	8.89446	1.19895e-17	4.06562e-16	28.9852
UBXN10	-0.603698	3.19283	-8.85169	1.66776e-17	5.64353e-16	28.6594
FLNA	0.730168	7.46222	8.8079	2.33563e-17	7.8217e-16	28.327
MS4A4A	0.639715	3.24396	8.7881	2.71877e-17	9.08596e-16	28.1771
ITGB1	0.537923	5.53555	8.73556	4.06359e-17	1.3469e-15	27.7805
FPR3	0.790302	3.74389	8.7263	4.361e-17	1.43664e-15	27.7108
PLXDC2	0.521985	3.99811	8.7209	4.54456e-17	1.48802e-15	27.6701
LAPTM5	0.912767	6.62502	8.71878	4.61868e-17	1.50923e-15	27.6541
CHPF	0.585152	6.40501	8.7163	4.70675e-17	1.53491e-15	27.6355
KDELR3	0.675686	4.99956	8.69932	5.35658e-17	1.73633e-15	27.5079
CYP1B1	0.790017	3.31052	8.68576	5.93857e-17	1.92113e-15	27.4061
SNAI1	0.524196	2.9079	8.65508	7.49598e-17	2.41529e-15	27.1764
PROCR	0.565946	3.53634	8.6402	8.39131e-17	2.68771e-15	27.0651
HSPG2	0.775477	4.83443	8.6319	8.9355e-17	2.85636e-15	27.0031
PLK2	0.731097	4.08286	8.58824	1.24278e-16	3.92618e-15	26.6777
SLCO2B1	0.625286	3.29988	8.56647	1.46432e-16	4.5902e-15	26.5159
KLF10	0.543368	5.3129	8.56474	1.48345e-16	4.64118e-15	26.5031
CHST15	0.617942	3.84572	8.54984	1.65951e-16	5.18196e-15	26.3925
ERRFI1	0.692167	4.76122	8.54139	1.76824e-16	5.51083e-15	26.3299
MFAP2	1.14668	5.577	8.52381	2.01773e-16	6.26426e-15	26.1997
ZMYND12	-0.568231	3.25281	-8.51192	2.20593e-16	6.82236e-15	26.1118
MDFI	0.938969	3.73972	8.50734	2.28293e-16	7.04701e-15	26.0779
TMEM176B	0.900736	5.12112	8.47936	2.81462e-16	8.63881e-15	25.8715
OGN	0.860433	2.19811	8.44171	3.72771e-16	1.13981e-14	25.5945
TMEM45A	0.614347	3.29678	8.43724	3.85393e-16	1.17509e-14	25.5616
C1QB	0.99039	7.14379	8.41835	4.43549e-16	1.34352e-14	25.4231
PLXND1	0.541865	4.53268	8.40703	4.82465e-16	1.45595e-14	25.3402
MSN	0.509917	6.49923	8.33158	8.4357e-16	2.50822e-14	24.7894
IGFBP7	0.584823	8.15967	8.30835	1.00113e-15	2.96579e-14	24.6207
MS4A6A	0.65816	3.57846	8.30779	1.00527e-15	2.97261e-14	24.6166
SIRPA	0.59756	4.31188	8.29741	1.08512e-15	3.19125e-14	24.5413
TSPAN8	-0.946337	2.54962	-8.28463	1.19204e-15	3.49933e-14	24.4487
NRP2	0.66895	3.51798	8.25351	1.49798e-15	4.37362e-14	24.2236
C1QC	0.934407	7.62893	8.24658	1.57606e-15	4.59328e-14	24.1735
GPC6	0.624189	2.62299	8.23125	1.76323e-15	5.12034e-14	24.0629
RAI14	0.576836	4.47257	8.23023	1.77642e-15	5.14939e-14	24.0556
TSPAN18	0.57253	3.04724	8.16392	2.88138e-15	8.24891e-14	23.5791
MS4A7	0.555492	3.25875	8.15967	2.97186e-15	8.4929e-14	23.5487
MSR1	0.55205	3.02097	8.1565	3.04102e-15	8.67522e-14	23.526
FAT1	0.599916	3.73334	8.12412	3.84662e-15	1.09348e-13	23.2945
PIFO	-0.802143	3.20043	-8.12252	3.8914e-15	1.10427e-13	23.2831
TEKT2	-0.734886	3.09447	-8.11881	3.99753e-15	1.1324e-13	23.2566
ITGB2	0.739145	4.34529	8.11747	4.03643e-15	1.14142e-13	23.2471
SLIT2	0.564784	2.73554	8.10058	4.56111e-15	1.28083e-13	23.1267
STAB1	0.574429	3.60725	8.09929	4.60394e-15	1.29062e-13	23.1175
SPSB1	0.515027	5.11427	8.07586	5.45305e-15	1.51033e-13	22.9508
PIM1	0.57643	4.9917	8.00798	8.8852e-15	2.4359e-13	22.4701
EMP1	0.647166	4.51577	7.98682	1.03399e-14	2.82513e-13	22.3209
HCK	0.590903	3.3907	7.97719	1.1077e-14	3.01635e-13	22.2531
ADRA2A	0.804747	3.11451	7.96081	1.24529e-14	3.37963e-13	22.1378
EVI2B	0.719979	3.74317	7.95056	1.33976e-14	3.62991e-13	22.0659
FOLR2	0.604918	3.94012	7.92723	1.58208e-14	4.27214e-13	21.9022
CD37	0.525253	3.33132	7.91268	1.75449e-14	4.72193e-13	21.8004
DUSP1	0.882008	6.6528	7.90418	1.86368e-14	4.99918e-13	21.741
CLDN11	0.548588	2.56648	7.89686	1.96319e-14	5.24003e-13	21.6898
APCDD1	0.661337	4.4641	7.88499	2.13564e-14	5.68158e-13	21.607
HMOX1	0.606653	4.66923	7.85458	2.64852e-14	7.01144e-13	21.3952
LIF	0.649303	3.38127	7.81493	3.50348e-14	9.21444e-13	21.1199
BHLHE40	0.641391	5.88061	7.7855	4.3091e-14	1.12783e-12	20.9163
SLIT3	0.617538	2.93338	7.77105	4.76926e-14	1.24625e-12	20.8165
CLSTN2	0.508476	2.10835	7.76717	4.90068e-14	1.27647e-12	20.7898
GIMAP4	0.578988	4.13321	7.76546	4.95988e-14	1.28981e-12	20.7779
GPR34	0.624644	3.30605	7.76032	5.14148e-14	1.33443e-12	20.7426
ARMC3	-0.525101	2.176	-7.74166	5.85883e-14	1.51143e-12	20.6141
SLAMF8	0.645614	3.15958	7.73011	6.3518e-14	1.62822e-12	20.5347
NDN	0.830872	4.18183	7.72522	6.57236e-14	1.67414e-12	20.5011
C1orf194	-0.922181	2.86853	-7.69667	8.01981e-14	2.02688e-12	20.3053
TMEM176A	0.828535	4.80701	7.67718	9.18401e-14	2.31388e-12	20.1721
HAVCR2	0.505723	3.16801	7.64263	1.16716e-13	2.93605e-12	19.9364
FLNC	0.677365	2.945	7.63401	1.23899e-13	3.10228e-12	19.8777
FERMT3	0.5354	3.8443	7.59716	1.5981e-13	3.96462e-12	19.6275
C1QA	0.825907	7.01268	7.56283	2.02415e-13	4.97578e-12	19.3952
FBLIM1	0.525592	4.58162	7.54551	2.27967e-13	5.57004e-12	19.2783
KLF6	0.548652	5.4767	7.53439	2.46025e-13	5.97515e-12	19.2034
MNDA	0.609327	3.1888	7.52291	2.66156e-13	6.42547e-12	19.1261
CHRNA1	0.537368	2.02965	7.51658	2.77928e-13	6.67977e-12	19.0836
PTPRC	0.504642	2.57256	7.48391	3.47392e-13	8.2391e-12	18.8644
RGS1	0.803102	4.06866	7.48223	3.51392e-13	8.30959e-12	18.8532
FAM20C	0.608573	4.33018	7.47142	3.78243e-13	8.91849e-12	18.7808
SOCS3	0.670094	5.65884	7.46683	3.90245e-13	9.18808e-12	18.7501
AIF1	0.637403	4.73244	7.45497	4.23028e-13	9.93104e-12	18.6709
ST6GAL2	0.551034	1.82631	7.41881	5.40644e-13	1.26007e-11	18.4299
TGM2	0.776769	4.8409	7.35486	8.32477e-13	1.90727e-11	18.006
SPP1	0.821658	7.62865	7.31206	1.10958e-12	2.53139e-11	17.7239
RSPH1	-0.641313	3.05283	-7.30462	1.16622e-12	2.65685e-11	17.675
LY86	0.552988	3.83794	7.27324	1.43822e-12	3.24266e-11	17.4692
CD53	0.644901	4.25517	7.26055	1.56526e-12	3.5018e-11	17.3861
TNFRSF12A	0.515293	6.16281	7.25826	1.58922e-12	3.5505e-11	17.3712
FCER1G	0.715232	6.57698	7.25652	1.60779e-12	3.58704e-11	17.3598
LSP1	0.534407	4.08577	7.25206	1.65622e-12	3.67985e-11	17.3307
CYBB	0.703739	3.87714	7.23468	1.85914e-12	4.10253e-11	17.2173
IGFBP6	0.71455	4.25315	7.21057	2.18157e-12	4.7685e-11	17.0603
MPEG1	0.594945	3.55245	7.19501	2.41836e-12	5.27184e-11	16.9592
FSCN1	0.679347	5.79188	7.18501	2.5836e-12	5.60185e-11	16.8944
ARHGDIB	0.545918	6.01493	7.16786	2.89338e-12	6.20696e-11	16.7833
LBH	0.500964	5.55713	7.16322	2.98337e-12	6.37152e-11	16.7532
RGCC	0.585291	5.28433	7.06535	5.66799e-12	1.17237e-10	16.1237
LRRC17	0.572352	2.45698	7.06307	5.75275e-12	1.18839e-10	16.1092
FAM20A	0.749334	3.91518	7.06137	5.81691e-12	1.20011e-10	16.0983
IBSP	0.577812	2.0792	7.03807	6.76981e-12	1.39138e-10	15.9496
PLEK	0.54795	3.68991	7.01384	7.92354e-12	1.61213e-10	15.7953
ZMYND10	-0.644883	2.72089	-7.01236	8.00042e-12	1.62571e-10	15.7858
ACKR1	0.522	2.55741	7.01134	8.05336e-12	1.63442e-10	15.7794
CEMIP	0.592848	3.67065	6.99001	9.24642e-12	1.86485e-10	15.6439
MORN5	-0.663151	2.25298	-6.98533	9.53059e-12	1.915e-10	15.6143
TPSAB1	0.654306	2.29776	6.97196	1.03899e-11	2.07992e-10	15.5297
EFEMP2	0.513212	5.28003	6.94576	1.23022e-11	2.45059e-10	15.3641
TPSB2	0.570085	2.15444	6.94447	1.24042e-11	2.46787e-10	15.356
C9orf24	-0.901676	2.85841	-6.94372	1.24644e-11	2.4768e-10	15.3512
FAM81B	-0.678716	2.09882	-6.91719	1.47808e-11	2.89793e-10	15.1842
ICAM1	0.765703	5.08518	6.89747	1.6772e-11	3.26066e-10	15.0604
SPI1	0.580206	4.39603	6.89374	1.7178e-11	3.33559e-10	15.037
ALOX5AP	0.778185	4.80415	6.85352	2.22073e-11	4.25092e-10	14.7854
TYROBP	0.665017	6.99027	6.83771	2.45571e-11	4.66211e-10	14.6869
CCL19	0.535966	1.92039	6.8295	2.58733e-11	4.88332e-10	14.6358
SASH3	0.50297	3.3517	6.81933	2.75979e-11	5.19669e-10	14.5726
SELPLG	0.513849	3.70861	6.75935	4.03275e-11	7.48907e-10	14.2012
SKAP1	-0.517976	3.82234	-6.72839	4.89974e-11	8.92491e-10	14.0106
ROPN1L	-0.641407	2.16535	-6.68416	6.46324e-11	1.16677e-09	13.7396
LYZ	0.982589	5.39794	6.65238	7.87929e-11	1.4067e-09	13.5457
SPEF1	-0.535845	2.71427	-6.63024	9.04152e-11	1.60182e-09	13.4111
RNASE6	0.627872	4.39905	6.6162	9.86363e-11	1.73606e-09	13.326
C7orf57	-0.55691	1.60303	-6.59293	1.13911e-10	1.99406e-09	13.1852
TRIL	0.512341	3.08276	6.56827	1.32629e-10	2.30179e-09	13.0364
CDC42EP1	0.512922	6.23477	6.52573	1.72253e-10	2.95774e-09	12.7808
IL6	0.52248	2.17846	6.51997	1.78437e-10	3.05945e-09	12.7464
CDKN1A	0.531482	5.14644	6.51364	1.8549e-10	3.17157e-09	12.7085
HOXA5	0.749429	2.62199	6.48944	2.1504e-10	3.64599e-09	12.564
ZFP36	0.698189	7.28313	6.48208	2.24909e-10	3.79939e-09	12.5201
HOXA3	0.591955	2.36429	6.43305	3.02978e-10	5.00068e-09	12.229
HSPB8	0.55999	3.25621	6.35098	4.96899e-10	7.98941e-09	11.7458
STAR	-0.651483	2.08344	-6.34876	5.03566e-10	8.07252e-09	11.7328
SRGN	0.580474	6.18809	6.31879	6.0248e-10	9.49816e-09	11.5577
CASC1	-0.550852	2.27178	-6.31029	6.3383e-10	9.9536e-09	11.5082
PTGER2	0.614906	2.92876	6.30871	6.39844e-10	1.00383e-08	11.4989
C5orf49	-0.576673	2.29709	-6.29089	7.11516e-10	1.10768e-08	11.3953
EGR1	0.807291	6.76877	6.27893	7.63942e-10	1.18247e-08	11.3259
CCL2	0.675947	5.26356	6.24661	9.2536e-10	1.41072e-08	11.1389
GSTA1	-0.833575	3.0912	-6.2242	1.05637e-09	1.59989e-08	11.0097
SCGB1D2	-1.06146	5.87316	-6.21572	1.11056e-09	1.67725e-08	10.9609
ZNF521	0.589486	2.45399	6.21077	1.1434e-09	1.71723e-08	10.9324
PHLDA1	0.517231	3.42791	6.20876	1.15703e-09	1.73448e-08	10.9209
PVALB	0.525709	2.04857	6.19931	1.2232e-09	1.82184e-08	10.8666
CCL4	0.550789	3.6028	6.19687	1.24084e-09	1.84643e-08	10.8527
DSC3	0.500796	1.88219	6.13122	1.82238e-09	2.63659e-08	10.4779
TCEA3	-0.507163	4.73743	-6.12754	1.86197e-09	2.69146e-08	10.4569
ADRA1B	0.54582	2.42372	6.08239	2.42038e-09	3.42816e-08	10.2013
FOXJ1	-0.801581	5.23467	-6.077	2.49709e-09	3.52755e-08	10.1709
SLC38A5	0.518511	2.69795	6.06763	2.63606e-09	3.71091e-08	10.1181
APOE	0.608441	7.58728	6.06545	2.66951e-09	3.75146e-08	10.1058
OLFML2A	0.543769	3.62971	6.06057	2.7458e-09	3.85198e-08	10.0784
FOSB	0.966977	4.00965	5.99572	3.98679e-09	5.47421e-08	9.71512
NR2F1	0.575167	3.37877	5.98825	4.1608e-09	5.69864e-08	9.67351
MGP	0.63533	5.0123	5.96349	4.79275e-09	6.49813e-08	9.53584
GMPR	-0.629068	5.61014	-5.94928	5.19679e-09	6.98737e-08	9.45705
EGR3	0.516459	2.43654	5.94413	5.35101e-09	7.18278e-08	9.42858
MMP9	0.856239	4.58314	5.93919	5.50338e-09	7.34466e-08	9.40125
FGL2	0.55684	3.53596	5.91831	6.19555e-09	8.21418e-08	9.28594
CAV1	0.512266	4.49322	5.91089	6.46153e-09	8.53882e-08	9.24504
RARRES1	0.933091	4.78039	5.89915	6.90467e-09	9.06518e-08	9.18049
FOS	0.802348	6.79529	5.89029	7.25903e-09	9.47498e-08	9.13179
LRRC32	0.559464	4.30449	5.84516	9.35701e-09	1.19267e-07	8.88482
JUNB	0.550978	8.01794	5.83122	1.01168e-08	1.28446e-07	8.80889
EPHB3	0.572532	4.67529	5.82727	1.03433e-08	1.31012e-07	8.78736
FOXL2	-0.555421	2.19692	-5.80758	1.15456e-08	1.44656e-07	8.68043
SCD	0.568969	5.31504	5.78809	1.28698e-08	1.59967e-07	8.57487
CAPSL	-0.686349	2.63426	-5.77096	1.41545e-08	1.74371e-07	8.48238
SDC2	0.551537	4.27074	5.75714	1.52822e-08	1.86558e-07	8.40788
TYMP	0.547202	4.8463	5.74818	1.60588e-08	1.95448e-07	8.35971
FAM166B	-0.592714	2.66311	-5.74	1.68017e-08	2.04029e-07	8.31577
FBLN5	0.504778	4.54415	5.73897	1.68977e-08	2.04888e-07	8.31023
KLHDC8A	-0.64342	3.49663	-5.72671	1.80807e-08	2.18088e-07	8.24448
SMKR1	-0.517887	3.75213	-5.71684	1.9091e-08	2.29589e-07	8.19166
IMPG2	-0.617234	2.06194	-5.70863	1.99737e-08	2.39491e-07	8.14775
WDR38	-0.573688	2.44257	-5.70178	2.07398e-08	2.47943e-07	8.11119
TUBA1A	0.550289	6.98978	5.68631	2.25787e-08	2.68143e-07	8.02868
EFS	0.56152	3.39582	5.59441	3.72444e-08	4.26046e-07	7.54281
CCNO	-0.599434	3.59436	-5.59228	3.76767e-08	4.30078e-07	7.53161
EGFL6	0.600404	4.49874	5.5671	4.31616e-08	4.86508e-07	7.39975
CLEC11A	0.566785	5.27709	5.54505	4.8597e-08	5.40989e-07	7.2847
OSR2	0.522596	3.25865	5.52634	5.3727e-08	5.91985e-07	7.18738
GJA5	0.521286	2.82373	5.52271	5.47812e-08	6.0278e-07	7.16854
PLAT	0.655252	4.87759	5.47654	7.0081e-08	7.57728e-07	6.92977
FOXA2	-0.555061	2.69416	-5.4275	9.08633e-08	9.58717e-07	6.67813
RXRG	-0.513063	1.95311	-5.3741	1.20297e-07	1.23937e-06	6.40639
TREM2	0.521944	4.56638	5.35702	1.31529e-07	1.34993e-06	6.31997
IER3	0.548463	6.14977	5.33429	1.4807e-07	1.49936e-06	6.20533
KIAA1324	-0.723437	2.79075	-5.32275	1.57218e-07	1.58245e-06	6.14732
CLIC3	0.590751	4.20147	5.26719	2.09528e-07	2.06906e-06	5.8695
PPP1R1B	-0.779202	4.57814	-5.187	3.15764e-07	3.00794e-06	5.47311
ID1	0.629692	5.08671	5.17526	3.35169e-07	3.17224e-06	5.4155
SFRP1	0.626599	2.91369	5.16683	3.49796e-07	3.28759e-06	5.37424
C3	0.826046	8.1426	5.1404	3.99797e-07	3.70295e-06	5.24523
CDC42EP5	0.617025	4.70859	5.10831	4.69834e-07	4.27391e-06	5.08941
C2orf88	-0.725286	4.45396	-5.10532	4.76938e-07	4.33397e-06	5.07492
ST6GALNAC5	0.640486	3.91917	5.07645	5.51065e-07	4.96019e-06	4.93553
IL32	0.55216	5.17828	5.04861	6.33013e-07	5.59507e-06	4.80181
AGR3	-0.747097	2.92027	-5.04492	6.44729e-07	5.6893e-06	4.78413
DES	0.547541	2.9459	5.01525	7.46826e-07	6.52616e-06	4.6424
MMP1	0.648736	2.3562	4.94784	1.04009e-06	8.73943e-06	4.32326
PLA2G2A	0.542682	2.53265	4.89898	1.31923e-06	1.08593e-05	4.09439
FST	0.620651	3.27475	4.88767	1.39351e-06	1.13874e-05	4.04167
SCGB2A1	-0.886829	6.95062	-4.88571	1.40678e-06	1.14807e-05	4.03255
IGFBP5	0.597372	5.98915	4.87781	1.46149e-06	1.18733e-05	3.99584
C20orf85	-0.841621	2.64462	-4.87265	1.49836e-06	1.21557e-05	3.97187
HLA-DQA1	0.669434	4.5873	4.85921	1.59858e-06	1.2877e-05	3.90959
FXYD3	-0.565901	5.2534	-4.75703	2.60276e-06	1.98303e-05	3.44109
NR4A1	0.51298	4.04534	4.75021	2.68803e-06	2.04318e-05	3.41013
WNT7A	0.679052	3.96814	4.72367	3.04603e-06	2.28206e-05	3.29009
IGLL5	0.799908	3.56989	4.68172	3.70724e-06	2.73936e-05	3.10159
LGR5	-0.72194	3.55135	-4.66933	3.92776e-06	2.88125e-05	3.04617
KRT6A	0.686663	3.33806	4.56747	6.28311e-06	4.34313e-05	2.59598
LAMP5	0.538587	4.33219	4.48691	9.05506e-06	5.98552e-05	2.24633
ANPEP	0.543868	3.6149	4.41034	1.27506e-05	8.13252e-05	1.91933
LPAR3	-0.553333	5.20483	-4.35016	1.66282e-05	0.000102578	1.66598
PTGDS	0.749973	6.38912	4.34497	1.70112e-05	0.000104662	1.64426
LIX1	0.622071	2.74883	4.31082	1.97474e-05	0.000119586	1.50208
CCL5	0.540553	4.69211	4.301	2.06089e-05	0.000124199	1.4614
SPDEF	-0.584819	4.16426	-4.24502	2.62495e-05	0.000152894	1.23105
SCGB1D1	-0.682394	2.65875	-4.24203	2.65886e-05	0.000154591	1.21883
KLK6	0.672014	7.11179	4.16587	3.67867e-05	0.000205562	0.910152
AGR2	-0.524503	2.84326	-4.08198	5.23014e-05	0.000280217	0.576164
SPOCK2	0.548427	5.71189	3.98361	7.84093e-05	0.000398451	0.192648
PIGR	-0.598879	2.73665	-3.97158	8.2346e-05	0.000415454	0.146313
CLDN16	0.73532	4.8777	3.96729	8.37937e-05	0.000421706	0.129831
DLK1	-0.54874	2.32641	-3.96225	8.55233e-05	0.000428942	0.110512
RSPO3	0.536646	3.00894	3.91995	0.000101455	0.000497001	-0.0509253
OVGP1	-0.676694	3.38769	-3.73393	0.000211133	0.00093898	-0.74142
FOXQ1	0.501721	5.49786	3.68131	0.000258374	0.00111923	-0.931024
CCDC146	-0.519214	4.34062	-3.65036	0.000290629	0.00123611	-1.04135
HPN	-0.520414	4.5369	-3.62683	0.000317641	0.0013329	-1.12463
GPX3	0.577558	7.25579	3.59551	0.000357273	0.00147421	-1.23471
CXCL9	0.548384	3.88701	3.499	0.000510509	0.00200327	-1.56817
TFF3	-0.516939	3.03106	-3.33378	0.000923028	0.0033222	-2.11901
MMP7	0.63015	6.29175	3.27768	0.00112254	0.00392924	-2.30025
SPON1	0.504447	7.58023	3.13758	0.00180825	0.00592607	-2.74005
DAPL1	-0.594752	5.60136	-3.03045	0.0025737	0.00799648	-3.06388
SST	-0.71359	5.70242	-2.6692	0.00786084	0.0207185	-4.07583

## Sheet: GO-BP
ID	Description	GeneRatio	BgRatio	pvalue	p.adjust	qvalue	geneID	Count
GO:0030198	extracellular matrix organization	113/567	393/18862	1.05153e-79	3.23372e-76	2.11987e-76	COL5A2/COL5A1/FAP/COL3A1/SPARC/FBN1/COL1A1/ITGA11/COL11A1/COL8A1/CRISPLD2/MMP2/VCAN/LUM/FN1/AEBP1/ADAM12/ADAMTS12/ADAMTS2/COL6A3/COL1A2/DCN/CTSK/CCDC80/THBS1/COL10A1/POSTN/ANTXR1/MMP11/SFRP2/COL6A2/LOX/COL16A1/BGN/EMILIN1/SERPINE1/MMP14/LOXL1/PDPN/LOXL2/MMP19/ITGA5/COL5A3/ECM2/VCAM1/TGFBI/TIMP2/COL6A1/CREB3L1/PDGFRA/SULF1/COL12A1/DPT/GREM1/LAMA4/SH3PXD2B/MMP13/COL4A1/ADAM19/LRP1/COMP/HAS2/NID1/HT…	113
GO:0043062	extracellular structure organization	113/567	394/18862	1.43849e-79	3.23372e-76	2.11987e-76	COL5A2/COL5A1/FAP/COL3A1/SPARC/FBN1/COL1A1/ITGA11/COL11A1/COL8A1/CRISPLD2/MMP2/VCAN/LUM/FN1/AEBP1/ADAM12/ADAMTS12/ADAMTS2/COL6A3/COL1A2/DCN/CTSK/CCDC80/THBS1/COL10A1/POSTN/ANTXR1/MMP11/SFRP2/COL6A2/LOX/COL16A1/BGN/EMILIN1/SERPINE1/MMP14/LOXL1/PDPN/LOXL2/MMP19/ITGA5/COL5A3/ECM2/VCAM1/TGFBI/TIMP2/COL6A1/CREB3L1/PDGFRA/SULF1/COL12A1/DPT/GREM1/LAMA4/SH3PXD2B/MMP13/COL4A1/ADAM19/LRP1/COMP/HAS2/NID1/HT…	113
GO:0045229	external encapsulating structure organization	113/567	396/18862	2.6838e-79	4.02212e-76	2.63671e-76	COL5A2/COL5A1/FAP/COL3A1/SPARC/FBN1/COL1A1/ITGA11/COL11A1/COL8A1/CRISPLD2/MMP2/VCAN/LUM/FN1/AEBP1/ADAM12/ADAMTS12/ADAMTS2/COL6A3/COL1A2/DCN/CTSK/CCDC80/THBS1/COL10A1/POSTN/ANTXR1/MMP11/SFRP2/COL6A2/LOX/COL16A1/BGN/EMILIN1/SERPINE1/MMP14/LOXL1/PDPN/LOXL2/MMP19/ITGA5/COL5A3/ECM2/VCAM1/TGFBI/TIMP2/COL6A1/CREB3L1/PDGFRA/SULF1/COL12A1/DPT/GREM1/LAMA4/SH3PXD2B/MMP13/COL4A1/ADAM19/LRP1/COMP/HAS2/NID1/HT…	113
GO:0001501	skeletal system development	69/567	486/18862	1.83312e-27	2.06043e-24	1.35072e-24	COL5A2/COL3A1/FBN1/COL1A1/COL11A1/MMP2/VCAN/LUM/ADAMTS12/SNAI2/COL1A2/CDH11/COL10A1/PRRX1/SFRP2/ECM1/LOX/BGN/SFRP4/MMP14/LOXL2/EPYC/TGFBI/NKX3-2/PDGFRA/SULF1/GREM1/SH3PXD2B/TGFB3/GPR68/MMP13/CHST11/COMP/HAS2/DCHS1/RUNX2/HAND2/ADAMTS4/MATN3/BMP1/TMEM119/SERPINH1/TWIST1/PAPSS2/SULF2/RASSF2/MAF/BMP4/EFEMP1/TGFBR2/GJA1/TGFB1/ROR2/GLI3/ADAMTS7/PLS3/SNAI1/MDFI/PTPRC/LRRC17/TYROBP/HOXA5/HOXA3/MGP/MMP9/O…	69
GO:0030199	collagen fibril organization	26/567	54/18862	1.30333e-25	1.17195e-22	7.68276e-23	COL5A2/COL5A1/COL3A1/COL1A1/COL11A1/LUM/AEBP1/ADAMTS2/COL1A2/MMP11/SFRP2/LOX/EMILIN1/LOXL1/LOXL2/COL5A3/COL12A1/DPT/GREM1/COMP/ADAMTS14/DDR2/SERPINH1/PXDN/CYP1B1/EFEMP2	26
GO:0032963	collagen metabolic process	33/567	109/18862	2.49372e-24	1.86863e-21	1.22499e-21	COL5A1/FAP/COL1A1/MMP2/ADAMTS2/COL1A2/CTSK/PDGFRB/MMP11/EMILIN1/MMP14/MMP19/RCN3/CREB3L1/MRC2/TGFB3/MMP13/F2R/ADAMTS14/MFAP4/SERPINH1/COL15A1/BMP4/TGFB1/VIM/ITGB1/ERRFI1/RGCC/IL6/MMP9/MMP1/KLK6/MMP7	33
GO:0001503	ossification	57/567	401/18862	8.06229e-23	5.17829e-20	3.39465e-20	COL5A2/SPARC/COL1A1/ITGA11/COL11A1/MMP2/VCAN/SNAI2/COL1A2/CDH11/SFRP2/ECM1/LOX/CTHRC1/FZD1/MMP14/ASPN/OMD/COL6A1/CREB3L1/GREM1/MRC2/TGFB3/FSTL3/COMP/DCHS1/MN1/RUNX2/HAND2/DDR2/PDLIM7/BMP1/TMEM119/EGR2/TWIST1/TWIST2/RASSF2/ENPP1/BMP4/ID3/TGFB1/ROR2/TNC/GLI3/SNAI1/KLF10/SPP1/IBSP/IL6/SRGN/MGP/MMP9/JUNB/CLEC11A/OSR2/SFRP1/IGFBP5	57
GO:0061448	connective tissue development	44/567	243/18862	4.57234e-22	2.35649e-19	1.5448e-19	COL5A1/COL1A1/COL11A1/LUM/ADAMTS12/ACTA2/SNAI2/PDGFRB/PRRX1/SFRP2/ECM1/LOX/BGN/LOXL2/EPYC/TGFBI/NKX3-2/SULF1/GREM1/SH3PXD2B/CHST11/COMP/RUNX2/HAND2/MATN3/BMP1/SERPINH1/SULF2/PDGFD/MAF/BMP4/EFEMP1/TGFBR2/TGFB1/ROR2/GLI3/ADAMTS7/SNAI1/HOXA5/HOXA3/EGR1/MGP/OSR2/WNT7A	44
GO:0031589	cell-substrate adhesion	53/567	359/18862	4.71717e-22	2.35649e-19	1.5448e-19	COL3A1/COL1A1/ITGA11/COL8A1/FN1/ADAMTS12/CCDC80/THBS1/POSTN/ANTXR1/COL16A1/EMILIN1/SERPINE1/MMP14/PDPN/ITGA5/PLAU/COL5A3/ECM2/VCAM1/ITGBL1/EDIL3/GREM1/LGALS1/LRP1/HAS2/NID1/NID2/LAMB1/AXL/JAM3/THY1/FBLN2/CD36/ACTN1/SPOCK1/CCL21/FBLN1/ITGB5/MYADM/FLNA/ITGB1/ITGB2/FERMT3/EFEMP2/SKAP1/EPHB3/FBLN5/EGFL6/ID1/SFRP1/AGR2/SPOCK2	53
GO:0051216	cartilage development	37/567	185/18862	2.86982e-20	1.29027e-17	8.45842e-18	COL1A1/COL11A1/LUM/ADAMTS12/SNAI2/PRRX1/SFRP2/ECM1/BGN/LOXL2/EPYC/TGFBI/NKX3-2/SULF1/GREM1/CHST11/COMP/RUNX2/HAND2/MATN3/BMP1/SERPINH1/SULF2/MAF/BMP4/EFEMP1/TGFBR2/TGFB1/ROR2/GLI3/ADAMTS7/SNAI1/HOXA5/HOXA3/MGP/OSR2/WNT7A	37
GO:0045785	positive regulation of cell adhesion	55/567	425/18862	4.2605e-20	1.74138e-17	1.14157e-17	COL8A1/FN1/CCDC80/SFRP2/COL16A1/EMILIN1/PDPN/CXCL12/ITGA5/KIF26B/ECM2/VCAM1/MEGF10/EDIL3/LGALS1/FSTL3/TNFSF4/ADAM19/HAS2/NID1/TPM1/IL7R/THY1/ETS1/FBLN2/CD36/PLAUR/TGFBR2/CCL21/GLI3/MYADM/FLNA/SIRPA/ITGB2/LIF/HAVCR2/PTPRC/AIF1/TGM2/IBSP/EFEMP2/ICAM1/CCL19/SASH3/SKAP1/IL6/CCL2/EGR3/CAV1/EGFL6/FOXA2/SFRP1/CCL5/AGR2/SPOCK2	55
GO:0022617	extracellular matrix disassembly	24/567	81/18862	8.54853e-18	3.20285e-15	2.09964e-15	FAP/MMP2/CTSK/MMP11/MMP14/PDPN/MMP19/TIMP2/SH3PXD2B/MMP13/LRP1/HTRA1/ADAMTS4/DDR2/BMP1/ETS1/TGFB1/FSCN1/TPSAB1/IL6/MMP9/MMP1/HPN/MMP7	24
GO:1901342	regulation of vasculature development	45/567	341/18862	5.93927e-17	2.05407e-14	1.34656e-14	THBS2/SPARC/ADAM12/DCN/THBS1/SERPINF1/ISM1/SFRP2/ECM1/EMILIN1/SERPINE1/PTGIS/ITGA5/SPHK1/APLNR/CREB3L1/FGF1/SULF1/CCL11/AQP1/GREM1/KLF2/SMOC2/TWIST1/ETS1/COL4A2/TGFBR2/GPNMB/C5AR1/C3AR1/ITGB1/CYP1B1/HSPG2/PLK2/PLXND1/ITGB2/STAB1/HMOX1/CYBB/RGCC/IL6/HOXA5/ID1/SFRP1/C3	45
GO:0045765	regulation of angiogenesis	44/567	335/18862	1.59716e-16	5.12917e-14	3.36245e-14	THBS2/SPARC/ADAM12/DCN/THBS1/SERPINF1/ISM1/SFRP2/ECM1/EMILIN1/SERPINE1/PTGIS/ITGA5/SPHK1/APLNR/CREB3L1/FGF1/SULF1/CCL11/AQP1/GREM1/KLF2/SMOC2/TWIST1/ETS1/COL4A2/TGFBR2/GPNMB/C5AR1/C3AR1/ITGB1/CYP1B1/HSPG2/PLK2/PLXND1/ITGB2/STAB1/HMOX1/CYBB/RGCC/IL6/HOXA5/SFRP1/C3	44
GO:0010810	regulation of cell-substrate adhesion	34/567	218/18862	2.82029e-15	8.45335e-13	5.54162e-13	COL1A1/COL8A1/FN1/CCDC80/THBS1/POSTN/COL16A1/EMILIN1/SERPINE1/MMP14/PDPN/ITGA5/PLAU/ECM2/EDIL3/GREM1/LGALS1/LRP1/HAS2/NID1/THY1/FBLN2/CD36/SPOCK1/CCL21/FBLN1/MYADM/FLNA/EFEMP2/SKAP1/EGFL6/SFRP1/AGR2/SPOCK2	34
GO:0050673	epithelial cell proliferation	48/567	428/18862	3.56319e-15	9.43574e-13	6.18563e-13	FAP/SPARC/COL8A1/SNAI2/THBS1/SERPINF1/SFRP2/ECM1/MMP14/LOXL2/SCG2/CXCL12/APLNR/FGF1/SULF1/FGF7/CCL11/IGFBP4/HAS2/HTRA1/LAMB1/COL8A2/TWIST1/SULF2/BMP4/GJA1/TGFB1/C5AR1/ERRFI1/NRP2/HMOX1/RGCC/IL6/HOXA5/ZFP36/CCL2/APOE/EGR3/CAV1/OSR2/ID1/SFRP1/FST/IGFBP5/NR4A1/WNT7A/LGR5/HPN	48
GO:0002062	chondrocyte differentiation	24/567	103/18862	3.56779e-15	9.43574e-13	6.18563e-13	COL11A1/ADAMTS12/SNAI2/SFRP2/ECM1/LOXL2/TGFBI/NKX3-2/SULF1/GREM1/CHST11/COMP/RUNX2/SERPINH1/SULF2/MAF/BMP4/EFEMP1/TGFBR2/TGFB1/GLI3/ADAMTS7/OSR2/WNT7A	24
GO:0097529	myeloid leukocyte migration	33/567	218/18862	1.76969e-14	4.26739e-12	2.7975e-12	THBS1/EMILIN1/SERPINE1/MMP14/SCG2/CXCL12/NBL1/CCL11/GREM1/JAM3/PDGFD/PECAM1/CD99/RARRES2/CCL21/C5AR1/ROR2/CSF1R/C3AR1/SIRPA/ITGB2/SLIT2/DUSP1/SLAMF8/AIF1/FCER1G/CCL19/IL6/CCL2/CCL4/TREM2/CCL5/CXCL9	33
GO:0002685	regulation of leukocyte migration	32/567	205/18862	1.83536e-14	4.26739e-12	2.7975e-12	THBS1/ECM1/EMILIN1/SERPINE1/MMP14/CXCL12/NBL1/GREM1/CXCL14/PLVAP/JAM3/PDGFD/THY1/CD99/RARRES2/CCL21/C5AR1/CSF1R/C3AR1/MSN/SLIT2/DUSP1/HMOX1/SLAMF8/AIF1/ICAM1/CCL19/IL6/CCL2/CCL4/TREM2/CCL5	32
GO:0033627	cell adhesion mediated by integrin	20/567	72/18862	1.8983e-14	4.26739e-12	2.7975e-12	FBN1/ITGA11/SNAI2/SFRP2/COL16A1/SERPINE1/ITGA5/PLAU/ITGBL1/JAM3/CCL21/ITGB5/ITGB1/CYP1B1/ITGB2/LIF/FERMT3/ICAM1/SKAP1/CCL5	20
GO:0035987	endodermal cell differentiation	16/567	44/18862	6.89756e-14	1.47673e-11	9.68078e-12	COL5A2/COL5A1/COL11A1/COL8A1/MMP2/FN1/INHBA/MMP14/ITGA5/COL6A1/COL12A1/LAMB1/COL4A2/ITGB5/ITGB2/MMP9	16
GO:0071674	mononuclear cell migration	30/567	190/18862	8.95601e-14	1.83028e-11	1.19985e-11	THBS1/ECM1/SERPINE1/CXCL12/NBL1/CCL11/GREM1/CXCL14/PDGFD/CH25H/PECAM1/CD99/RARRES2/CCL21/C5AR1/CSF1R/GPR183/C3AR1/MSN/SIRPA/SLIT2/DUSP1/SLAMF8/AIF1/ICAM1/CCL19/IL6/CCL2/CCL4/CCL5	30
GO:0060326	cell chemotaxis	38/567	306/18862	1.20823e-13	2.3394e-11	1.5336e-11	PDGFRB/THBS1/LOX/SERPINE1/SCG2/CXCL12/VCAM1/NBL1/PDGFRA/FGF1/CCL11/GREM1/CXCL14/SMOC2/JAM3/PDGFD/CH25H/RARRES2/CCL21/C5AR1/LPAR1/CSF1R/GPR183/C3AR1/ITGB2/SLIT2/DUSP1/SLAMF8/AIF1/FCER1G/CCL19/IL6/CCL2/CCL4/EGR3/NR4A1/CCL5/CXCL9	38
GO:0001706	endoderm formation	17/567	53/18862	1.24879e-13	2.3394e-11	1.5336e-11	COL5A2/COL5A1/COL11A1/COL8A1/MMP2/FN1/INHBA/MMP14/ITGA5/COL6A1/COL12A1/LAMB1/COL4A2/ITGB5/ITGB2/DUSP1/MMP9	17
GO:0060348	bone development	30/567	193/18862	1.37062e-13	2.45577e-11	1.60989e-11	FBN1/COL1A1/SFRP2/LOX/BGN/SFRP4/MMP14/EPYC/SULF1/GREM1/SH3PXD2B/TGFB3/GPR68/MMP13/COMP/HAS2/DCHS1/TMEM119/SERPINH1/TWIST1/SULF2/BMP4/TGFBR2/GJA1/GLI3/PLS3/PTPRC/LRRC17/TYROBP/OSR2	30
GO:0022407	regulation of cell-cell adhesion	46/567	437/18862	1.42015e-13	2.45577e-11	1.60989e-11	PDPN/CXCL12/KIF26B/VCAM1/MEGF10/LGALS1/FSTL3/TNFSF4/C1QTNF1/ADAM19/HAS2/IL7R/THY1/TENM3/ETS1/BMP4/PLAUR/TGFBR2/VSIG4/GPNMB/TGFB1/CCL21/GLI3/MYADM/LAPTM5/SIRPA/ITGB2/HAVCR2/FERMT3/PTPRC/AIF1/RGCC/ICAM1/CCL19/SASH3/SKAP1/IL6/CCL2/FOXJ1/EGR3/FGL2/CAV1/LRRC32/EPHB3/FOXA2/CCL5	46
GO:0030574	collagen catabolic process	16/567	47/18862	2.28868e-13	3.70469e-11	2.42862e-11	FAP/MMP2/ADAMTS2/CTSK/MMP11/MMP14/MMP19/MRC2/MMP13/ADAMTS14/COL15A1/ITGB1/MMP9/MMP1/KLK6/MMP7	16
GO:0050920	regulation of chemotaxis	32/567	224/18862	2.30719e-13	3.70469e-11	2.42862e-11	PDGFRB/THBS1/SERPINE1/SCG2/CXCL12/NBL1/PDGFRA/FGF1/GREM1/CXCL14/SMOC2/JAM3/PDGFD/SEMA3C/TGFB1/RARRES2/CCL21/C5AR1/LPAR1/CSF1R/GPR183/C3AR1/SLIT2/DUSP1/SLAMF8/AIF1/CCL19/IL6/CCL2/CCL4/TREM2/CCL5	32
GO:0007159	leukocyte cell-cell adhesion	41/567	366/18862	4.11827e-13	6.38473e-11	4.18553e-11	CXCL12/ITGA5/VCAM1/CERCAM/NT5E/LGALS1/TNFSF4/HAS2/IL7R/THY1/PECAM1/ETS1/BMP4/TGFBR2/VSIG4/GPNMB/CCL21/GLI3/OLR1/ITGB1/LAPTM5/MSN/SIRPA/ITGB2/HAVCR2/FERMT3/PTPRC/AIF1/ICAM1/CCL19/SASH3/SELPLG/SKAP1/IL6/CCL2/FOXJ1/EGR3/FGL2/CAV1/LRRC32/CCL5	41
GO:0007160	cell-matrix adhesion	32/567	230/18862	4.842e-13	7.25655e-11	4.75706e-11	COL3A1/ITGA11/FN1/ADAMTS12/THBS1/POSTN/COL16A1/EMILIN1/SERPINE1/MMP14/PLAU/COL5A3/ECM2/VCAM1/ITGBL1/GREM1/LRP1/NID1/NID2/JAM3/THY1/CD36/ACTN1/CCL21/ITGB5/ITGB1/ITGB2/FERMT3/EFEMP2/SKAP1/FBLN5/SFRP1	32
GO:1901654	response to ketone	29/567	193/18862	8.51409e-13	1.23482e-10	8.09489e-11	THBS1/SERPINF1/GJB2/AQP1/PLN/FIBIN/TGFB3/TNFSF4/KLF2/TGFB1/CCL21/TNC/ERRFI1/MSN/IGFBP7/SLIT2/DUSP1/SLIT3/SPP1/CYBB/ICAM1/CCL19/CDKN1A/STAR/PTGER2/FOSB/CAV1/FOS/SFRP1	29
GO:0001649	osteoblast differentiation	31/567	223/18862	1.15392e-12	1.62126e-10	1.06282e-10	COL1A1/ITGA11/VCAN/SNAI2/SFRP2/LOX/CTHRC1/FZD1/COL6A1/CREB3L1/GREM1/MRC2/RUNX2/HAND2/DDR2/PDLIM7/TMEM119/TWIST1/TWIST2/RASSF2/BMP4/ID3/TNC/GLI3/SNAI1/SPP1/IBSP/IL6/JUNB/SFRP1/IGFBP5	31
GO:0048705	skeletal system morphogenesis	30/567	213/18862	1.90444e-12	2.59466e-10	1.70094e-10	COL1A1/COL11A1/MMP2/PRRX1/SFRP2/SFRP4/MMP14/NKX3-2/PDGFRA/GREM1/TGFB3/MMP13/CHST11/COMP/HAS2/BMP1/TMEM119/SERPINH1/TWIST1/BMP4/TGFBR2/ROR2/GLI3/MDFI/HOXA5/HOXA3/MGP/OSR2/SFRP1/WNT7A	30
GO:0072001	renal system development	35/567	288/18862	2.16868e-12	2.86776e-10	1.87997e-10	FBN1/ACTA2/DCN/PDGFRB/SERPINF1/KIF26B/BICC1/PDGFRA/FGF1/SULF1/GREM1/FSTL3/COL4A1/HAS2/NID1/DCHS1/SULF2/PKD2/PDGFD/PECAM1/BMP4/ID3/GLIS2/SDC1/BASP1/GLI3/PLXND1/SLIT2/LIF/EGR1/FOXJ1/MMP9/OSR2/SFRP1/LGR5	35
GO:0001655	urogenital system development	37/567	320/18862	2.29471e-12	2.94772e-10	1.93239e-10	FBN1/ACTA2/DCN/PDGFRB/SERPINF1/KIF26B/BICC1/PDGFRA/FGF1/SULF1/GREM1/FSTL3/COL4A1/HAS2/NID1/DCHS1/SULF2/PKD2/PDGFD/PECAM1/BMP4/ID3/GLIS2/SDC1/BASP1/TNC/GLI3/PLXND1/SLIT2/LIF/EGR1/FOXJ1/MMP9/EPHB3/OSR2/SFRP1/LGR5	37
GO:0002683	negative regulation of immune system process	42/567	403/18862	2.37204e-12	2.96242e-10	1.94202e-10	COL3A1/FBN1/INHBA/THBS1/EMILIN1/CXCL12/NBL1/GREM1/TGFB3/FSTL3/TNFSF4/GPR68/HTRA1/MAFB/IL7R/AXL/THY1/BMP4/VSIG4/GPNMB/TGFB1/CCL21/CST7/GLI3/LAPTM5/TMEM176B/C1QC/SLIT2/DUSP1/HMOX1/SLAMF8/TMEM176A/HAVCR2/MNDA/PTPRC/LRRC17/TYROBP/CCL2/FOXJ1/FGL2/LRRC32/SFRP1	42
GO:0060541	respiratory system development	28/567	188/18862	2.64315e-12	3.21179e-10	2.1055e-10	SPARC/CRISPLD2/ADAMTS2/PDGFRB/MSC/LOX/MMP14/PDPN/RCN3/PDGFRA/FGF1/FGF7/HEG1/ALDH1A3/TGFB3/FSTL3/KLF2/BMP4/TGFBR2/BASP1/TNC/GLI3/ERRFI1/LIF/HOXA5/FOXJ1/IGFBP5/SPDEF	28
GO:0048771	tissue remodeling	27/567	175/18862	2.77774e-12	3.28651e-10	2.15448e-10	MMP2/BGN/CTHRC1/MMP14/GREM1/TGFB3/F2R/HAND2/DDR2/AXL/TMEM119/RASSF2/SEMA3C/GPNMB/GJA1/TGFB1/CSF1R/FLNA/LIF/TGM2/SPP1/IL6/HOXA3/CAV1/SFRP1/IGFBP5/RSPO3	27
GO:0001704	formation of primary germ layer	22/567	115/18862	3.64068e-12	4.19705e-10	2.75139e-10	COL5A2/COL5A1/COL11A1/COL8A1/MMP2/FN1/INHBA/SFRP2/MMP14/ITGA5/COL6A1/COL12A1/LAMB1/BMP4/COL4A2/GJA1/ITGB5/ITGB1/SNAI1/ITGB2/DUSP1/MMP9	22
GO:0007178	transmembrane receptor protein serine/threonine kinase signaling pathway	39/567	358/18862	3.76502e-12	4.23188e-10	2.77422e-10	COL3A1/FBN1/INHBA/COL1A2/THBS1/SFRP2/LOX/TGFB1I1/EMILIN1/SFRP4/ASPN/NBL1/SULF1/FSTL1/GREM1/HTRA3/TGFB3/FSTL3/CHST11/COMP/PMEPA1/LTBP2/HTRA1/RUNX2/CILP/DAB2/BMP4/TGFBR2/TGFB1/VIM/ROR2/ITGB5/EGR1/CAV1/FOS/LRRC32/ID1/SFRP1/FST	39
GO:0007369	gastrulation	27/567	179/18862	4.80381e-12	5.14269e-10	3.37131e-10	COL5A2/COL5A1/COL11A1/COL8A1/MMP2/FN1/INHBA/SFRP2/MMP14/ITGA5/APLNR/COL6A1/COL12A1/LAMB1/BMP4/COL4A2/TGFBR2/GJA1/ITGB5/MYADM/ITGB1/SNAI1/ITGB2/DUSP1/MMP9/FOXA2/SFRP1	27
GO:0090287	regulation of cellular response to growth factor stimulus	35/567	296/18862	4.80411e-12	5.14269e-10	3.37131e-10	FBN1/ADAMTS12/DCN/THBS1/SFRP2/LOX/TGFB1I1/EMILIN1/SFRP4/ASPN/ITGA5/NBL1/CREB3L1/FGF1/SULF1/FSTL1/GREM1/HTRA3/SHISA2/TGFB3/FSTL3/CHST11/PMEPA1/HTRA1/SMOC2/TMEM204/SULF2/DAB2/BMP4/TGFBR2/TGFB1/SLIT2/CAV1/SFRP1/FST	35
GO:0007492	endoderm development	18/567	76/18862	7.63129e-12	7.97913e-10	5.23075e-10	COL5A2/COL5A1/COL11A1/COL8A1/MMP2/FN1/INHBA/MMP14/ITGA5/COL6A1/COL12A1/LAMB1/BMP4/COL4A2/ITGB5/ITGB2/DUSP1/MMP9	18
GO:0060485	mesenchyme development	34/567	287/18862	9.25665e-12	9.45861e-10	6.20063e-10	COL1A1/FN1/ACTA2/SNAI2/PDGFRB/SFRP2/TGFB1I1/PDPN/LOXL2/EDNRA/ACTG2/GREM1/TGFB3/DACT3/HAS2/DCHS1/HAND2/TWIST1/PKD2/DAB2/BMP4/SEMA3C/TGFBR2/BASP1/TGFB1/FLNA/SNAI1/NRP2/RGCC/IL6/HOXA5/FOXA2/SFRP1/HPN	34
GO:0010811	positive regulation of cell-substrate adhesion	22/567	121/18862	1.0554e-11	1.05446e-09	6.91257e-10	COL8A1/FN1/CCDC80/COL16A1/EMILIN1/ITGA5/ECM2/EDIL3/HAS2/NID1/THY1/FBLN2/CD36/CCL21/MYADM/FLNA/EFEMP2/SKAP1/EGFL6/SFRP1/AGR2/SPOCK2	22
GO:0022612	gland morphogenesis	21/567	111/18862	1.41272e-11	1.35141e-09	8.85918e-10	FGF1/SULF1/FGF7/CCL11/TGFB3/SULF2/BMP4/SEMA3C/TGFBR2/TGFB1/TNC/GLI3/CSF1R/PLXND1/MSN/TGM2/IL6/CAV1/SFRP1/IGFBP5/HPN	21
GO:0071675	regulation of mononuclear cell migration	21/567	111/18862	1.41272e-11	1.35141e-09	8.85918e-10	THBS1/ECM1/SERPINE1/CXCL12/NBL1/GREM1/CXCL14/PDGFD/RARRES2/CCL21/C5AR1/CSF1R/C3AR1/MSN/SLIT2/DUSP1/SLAMF8/AIF1/CCL2/CCL4/CCL5	21
GO:0032964	collagen biosynthetic process	15/567	51/18862	1.44558e-11	1.35403e-09	8.87638e-10	COL5A1/COL1A1/PDGFRB/EMILIN1/RCN3/CREB3L1/TGFB3/F2R/SERPINH1/BMP4/TGFB1/VIM/ERRFI1/RGCC/IL6	15
GO:1902105	regulation of leukocyte differentiation	33/567	279/18862	1.96526e-11	1.79381e-09	1.17594e-09	FBN1/INHBA/MMP14/FSTL3/TNFSF4/GPR68/MAFB/IL7R/AXL/RASSF2/BMP4/TGFBR2/TGFB1/ROR2/GLI3/KLF10/TMEM176B/C1QC/EVI2B/LIF/SLAMF8/TMEM176A/PTPRC/LRRC17/TYROBP/CCL19/SASH3/FOXJ1/EGR3/FGL2/FOS/TREM2/SFRP1	33
GO:0007162	negative regulation of cell adhesion	34/567	295/18862	1.9949e-11	1.79381e-09	1.17594e-09	COL1A1/SNAI2/THBS1/POSTN/SERPINE1/MMP14/CXCL12/TGFBI/LGALS1/TNFSF4/C1QTNF1/LRP1/JAM3/BMP4/VSIG4/GPNMB/TGFB1/SPOCK1/CCL21/TNC/GLI3/FBLN1/MYADM/LAPTM5/CYP1B1/PLXND1/DUSP1/HAVCR2/PTPRC/ARHGDIB/RGCC/FOXJ1/FGL2/LRRC32	34
GO:0030324	lung development	25/567	163/18862	2.05584e-11	1.81236e-09	1.1881e-09	SPARC/CRISPLD2/ADAMTS2/PDGFRB/LOX/MMP14/PDPN/RCN3/PDGFRA/FGF1/FGF7/HEG1/TGFB3/FSTL3/KLF2/BMP4/TGFBR2/TNC/GLI3/ERRFI1/LIF/HOXA5/FOXJ1/IGFBP5/SPDEF	25
GO:0001822	kidney development	33/567	280/18862	2.16619e-11	1.87292e-09	1.2278e-09	FBN1/ACTA2/DCN/PDGFRB/SERPINF1/KIF26B/BICC1/PDGFRA/FGF1/SULF1/GREM1/FSTL3/HAS2/NID1/DCHS1/SULF2/PKD2/PDGFD/PECAM1/BMP4/ID3/GLIS2/SDC1/BASP1/GLI3/PLXND1/SLIT2/LIF/EGR1/FOXJ1/MMP9/OSR2/SFRP1	33
GO:0030323	respiratory tube development	25/567	167/18862	3.53785e-11	3.00117e-09	1.96742e-09	SPARC/CRISPLD2/ADAMTS2/PDGFRB/LOX/MMP14/PDPN/RCN3/PDGFRA/FGF1/FGF7/HEG1/TGFB3/FSTL3/KLF2/BMP4/TGFBR2/TNC/GLI3/ERRFI1/LIF/HOXA5/FOXJ1/IGFBP5/SPDEF	25
GO:0071559	response to transforming growth factor beta	31/567	257/18862	4.89022e-11	4.07156e-09	2.66913e-09	COL3A1/FBN1/COL1A1/COL1A2/THBS1/POSTN/LOX/TGFB1I1/EMILIN1/ASPN/MXRA5/HTRA3/TGFB3/CHST11/PMEPA1/LTBP2/HTRA1/CILP/PDGFD/DAB2/COL4A2/TGFBR2/TGFB1/ITGB5/STAR/CAV1/FOS/LRRC32/ID1/SFRP1/WNT7A	31
GO:0002688	regulation of leukocyte chemotaxis	21/567	119/18862	5.62703e-11	4.49131e-09	2.94429e-09	THBS1/SERPINE1/CXCL12/NBL1/GREM1/CXCL14/JAM3/RARRES2/CCL21/C5AR1/CSF1R/C3AR1/SLIT2/DUSP1/SLAMF8/AIF1/CCL19/IL6/CCL2/CCL4/CCL5	21
GO:0010712	regulation of collagen metabolic process	14/567	47/18862	5.75345e-11	4.49131e-09	2.94429e-09	FAP/PDGFRB/EMILIN1/CREB3L1/TGFB3/F2R/MFAP4/BMP4/TGFB1/VIM/ITGB1/ERRFI1/RGCC/IL6	14
GO:1903053	regulation of extracellular matrix organization	14/567	47/18862	5.75345e-11	4.49131e-09	2.94429e-09	FAP/AEBP1/ANTXR1/EMILIN1/PDPN/LRP1/HAS2/DDR2/ETS1/TGFB1/FSCN1/RGCC/EFEMP2/IL6	14
GO:0050678	regulation of epithelial cell proliferation	38/567	374/18862	5.79395e-11	4.49131e-09	2.94429e-09	SPARC/SNAI2/THBS1/SERPINF1/SFRP2/ECM1/SCG2/CXCL12/APLNR/FGF1/SULF1/FGF7/CCL11/HAS2/HTRA1/LAMB1/TWIST1/SULF2/BMP4/GJA1/TGFB1/C5AR1/ERRFI1/NRP2/HMOX1/RGCC/HOXA5/ZFP36/CCL2/APOE/EGR3/CAV1/OSR2/ID1/SFRP1/NR4A1/WNT7A/HPN	38
GO:0002687	positive regulation of leukocyte migration	22/567	133/18862	7.33362e-11	5.58847e-09	3.66354e-09	THBS1/SERPINE1/MMP14/CXCL12/CXCL14/PLVAP/JAM3/PDGFD/THY1/CD99/RARRES2/CCL21/C5AR1/CSF1R/C3AR1/AIF1/ICAM1/CCL19/IL6/CCL4/TREM2/CCL5	22
GO:0031214	biomineral tissue development	24/567	160/18862	8.3899e-11	6.28683e-09	4.12135e-09	COL1A1/COL1A2/ECM1/LOX/ASPN/OMD/GREM1/TGFB3/COMP/DDR2/TMEM119/TWIST1/ENPP1/BMP4/TGFB1/ROR2/KLF10/FAM20C/SPP1/FAM20A/IBSP/SRGN/MGP/OSR2	24
GO:1903706	regulation of hemopoiesis	40/567	415/18862	9.0155e-11	6.64487e-09	4.35607e-09	FBN1/INHBA/THBS1/LOX/MMP14/FSTL3/TNFSF4/GPR68/MAFB/IL7R/AXL/RASSF2/ETS1/BMP4/TGFBR2/TGFB1/ROR2/GLI3/MYL9/KLF10/TMEM176B/C1QC/EVI2B/LIF/SLAMF8/TMEM176A/PTPRC/LRRC17/SPI1/TYROBP/CCL19/SASH3/HOXA5/ZFP36/FOXJ1/EGR3/FGL2/FOS/TREM2/SFRP1	40
GO:1900046	regulation of hemostasis	16/567	67/18862	9.80448e-11	7.00511e-09	4.59223e-09	FAP/THBS1/SERPINE1/PLAU/PDGFRA/C1QTNF1/COMP/F2R/THBD/CD36/PLAUR/TSPAN8/APOE/CAV1/PLAT/FOXA2	16
GO:0045766	positive regulation of angiogenesis	25/567	175/18862	9.97169e-11	7.00511e-09	4.59223e-09	ADAM12/THBS1/SFRP2/ECM1/SERPINE1/PTGIS/ITGA5/SPHK1/APLNR/FGF1/CCL11/AQP1/GREM1/SMOC2/TWIST1/ETS1/TGFBR2/C5AR1/C3AR1/ITGB1/CYP1B1/ITGB2/HMOX1/CYBB/C3	25
GO:1904018	positive regulation of vasculature development	25/567	175/18862	9.97169e-11	7.00511e-09	4.59223e-09	ADAM12/THBS1/SFRP2/ECM1/SERPINE1/PTGIS/ITGA5/SPHK1/APLNR/FGF1/CCL11/AQP1/GREM1/SMOC2/TWIST1/ETS1/TGFBR2/C5AR1/C3AR1/ITGB1/CYP1B1/ITGB2/HMOX1/CYBB/C3	25
GO:0048545	response to steroid hormone	35/567	330/18862	1.04103e-10	7.2007e-09	4.72045e-09	SPARC/COL1A1/THBS1/SERPINF1/LOX/GJB2/AQP1/FIBIN/TGFB3/PMEPA1/DAB2/BMP4/TGFBR2/SDC1/TGFB1/BCHE/ERRFI1/IGFBP7/SLIT2/DUSP1/SLIT3/SPP1/CYBB/ICAM1/IL6/CDKN1A/ZFP36/STAR/FOSB/CAV1/FOS/RXRG/SFRP1/SCGB2A1/SST	35
GO:0002573	myeloid leukocyte differentiation	27/567	204/18862	1.05912e-10	7.21197e-09	4.72783e-09	FBN1/INHBA/FSTL3/GPR68/MAFB/SH3PXD2A/RASSF2/BMP4/TGFBR2/TGFB1/ROR2/MYH9/CSF1R/GPR183/KLF10/C1QC/EVI2B/LIF/LRRC17/SPI1/TYROBP/CCL19/MMP9/FOS/JUNB/TREM2/SFRP1	27
GO:0042476	odontogenesis	21/567	123/18862	1.07474e-10	7.21197e-09	4.72783e-09	COL1A1/INHBA/COL1A2/SERPINE1/ASPN/PDGFRA/AQP1/TGFB3/HTRA1/HAND2/LAMB1/TWIST1/BMP4/ID3/SDC1/TNC/GLI3/FAM20C/FAM20A/OSR2/FST	21
GO:0110148	biomineralization	24/567	162/18862	1.09429e-10	7.23518e-09	4.74305e-09	COL1A1/COL1A2/ECM1/LOX/ASPN/OMD/GREM1/TGFB3/COMP/DDR2/TMEM119/TWIST1/ENPP1/BMP4/TGFB1/ROR2/KLF10/FAM20C/SPP1/FAM20A/IBSP/SRGN/MGP/OSR2	24
GO:0001667	ameboidal-type cell migration	43/567	473/18862	1.1407e-10	7.43277e-09	4.87258e-09	FAP/SPARC/FN1/DCN/THBS1/SERPINF1/LOXL2/SCG2/SRPX2/ZEB2/FGF1/FGF7/FSTL1/GREM1/HAS2/HAND2/SMOC2/DDR2/TWIST1/ETS1/BMP4/SEMA3C/TGFBR2/GJA1/TGFB1/SYDE1/MYH9/ITGB1/CYP1B1/PLK2/PLXND1/NRP2/ITGB2/SLIT2/HMOX1/ARHGDIB/RGCC/APOE/EGR3/MMP9/ID1/NR4A1/WNT7A	43
GO:0010717	regulation of epithelial to mesenchymal transition	19/567	100/18862	1.23192e-10	7.91242e-09	5.18702e-09	COL1A1/SFRP2/TGFB1I1/PDPN/LOXL2/GREM1/TGFB3/DACT3/TWIST1/DAB2/BMP4/TGFBR2/TGFB1/SNAI1/RGCC/IL6/FOXA2/SFRP1/HPN	19
GO:0071560	cellular response to transforming growth factor beta stimulus	30/567	251/18862	1.26559e-10	8.01422e-09	5.25375e-09	COL3A1/FBN1/COL1A1/COL1A2/THBS1/POSTN/LOX/TGFB1I1/EMILIN1/ASPN/HTRA3/TGFB3/CHST11/PMEPA1/LTBP2/HTRA1/CILP/PDGFD/DAB2/COL4A2/TGFBR2/TGFB1/ITGB5/STAR/CAV1/FOS/LRRC32/ID1/SFRP1/WNT7A	30
GO:1903034	regulation of response to wounding	24/567	164/18862	1.4212e-10	8.87461e-09	5.81778e-09	FAP/THBS1/SERPINE1/PLAU/PDGFRA/C1QTNF1/LRP1/F2R/SMOC2/THBD/CD36/PLAUR/GJA1/MYLK/FLNA/ITGB1/TSPAN8/ADRA2A/SPP1/TNFRSF12A/APOE/CAV1/PLAT/FOXA2	24
GO:0070372	regulation of ERK1 and ERK2 cascade	33/567	301/18862	1.50675e-10	9.27994e-09	6.08349e-09	FN1/PDGFRB/EMILIN1/TIMP3/PDGFRA/CCL11/LRP1/F2R/HAND2/PDGFD/BMP4/CD36/GPNMB/TGFB1/CCL21/C5AR1/FBLN1/CSF1R/GPR183/ERRFI1/SIRPA/DUSP1/LIF/HAVCR2/PTPRC/ICAM1/CCL19/CCL2/CCL4/APOE/TREM2/PLA2G2A/CCL5	33
GO:0030282	bone mineralization	20/567	113/18862	1.53043e-10	9.29842e-09	6.09561e-09	COL1A2/ECM1/LOX/ASPN/OMD/GREM1/TGFB3/COMP/DDR2/TMEM119/TWIST1/ENPP1/BMP4/TGFB1/ROR2/KLF10/IBSP/SRGN/MGP/OSR2	20
GO:0048608	reproductive structure development	39/567	405/18862	1.60445e-10	9.61813e-09	6.3052e-09	INHBA/DCN/PDGFRB/SERPINF1/SFRP2/MMP14/MMP19/GJB2/PDGFRA/SULF1/FSTL3/ADAM19/HTRA1/AXL/PKD2/BMP4/SDC1/BASP1/GJA1/ROR2/TNC/GLI3/FLNA/SNAI1/MDFI/SLIT2/LIF/SLIT3/SOCS3/SPP1/ICAM1/STAR/JUNB/FOXL2/SFRP1/C3/FST/WNT7A/RSPO3	39
GO:0050921	positive regulation of chemotaxis	22/567	139/18862	1.77969e-10	1.05283e-08	6.90184e-09	PDGFRB/THBS1/SERPINE1/SCG2/CXCL12/CXCL14/SMOC2/PDGFD/TGFB1/RARRES2/CCL21/C5AR1/LPAR1/CSF1R/C3AR1/SLIT2/AIF1/CCL19/IL6/CCL4/TREM2/CCL5	22
GO:0006023	aminoglycan biosynthetic process	20/567	114/18862	1.80485e-10	1.05384e-08	6.90851e-09	VCAN/LUM/DCN/PDGFRB/BGN/GALNT5/CHSY3/OMD/CHST11/HAS2/SDC1/TGFB1/B3GNT9/CHPF/HSPG2/CHST15/OGN/GPC6/CEMIP/SDC2	20
GO:0061458	reproductive system development	39/567	408/18862	1.99552e-10	1.15024e-08	7.54041e-09	INHBA/DCN/PDGFRB/SERPINF1/SFRP2/MMP14/MMP19/GJB2/PDGFRA/SULF1/FSTL3/ADAM19/HTRA1/AXL/PKD2/BMP4/SDC1/BASP1/GJA1/ROR2/TNC/GLI3/FLNA/SNAI1/MDFI/SLIT2/LIF/SLIT3/SOCS3/SPP1/ICAM1/STAR/JUNB/FOXL2/SFRP1/C3/FST/WNT7A/RSPO3	39
GO:0030595	leukocyte chemotaxis	28/567	226/18862	2.28479e-10	1.30031e-08	8.52421e-09	THBS1/SERPINE1/SCG2/CXCL12/NBL1/CCL11/GREM1/CXCL14/JAM3/CH25H/RARRES2/CCL21/C5AR1/CSF1R/GPR183/C3AR1/ITGB2/SLIT2/DUSP1/SLAMF8/AIF1/FCER1G/CCL19/IL6/CCL2/CCL4/CCL5/CXCL9	28
GO:0050818	regulation of coagulation	16/567	71/18862	2.49906e-10	1.40447e-08	9.20706e-09	FAP/THBS1/SERPINE1/PLAU/PDGFRA/C1QTNF1/F2R/THBD/CD36/PLAUR/PROCR/TSPAN8/APOE/CAV1/PLAT/FOXA2	16
GO:0022409	positive regulation of cell-cell adhesion	31/567	276/18862	2.9961e-10	1.66302e-08	1.0902e-08	PDPN/KIF26B/VCAM1/MEGF10/LGALS1/FSTL3/TNFSF4/ADAM19/HAS2/IL7R/THY1/ETS1/PLAUR/TGFBR2/CCL21/GLI3/SIRPA/ITGB2/HAVCR2/PTPRC/AIF1/ICAM1/CCL19/SASH3/SKAP1/IL6/CCL2/EGR3/CAV1/FOXA2/CCL5	31
GO:0061041	regulation of wound healing	21/567	131/18862	3.62696e-10	1.98863e-08	1.30366e-08	FAP/THBS1/SERPINE1/PLAU/PDGFRA/C1QTNF1/F2R/SMOC2/THBD/CD36/PLAUR/GJA1/MYLK/ITGB1/TSPAN8/ADRA2A/TNFRSF12A/APOE/CAV1/PLAT/FOXA2	21
GO:0006024	glycosaminoglycan biosynthetic process	19/567	107/18862	4.16104e-10	2.25398e-08	1.4776e-08	VCAN/LUM/DCN/PDGFRB/BGN/GALNT5/CHSY3/OMD/CHST11/HAS2/SDC1/TGFB1/CHPF/HSPG2/CHST15/OGN/GPC6/CEMIP/SDC2	19
GO:0090130	tissue migration	36/567	365/18862	4.28963e-10	2.29597e-08	1.50513e-08	FAP/SPARC/ACTA2/DCN/THBS1/SERPINF1/LOXL2/SCG2/SRPX2/ZEB2/ACTG2/FGF1/FGF7/FSTL1/GREM1/HAS2/SMOC2/ETS1/BMP4/TGFBR2/TGFB1/MYH9/CYP1B1/PLK2/PLXND1/NRP2/ITGB2/SLIT2/HMOX1/RGCC/APOE/EGR3/MMP9/ID1/NR4A1/WNT7A	36
GO:0007565	female pregnancy	24/567	177/18862	7.05667e-10	3.73256e-08	2.44689e-08	MMP2/COL16A1/ITGA5/EPYC/GJB2/TGFB3/THBD/ETS1/TGFBR2/GJA1/SYDE1/RGS2/IGFBP7/LIF/HAVCR2/SPP1/ARHGDIB/FOSB/MMP9/FOS/JUNB/IGFBP5/OVGP1/MMP7	24
GO:0070371	ERK1 and ERK2 cascade	33/567	320/18862	7.45329e-10	3.89651e-08	2.55437e-08	FN1/PDGFRB/EMILIN1/TIMP3/PDGFRA/CCL11/LRP1/F2R/HAND2/PDGFD/BMP4/CD36/GPNMB/TGFB1/CCL21/C5AR1/FBLN1/CSF1R/GPR183/ERRFI1/SIRPA/DUSP1/LIF/HAVCR2/PTPRC/ICAM1/CCL19/CCL2/CCL4/APOE/TREM2/PLA2G2A/CCL5	33
GO:0030193	regulation of blood coagulation	15/567	66/18862	8.0229e-10	4.14609e-08	2.71798e-08	FAP/THBS1/SERPINE1/PLAU/PDGFRA/C1QTNF1/F2R/THBD/CD36/PLAUR/TSPAN8/APOE/CAV1/PLAT/FOXA2	15
GO:0007596	blood coagulation	34/567	342/18862	1.07718e-09	5.50342e-08	3.60779e-08	FAP/COL3A1/COL1A1/FN1/COL1A2/THBS1/SERPINE1/PDPN/PLAU/PDGFRA/EHD2/C1QTNF1/F13A1/COMP/F2R/THBD/AXL/CD36/PLAUR/FBLN1/MYH9/MYL9/FLNA/PROCR/TSPAN8/ADRA2A/FERMT3/FCER1G/PLEK/IL6/APOE/CAV1/PLAT/FOXA2	34
GO:0001837	epithelial to mesenchymal transition	22/567	153/18862	1.17554e-09	5.93845e-08	3.89297e-08	COL1A1/SNAI2/SFRP2/TGFB1I1/PDPN/LOXL2/GREM1/TGFB3/DACT3/HAS2/TWIST1/DAB2/BMP4/TGFBR2/TGFB1/FLNA/SNAI1/RGCC/IL6/FOXA2/SFRP1/HPN	22
GO:0002548	monocyte chemotaxis	15/567	68/18862	1.25471e-09	6.22734e-08	4.08236e-08	SERPINE1/CXCL12/NBL1/CCL11/GREM1/CCL21/SLIT2/DUSP1/SLAMF8/AIF1/CCL19/IL6/CCL2/CCL4/CCL5	15
GO:0030178	negative regulation of Wnt signaling pathway	26/567	212/18862	1.26043e-09	6.22734e-08	4.08236e-08	SNAI2/SFRP2/CTHRC1/SFRP4/HIC1/DACT1/BICC1/ALPK2/GREM1/NKD2/SHISA2/DACT3/IGFBP4/LRP1/DAB2/BARX1/DKK2/ROR2/GLI3/MDFI/APCDD1/IGFBP6/EGR1/APOE/CAV1/SFRP1	26
GO:0007599	hemostasis	34/567	346/18862	1.45895e-09	7.12982e-08	4.67398e-08	FAP/COL3A1/COL1A1/FN1/COL1A2/THBS1/SERPINE1/PDPN/PLAU/PDGFRA/EHD2/C1QTNF1/F13A1/COMP/F2R/THBD/AXL/CD36/PLAUR/FBLN1/MYH9/MYL9/FLNA/PROCR/TSPAN8/ADRA2A/FERMT3/FCER1G/PLEK/IL6/APOE/CAV1/PLAT/FOXA2	34
GO:0050817	coagulation	34/567	347/18862	1.57266e-09	7.60287e-08	4.98409e-08	FAP/COL3A1/COL1A1/FN1/COL1A2/THBS1/SERPINE1/PDPN/PLAU/PDGFRA/EHD2/C1QTNF1/F13A1/COMP/F2R/THBD/AXL/CD36/PLAUR/FBLN1/MYH9/MYL9/FLNA/PROCR/TSPAN8/ADRA2A/FERMT3/FCER1G/PLEK/IL6/APOE/CAV1/PLAT/FOXA2	34
GO:0048762	mesenchymal cell differentiation	27/567	231/18862	1.77206e-09	8.47572e-08	5.55629e-08	COL1A1/FN1/SNAI2/SFRP2/TGFB1I1/PDPN/LOXL2/EDNRA/GREM1/TGFB3/DACT3/HAS2/HAND2/TWIST1/DAB2/BMP4/SEMA3C/TGFBR2/TGFB1/FLNA/SNAI1/NRP2/RGCC/IL6/FOXA2/SFRP1/HPN	27
GO:0045123	cellular extravasation	15/567	70/18862	1.93038e-09	9.13576e-08	5.98898e-08	CXCL12/VCAM1/PLVAP/JAM3/PDGFD/THY1/PECAM1/CD99/CCL21/ITGB1/SIRPA/ITGB2/ICAM1/SELPLG/CCL2	15
GO:0006022	aminoglycan metabolic process	23/567	172/18862	2.10875e-09	9.87598e-08	6.47423e-08	VCAN/LUM/DCN/PDGFRB/BGN/GALNT5/CHSY3/OMD/CHST11/HAS2/SDC1/TGFB1/B3GNT9/CHPF/HSPG2/CHST15/OGN/GPC6/PIM1/CEMIP/SDC2/SPOCK2/OVGP1	23
GO:0061138	morphogenesis of a branching epithelium	23/567	173/18862	2.36487e-09	1.09443e-07	7.17457e-08	SFRP2/MMP14/EDNRA/FGF1/SULF1/FGF7/CCL11/GREM1/COL4A1/DCHS1/PKD2/BMP4/SEMA3C/TGFBR2/TNC/GLI3/PLXND1/SLIT2/SOCS3/TGM2/HOXA5/SFRP1/RSPO3	23
GO:0010718	positive regulation of epithelial to mesenchymal transition	13/567	51/18862	2.38554e-09	1.09443e-07	7.17457e-08	COL1A1/TGFB1I1/PDPN/LOXL2/TGFB3/TWIST1/DAB2/BMP4/TGFBR2/TGFB1/SNAI1/RGCC/IL6	13
GO:0010631	epithelial cell migration	34/567	357/18862	3.27528e-09	1.48108e-07	9.70927e-08	FAP/SPARC/DCN/THBS1/SERPINF1/LOXL2/SCG2/SRPX2/ZEB2/FGF1/FGF7/FSTL1/GREM1/HAS2/SMOC2/ETS1/BMP4/TGFBR2/TGFB1/MYH9/CYP1B1/PLK2/PLXND1/NRP2/ITGB2/SLIT2/HMOX1/RGCC/APOE/EGR3/MMP9/ID1/NR4A1/WNT7A	34
GO:0048568	embryonic organ development	37/567	412/18862	3.29422e-09	1.48108e-07	9.70927e-08	FBN1/COL11A1/PRRX1/CTHRC1/MMP14/NKX3-2/PDGFRA/ALDH1A3/TGFB3/CHST11/MICAL2/HAND2/MAFB/TWIST1/PKD2/BMP4/SCT/MFAP5/EFEMP1/ID3/TGFBR2/TGFB1/RARRES2/ROR2/GLI3/SNAI1/MFAP2/MDFI/PIFO/LIF/SOCS3/HOXA5/HOXA3/JUNB/OSR2/RSPO3/HPN	37
GO:0090132	epithelium migration	34/567	360/18862	4.05794e-09	1.80638e-07	1.18418e-07	FAP/SPARC/DCN/THBS1/SERPINF1/LOXL2/SCG2/SRPX2/ZEB2/FGF1/FGF7/FSTL1/GREM1/HAS2/SMOC2/ETS1/BMP4/TGFBR2/TGFB1/MYH9/CYP1B1/PLK2/PLXND1/NRP2/ITGB2/SLIT2/HMOX1/RGCC/APOE/EGR3/MMP9/ID1/NR4A1/WNT7A	34
GO:0032496	response to lipopolysaccharide	32/567	326/18862	4.59073e-09	2.02352e-07	1.32653e-07	SPARC/DCN/SERPINE1/LOXL1/GJB2/VCAM1/FMO1/TNFSF4/F2R/GGT5/THBD/AXL/CD36/GJA1/TGFB1/VIM/C5AR1/CD14/LY96/SIRPA/HCK/HAVCR2/LY86/ICAM1/IL6/ZFP36/STAR/CCL2/FOS/TREM2/CCL5/CXCL9	32
GO:0070374	positive regulation of ERK1 and ERK2 cascade	25/567	210/18862	4.87167e-09	2.12651e-07	1.39404e-07	PDGFRB/PDGFRA/CCL11/LRP1/F2R/HAND2/PDGFD/BMP4/CD36/GPNMB/TGFB1/CCL21/C5AR1/CSF1R/GPR183/HAVCR2/PTPRC/ICAM1/CCL19/CCL2/CCL4/APOE/TREM2/PLA2G2A/CCL5	25
GO:0002237	response to molecule of bacterial origin	33/567	346/18862	5.40173e-09	2.33521e-07	1.53085e-07	SPARC/DCN/SERPINE1/LOXL1/GJB2/VCAM1/SSC5D/FMO1/TNFSF4/F2R/GGT5/THBD/AXL/CD36/GJA1/TGFB1/VIM/C5AR1/CD14/LY96/SIRPA/HCK/HAVCR2/LY86/ICAM1/IL6/ZFP36/STAR/CCL2/FOS/TREM2/CCL5/CXCL9	33
GO:0085029	extracellular matrix assembly	12/567	45/18862	5.63958e-09	2.41481e-07	1.58304e-07	COL1A2/ANTXR1/LOX/EMILIN1/HAS2/LAMB1/MFAP4/PXDN/TGFB1/RGCC/EFEMP2/FBLN5	12
GO:0031960	response to corticosteroid	21/567	152/18862	5.84752e-09	2.48023e-07	1.62592e-07	SPARC/COL1A1/SERPINF1/GJB2/AQP1/FIBIN/SDC1/BCHE/ERRFI1/IGFBP7/SLIT2/DUSP1/SLIT3/CYBB/ICAM1/IL6/CDKN1A/ZFP36/STAR/FOSB/FOS	21
GO:1903037	regulation of leukocyte cell-cell adhesion	32/567	330/18862	6.18226e-09	2.59651e-07	1.70215e-07	CXCL12/VCAM1/LGALS1/TNFSF4/HAS2/IL7R/THY1/ETS1/BMP4/TGFBR2/VSIG4/GPNMB/CCL21/GLI3/LAPTM5/SIRPA/ITGB2/HAVCR2/PTPRC/AIF1/ICAM1/CCL19/SASH3/SKAP1/IL6/CCL2/FOXJ1/EGR3/FGL2/CAV1/LRRC32/CCL5	32
GO:0043542	endothelial cell migration	29/567	278/18862	6.23717e-09	2.59651e-07	1.70215e-07	FAP/SPARC/DCN/THBS1/SERPINF1/LOXL2/SCG2/SRPX2/FGF1/FSTL1/GREM1/SMOC2/ETS1/BMP4/TGFB1/MYH9/CYP1B1/PLK2/PLXND1/NRP2/ITGB2/SLIT2/HMOX1/RGCC/APOE/EGR3/ID1/NR4A1/WNT7A	29
GO:0051271	negative regulation of cellular component movement	33/567	352/18862	8.27588e-09	3.41361e-07	2.2378e-07	COL3A1/DCN/THBS1/SERPINF1/SFRP2/EMILIN1/SERPINE1/PODN/CXCL12/NBL1/SULF1/GREM1/LRP1/TPM1/DPYSL3/THY1/ACTN1/GJA1/TGFB1/CCL21/FBLN1/CYP1B1/SLIT2/DUSP1/HMOX1/SLAMF8/AIF1/ARHGDIB/RGCC/CCL2/APOE/SFRP1/IGFBP5	33
GO:0002576	platelet degranulation	19/567	128/18862	9.34835e-09	3.82093e-07	2.50482e-07	SPARC/FN1/THBS1/ECM1/SERPINE1/TIMP3/ISLR/TGFB3/F13A1/PECAM1/CD36/ACTN1/TGFB1/RARRES2/CFD/FLNA/FERMT3/PLEK/SRGN	19
GO:0001763	morphogenesis of a branching structure	23/567	186/18862	9.72356e-09	3.93848e-07	2.58189e-07	SFRP2/MMP14/EDNRA/FGF1/SULF1/FGF7/CCL11/GREM1/COL4A1/DCHS1/PKD2/BMP4/SEMA3C/TGFBR2/TNC/GLI3/PLXND1/SLIT2/SOCS3/TGM2/HOXA5/SFRP1/RSPO3	23
GO:0090092	regulation of transmembrane receptor protein serine/threonine kinase signaling pathway	27/567	251/18862	1.08428e-08	4.35263e-07	2.85338e-07	FBN1/INHBA/THBS1/SFRP2/LOX/TGFB1I1/EMILIN1/SFRP4/ASPN/NBL1/SULF1/FSTL1/GREM1/HTRA3/TGFB3/FSTL3/CHST11/PMEPA1/HTRA1/CILP/DAB2/BMP4/TGFBR2/TGFB1/CAV1/SFRP1/FST	27
GO:0030203	glycosaminoglycan metabolic process	21/567	158/18862	1.18078e-08	4.69804e-07	3.07982e-07	VCAN/LUM/DCN/PDGFRB/BGN/GALNT5/CHSY3/OMD/CHST11/HAS2/SDC1/TGFB1/CHPF/HSPG2/CHST15/OGN/GPC6/PIM1/CEMIP/SDC2/SPOCK2	21
GO:0010715	regulation of extracellular matrix disassembly	8/567	17/18862	1.21502e-08	4.79186e-07	3.14132e-07	FAP/PDPN/LRP1/DDR2/ETS1/TGFB1/FSCN1/IL6	8
GO:0044706	multi-multicellular organism process	24/567	204/18862	1.25133e-08	4.89217e-07	3.20708e-07	MMP2/COL16A1/ITGA5/EPYC/GJB2/TGFB3/THBD/ETS1/TGFBR2/GJA1/SYDE1/RGS2/IGFBP7/LIF/HAVCR2/SPP1/ARHGDIB/FOSB/MMP9/FOS/JUNB/IGFBP5/OVGP1/MMP7	24
GO:0048706	embryonic skeletal system development	18/567	117/18862	1.28901e-08	4.99603e-07	3.27516e-07	COL1A1/COL11A1/PRRX1/MMP14/NKX3-2/PDGFRA/SULF1/TGFB3/CHST11/TWIST1/SULF2/BMP4/TGFBR2/GLI3/MDFI/HOXA5/HOXA3/OSR2	18
GO:0048660	regulation of smooth muscle cell proliferation	21/567	160/18862	1.48079e-08	5.69029e-07	3.73029e-07	MMP2/PDGFRB/THBS1/CNN1/TGFB3/TPM1/PDGFD/BMP4/ELN/TGFBR2/GJA1/OGN/HMOX1/AIF1/TGM2/EFEMP2/IL6/CDKN1A/MMP9/IGFBP5/CCL5	21
GO:0001819	positive regulation of cytokine production	37/567	437/18862	1.59328e-08	6.07066e-07	3.97964e-07	LUM/THBS1/POSTN/SERPINE1/SPHK1/SULF1/HEG1/C1QTNF3/TNFSF4/LRP1/F2R/TWIST1/SULF2/CD36/TGFB1/C5AR1/CD14/LY96/CSF1R/C3AR1/LAPTM5/CYP1B1/ADRA2A/HMOX1/HAVCR2/MNDA/PTPRC/AIF1/FCER1G/RGCC/TYROBP/CCL19/SASH3/IL6/EGR1/TREM2/C3	37
GO:0003007	heart morphogenesis	26/567	239/18862	1.60892e-08	6.07409e-07	3.98189e-07	COL5A1/COL11A1/SNAI2/SFRP2/HEG1/ALPK2/HAS2/DCHS1/MICAL2/HAND2/TPM1/TWIST1/PKD2/BMP4/SEMA3C/ELN/TGFBR2/TGFB1/FLNA/SNAI1/PLXND1/NRP2/SLIT2/PIM1/SLIT3/GJA5	26
GO:1900047	negative regulation of hemostasis	12/567	49/18862	1.6212e-08	6.07409e-07	3.98189e-07	FAP/THBS1/SERPINE1/PLAU/PDGFRA/C1QTNF1/COMP/THBD/PLAUR/TSPAN8/APOE/PLAT	12
GO:2000146	negative regulation of cell motility	32/567	345/18862	1.80411e-08	6.70346e-07	4.39448e-07	COL3A1/DCN/THBS1/SERPINF1/SFRP2/EMILIN1/SERPINE1/PODN/CXCL12/NBL1/SULF1/GREM1/LRP1/TPM1/DPYSL3/THY1/GJA1/TGFB1/CCL21/FBLN1/CYP1B1/SLIT2/DUSP1/HMOX1/SLAMF8/AIF1/ARHGDIB/RGCC/CCL2/APOE/SFRP1/IGFBP5	32
GO:0000302	response to reactive oxygen species	25/567	224/18862	1.819e-08	6.70346e-07	4.39448e-07	COL1A1/MMP2/PDGFRB/SPHK1/PDGFRA/AQP1/KLF2/TPM1/AXL/PKD2/PDGFD/ETS1/CD36/SDC1/CYP1B1/SIRPA/DUSP1/HMOX1/CCL19/IL6/STAR/APOE/MMP9/FOS/FBLN5	25
GO:0048659	smooth muscle cell proliferation	21/567	162/18862	1.85008e-08	6.76258e-07	4.43323e-07	MMP2/PDGFRB/THBS1/CNN1/TGFB3/TPM1/PDGFD/BMP4/ELN/TGFBR2/GJA1/OGN/HMOX1/AIF1/TGM2/EFEMP2/IL6/CDKN1A/MMP9/IGFBP5/CCL5	21
GO:0097530	granulocyte migration	20/567	148/18862	1.97678e-08	7.14072e-07	4.68112e-07	THBS1/SCG2/CCL11/JAM3/PECAM1/CD99/RARRES2/CCL21/C5AR1/CSF1R/C3AR1/ITGB2/SLIT2/SLAMF8/FCER1G/CCL19/CCL2/CCL4/CCL5/CXCL9	20
GO:0030111	regulation of Wnt signaling pathway	33/567	365/18862	2.01252e-08	7.14072e-07	4.68112e-07	COL1A1/SNAI2/SFRP2/CTHRC1/SFRP4/HIC1/DACT1/BICC1/SULF1/ALPK2/GREM1/NKD2/SHISA2/DACT3/IGFBP4/LRP1/SULF2/DAB2/BARX1/DKK2/TGFB1/ROR2/GLI3/MDFI/APCDD1/IGFBP6/SPEF1/EGR1/APOE/CAV1/SFRP1/LGR5/RSPO3	33
GO:0055123	digestive system development	19/567	134/18862	2.01706e-08	7.14072e-07	4.68112e-07	CLMP/SFRP2/DACT1/NKX3-2/PDGFRA/TGFB3/DCHS1/BARX1/BMP4/SCT/TGFBR2/RARRES2/GLI3/CDKN1A/HOXA5/EPHB3/SFRP1/SPDEF/AGR2	19
GO:0090101	negative regulation of transmembrane receptor protein serine/threonine kinase signaling pathway	19/567	134/18862	2.01706e-08	7.14072e-07	4.68112e-07	FBN1/SFRP2/TGFB1I1/EMILIN1/ASPN/NBL1/GREM1/HTRA3/TGFB3/FSTL3/CHST11/PMEPA1/HTRA1/CILP/TGFBR2/TGFB1/CAV1/SFRP1/FST	19
GO:0030336	negative regulation of cell migration	31/567	330/18862	2.25064e-08	7.90539e-07	5.1824e-07	COL3A1/DCN/THBS1/SERPINF1/SFRP2/EMILIN1/SERPINE1/PODN/CXCL12/NBL1/SULF1/GREM1/LRP1/TPM1/DPYSL3/THY1/GJA1/TGFB1/CCL21/CYP1B1/SLIT2/DUSP1/HMOX1/SLAMF8/AIF1/ARHGDIB/RGCC/CCL2/APOE/SFRP1/IGFBP5	31
GO:0051384	response to glucocorticoid	19/567	135/18862	2.28283e-08	7.9563e-07	5.21578e-07	SPARC/SERPINF1/GJB2/AQP1/FIBIN/SDC1/BCHE/ERRFI1/IGFBP7/SLIT2/DUSP1/SLIT3/ICAM1/IL6/CDKN1A/ZFP36/STAR/FOSB/FOS	19
GO:0032965	regulation of collagen biosynthetic process	11/567	42/18862	3.02118e-08	1.04486e-06	6.84963e-07	PDGFRB/EMILIN1/CREB3L1/TGFB3/F2R/BMP4/TGFB1/VIM/ERRFI1/RGCC/IL6	11
GO:0090288	negative regulation of cellular response to growth factor stimulus	17/567	110/18862	3.04758e-08	1.04595e-06	6.85674e-07	FBN1/ADAMTS12/DCN/THBS1/SFRP2/EMILIN1/NBL1/CREB3L1/SULF1/GREM1/HTRA3/SHISA2/FSTL3/HTRA1/SULF2/SLIT2/SFRP1	17
GO:0034109	homotypic cell-cell adhesion	15/567	85/18862	3.17518e-08	1.06613e-06	6.98907e-07	FN1/PDPN/PDGFRA/MEGF10/LGALS1/C1QTNF1/COMP/PLAUR/CD99/MYH9/MYL9/FLNA/FERMT3/PLEK/CCL5	15
GO:0071772	response to BMP	21/567	167/18862	3.17753e-08	1.06613e-06	6.98907e-07	FBN1/ADAMTS12/SFRP2/SFRP4/NBL1/SULF1/FSTL1/GREM1/HTRA3/TGFB3/FSTL3/COMP/HTRA1/RUNX2/BMP4/TGFB1/ROR2/ADAMTS7/EGR1/SFRP1/FST	21
GO:0071773	cellular response to BMP stimulus	21/567	167/18862	3.17753e-08	1.06613e-06	6.98907e-07	FBN1/ADAMTS12/SFRP2/SFRP4/NBL1/SULF1/FSTL1/GREM1/HTRA3/TGFB3/FSTL3/COMP/HTRA1/RUNX2/BMP4/TGFB1/ROR2/ADAMTS7/EGR1/SFRP1/FST	21
GO:0072006	nephron development	19/567	138/18862	3.28579e-08	1.09429e-06	7.17366e-07	ACTA2/PDGFRB/KIF26B/PDGFRA/FGF1/SULF1/GREM1/NID1/DCHS1/SULF2/PKD2/PDGFD/PECAM1/BMP4/BASP1/GLI3/LIF/EGR1/FOXJ1	19
GO:0050819	negative regulation of coagulation	12/567	52/18862	3.34003e-08	1.10417e-06	7.23844e-07	FAP/THBS1/SERPINE1/PLAU/PDGFRA/C1QTNF1/THBD/PLAUR/PROCR/TSPAN8/APOE/PLAT	12
GO:0048565	digestive tract development	18/567	125/18862	3.72178e-08	1.2214e-06	8.00691e-07	CLMP/SFRP2/DACT1/NKX3-2/PDGFRA/TGFB3/DCHS1/BMP4/SCT/TGFBR2/RARRES2/GLI3/CDKN1A/HOXA5/EPHB3/SFRP1/SPDEF/AGR2	18
GO:0050866	negative regulation of cell activation	23/567	200/18862	3.86605e-08	1.25376e-06	8.21904e-07	INHBA/EMILIN1/PDGFRA/TNFSF4/C1QTNF1/THBD/AXL/BMP4/VSIG4/GPNMB/CST7/GLI3/LAPTM5/HMOX1/HAVCR2/MNDA/PTPRC/TYROBP/FOXJ1/APOE/FGL2/LRRC32/SFRP1	23
GO:0032102	negative regulation of response to external stimulus	34/567	394/18862	3.87616e-08	1.25376e-06	8.21904e-07	FAP/THBS1/SERPINF1/SERPINE1/PTGIS/PLAU/NBL1/PDGFRA/GREM1/NT5E/C1QTNF3/C1QTNF1/TNFAIP6/HTRA1/THBD/SEMA3C/PLAUR/VSIG4/GJA1/CST7/SIRPA/TSPAN8/SLIT2/DUSP1/SLAMF8/HAVCR2/PTPRC/SOCS3/AIF1/SPP1/CCL2/APOE/FGL2/PLAT	34
GO:0097305	response to alcohol	25/567	233/18862	4.0007e-08	1.28479e-06	8.42252e-07	SPARC/INHBA/VCAM1/RGS4/TNFSF4/KLF2/TGFBR2/TGFB1/CCL21/TNC/CD14/RGS2/IGFBP7/SLIT2/SLIT3/CYBB/ICAM1/SPI1/CCL19/CDKN1A/STAR/PTGER2/FOSB/FOS/SFRP1	25
GO:0003179	heart valve morphogenesis	12/567	53/18862	4.20086e-08	1.33007e-06	8.71935e-07	SNAI2/EMILIN1/DCHS1/TWIST1/BMP4/ELN/TGFBR2/TGFB1/SNAI1/SLIT2/SLIT3/GJA5	12
GO:1905517	macrophage migration	12/567	53/18862	4.20086e-08	1.33007e-06	8.71935e-07	THBS1/EMILIN1/MMP14/RARRES2/C5AR1/ROR2/CSF1R/C3AR1/SLAMF8/CCL2/TREM2/CCL5	12
GO:0040013	negative regulation of locomotion	33/567	377/18862	4.38768e-08	1.37951e-06	9.04343e-07	COL3A1/DCN/THBS1/SERPINF1/SFRP2/EMILIN1/SERPINE1/PODN/CXCL12/NBL1/SULF1/GREM1/LRP1/TPM1/DPYSL3/THY1/SEMA3C/GJA1/TGFB1/CCL21/FBLN1/CYP1B1/SLIT2/DUSP1/HMOX1/SLAMF8/AIF1/ARHGDIB/RGCC/CCL2/APOE/SFRP1/IGFBP5	33
GO:0030500	regulation of bone mineralization	14/567	76/18862	5.19064e-08	1.62063e-06	1.06241e-06	ECM1/OMD/GREM1/TGFB3/COMP/DDR2/TMEM119/TWIST1/ENPP1/BMP4/TGFB1/SRGN/MGP/OSR2	14
GO:0045667	regulation of osteoblast differentiation	18/567	128/18862	5.41494e-08	1.66276e-06	1.09003e-06	SNAI2/SFRP2/CTHRC1/GREM1/RUNX2/HAND2/DDR2/PDLIM7/TMEM119/TWIST1/TWIST2/RASSF2/BMP4/ID3/GLI3/IL6/SFRP1/IGFBP5	18
GO:0030168	platelet activation	20/567	157/18862	5.42623e-08	1.66276e-06	1.09003e-06	COL3A1/COL1A1/FN1/COL1A2/PDPN/PDGFRA/C1QTNF1/COMP/F2R/THBD/AXL/MYH9/MYL9/FLNA/ADRA2A/FERMT3/FCER1G/PLEK/IL6/APOE	20
GO:0090025	regulation of monocyte chemotaxis	9/567	27/18862	5.43652e-08	1.66276e-06	1.09003e-06	SERPINE1/CXCL12/NBL1/GREM1/SLIT2/DUSP1/SLAMF8/AIF1/CCL5	9
GO:0030099	myeloid cell differentiation	35/567	419/18862	5.48947e-08	1.66761e-06	1.09321e-06	FBN1/INHBA/THBS1/LOX/FSTL3/GPR68/KLF2/MAFB/SH3PXD2A/RASSF2/ETS1/BMP4/TGFBR2/ACTN1/TGFB1/ROR2/MYH9/CSF1R/MYL9/GPR183/KLF10/C1QC/EVI2B/LIF/LRRC17/SPI1/TYROBP/CCL19/HOXA5/ZFP36/MMP9/FOS/JUNB/TREM2/SFRP1	35
GO:0060349	bone morphogenesis	15/567	90/18862	7.03989e-08	2.12425e-06	1.39256e-06	COL1A1/SFRP2/SFRP4/MMP14/TGFB3/MMP13/COMP/HAS2/TMEM119/SERPINH1/TWIST1/BMP4/TGFBR2/GLI3/OSR2	15
GO:0034329	cell junction assembly	35/567	425/18862	7.7927e-08	2.33573e-06	1.5312e-06	FN1/SNAI2/CDH11/THBS1/COL16A1/FZD1/MMP14/ITGA5/SRPX2/GJB2/HEG1/GREM1/LRP1/DCHS1/JAM3/THY1/PECAM1/ACTN1/GJA1/FLNA/SNAI1/PLXND1/GPC6/CLDN11/CLSTN2/FLNC/FBLIM1/FSCN1/CAV1/EPHB3/GJA5/SFRP1/WNT7A/SPOCK2/CLDN16	35
GO:0048562	embryonic organ morphogenesis	27/567	277/18862	8.61344e-08	2.56464e-06	1.68126e-06	FBN1/COL11A1/PRRX1/CTHRC1/MMP14/NKX3-2/PDGFRA/ALDH1A3/TGFB3/CHST11/MICAL2/HAND2/MAFB/TWIST1/PKD2/BMP4/MFAP5/EFEMP1/TGFBR2/ROR2/GLI3/MFAP2/MDFI/HOXA5/HOXA3/OSR2/HPN	27
GO:0002761	regulation of myeloid leukocyte differentiation	17/567	118/18862	8.83082e-08	2.61206e-06	1.71235e-06	FBN1/INHBA/FSTL3/GPR68/MAFB/RASSF2/TGFB1/ROR2/KLF10/C1QC/EVI2B/LIF/LRRC17/TYROBP/FOS/TREM2/SFRP1	17
GO:0032970	regulation of actin filament-based process	33/567	389/18862	9.22238e-08	2.71005e-06	1.77659e-06	PDGFRB/PDPN/CXCL12/RGS4/PDGFRA/CCL11/LMOD1/PLN/TGFB3/CNN2/LRP1/TPM1/JAM3/ELN/CCL21/MYH9/LPAR1/CSF1R/MYADM/FLNA/SLIT2/HCK/FSCN1/ARHGDIB/RGCC/PLEK/ICAM1/CDC42EP1/CAV1/GJA5/ID1/SFRP1/CDC42EP5	33
GO:0030316	osteoclast differentiation	15/567	92/18862	9.52899e-08	2.78197e-06	1.82373e-06	FBN1/FSTL3/GPR68/MAFB/SH3PXD2A/RASSF2/CSF1R/GPR183/KLF10/LRRC17/TYROBP/FOS/JUNB/TREM2/SFRP1	15
GO:0006026	aminoglycan catabolic process	13/567	68/18862	9.83915e-08	2.85183e-06	1.86953e-06	VCAN/LUM/DCN/BGN/OMD/SDC1/TGFB1/HSPG2/OGN/GPC6/CEMIP/SDC2/OVGP1	13
GO:0060537	muscle tissue development	32/567	371/18862	9.89515e-08	2.85183e-06	1.86953e-06	COL11A1/DCN/PDGFRB/MSC/LOX/RGS4/PDGFRA/MEGF10/HEG1/ALPK2/GREM1/PLN/TPM1/EGR2/TWIST1/PKD2/BMP4/SEMA3C/ELN/TGFBR2/GJA1/TGFB1/MYLK/RGS2/PIM1/CHRNA1/EFEMP2/EGR1/CAV1/FOS/FOXL2/IGFBP5	32
GO:0002063	chondrocyte development	9/567	29/18862	1.1009e-07	3.15264e-06	2.06672e-06	COL11A1/SFRP2/ECM1/SULF1/CHST11/COMP/SERPINH1/SULF2/TGFBR2	9
GO:0007584	response to nutrient	20/567	165/18862	1.24998e-07	3.55691e-06	2.33175e-06	SPARC/COL1A1/SNAI2/POSTN/SFRP2/VCAM1/MN1/TGFBR2/ACSL1/BCHE/TNC/PIM1/FOLR2/HMOX1/SPP1/CYBB/STAR/FOXA2/SFRP1/SST	20
GO:0070167	regulation of biomineral tissue development	15/567	94/18862	1.27908e-07	3.61681e-06	2.37101e-06	ECM1/ASPN/OMD/GREM1/TGFB3/COMP/DDR2/TMEM119/TWIST1/ENPP1/BMP4/TGFB1/SRGN/MGP/OSR2	15
GO:0030195	negative regulation of blood coagulation	11/567	48/18862	1.35411e-07	3.7799e-06	2.47793e-06	FAP/THBS1/SERPINE1/PLAU/PDGFRA/C1QTNF1/THBD/PLAUR/TSPAN8/APOE/PLAT	11
GO:0033628	regulation of cell adhesion mediated by integrin	11/567	48/18862	1.35411e-07	3.7799e-06	2.47793e-06	SNAI2/SFRP2/SERPINE1/PLAU/JAM3/CCL21/CYP1B1/LIF/FERMT3/SKAP1/CCL5	11
GO:0032060	bleb assembly	6/567	10/18862	1.36197e-07	3.7799e-06	2.47793e-06	PMP22/EMP3/MYLK/LPAR1/EMP1/LPAR3	6
GO:0001656	metanephros development	14/567	82/18862	1.40714e-07	3.88129e-06	2.54439e-06	FBN1/PDGFRB/KIF26B/PDGFRA/GREM1/PKD2/BMP4/ID3/BASP1/GLI3/LIF/EGR1/FOXJ1/OSR2	14
GO:0032602	chemokine production	15/567	95/18862	1.47745e-07	4.02583e-06	2.63914e-06	SNAI2/POSTN/C1QTNF3/TNFSF4/LRP1/TWIST1/CSF1R/SIRPA/HMOX1/HAVCR2/AIF1/ACKR1/IL6/EGR1/TREM2	15
GO:0060840	artery development	15/567	95/18862	1.47745e-07	4.02583e-06	2.63914e-06	PDGFRB/PRRX1/LOX/LOXL1/LRP1/COMP/HAND2/PKD2/BMP4/MYLK/GLI3/PLXND1/EFEMP2/APOE/GJA5	15
GO:1905521	regulation of macrophage migration	10/567	39/18862	1.61295e-07	4.36857e-06	2.86383e-06	THBS1/EMILIN1/MMP14/RARRES2/C5AR1/CSF1R/C3AR1/SLAMF8/TREM2/CCL5	10
GO:0110149	regulation of biomineralization	15/567	96/18862	1.70326e-07	4.58555e-06	3.00608e-06	ECM1/ASPN/OMD/GREM1/TGFB3/COMP/DDR2/TMEM119/TWIST1/ENPP1/BMP4/TGFB1/SRGN/MGP/OSR2	15
GO:1903039	positive regulation of leukocyte cell-cell adhesion	24/567	234/18862	1.75197e-07	4.68859e-06	3.07362e-06	VCAM1/LGALS1/TNFSF4/HAS2/IL7R/THY1/ETS1/TGFBR2/CCL21/GLI3/SIRPA/ITGB2/HAVCR2/PTPRC/AIF1/ICAM1/CCL19/SASH3/SKAP1/IL6/CCL2/EGR3/CAV1/CCL5	24
GO:0071621	granulocyte chemotaxis	17/567	124/18862	1.8468e-07	4.91313e-06	3.22082e-06	THBS1/SCG2/CCL11/JAM3/RARRES2/CCL21/C5AR1/CSF1R/C3AR1/ITGB2/SLIT2/FCER1G/CCL19/CCL2/CCL4/CCL5/CXCL9	17
GO:0030509	BMP signaling pathway	19/567	154/18862	1.9461e-07	5.08703e-06	3.33482e-06	FBN1/SFRP2/SFRP4/NBL1/SULF1/FSTL1/GREM1/HTRA3/TGFB3/FSTL3/COMP/HTRA1/RUNX2/BMP4/TGFB1/ROR2/EGR1/SFRP1/FST	19
GO:1902107	positive regulation of leukocyte differentiation	19/567	154/18862	1.9461e-07	5.08703e-06	3.33482e-06	MMP14/TNFSF4/GPR68/IL7R/AXL/TGFBR2/TGFB1/ROR2/GLI3/KLF10/EVI2B/LIF/PTPRC/TYROBP/CCL19/SASH3/EGR3/FOS/TREM2	19
GO:1903708	positive regulation of hemopoiesis	19/567	154/18862	1.9461e-07	5.08703e-06	3.33482e-06	MMP14/TNFSF4/GPR68/IL7R/AXL/TGFBR2/TGFB1/ROR2/GLI3/KLF10/EVI2B/LIF/PTPRC/TYROBP/CCL19/SASH3/EGR3/FOS/TREM2	19
GO:0007179	transforming growth factor beta receptor signaling pathway	22/567	202/18862	2.00695e-07	5.21574e-06	3.4192e-06	COL3A1/FBN1/COL1A2/THBS1/LOX/TGFB1I1/EMILIN1/ASPN/HTRA3/TGFB3/CHST11/PMEPA1/LTBP2/HTRA1/DAB2/TGFBR2/TGFB1/ITGB5/CAV1/FOS/LRRC32/ID1	22
GO:1903055	positive regulation of extracellular matrix organization	8/567	23/18862	2.08891e-07	5.39564e-06	3.53713e-06	EMILIN1/PDPN/DDR2/TGFB1/FSCN1/RGCC/EFEMP2/IL6	8
GO:0003180	aortic valve morphogenesis	9/567	31/18862	2.10017e-07	5.39564e-06	3.53713e-06	SNAI2/EMILIN1/TWIST1/BMP4/ELN/TGFB1/SNAI1/SLIT2/SLIT3	9
GO:0050679	positive regulation of epithelial cell proliferation	22/567	203/18862	2.18879e-07	5.59138e-06	3.66545e-06	ECM1/SCG2/CXCL12/APLNR/FGF1/FGF7/CCL11/HAS2/HTRA1/LAMB1/TWIST1/BMP4/C5AR1/NRP2/HMOX1/EGR3/OSR2/ID1/SFRP1/NR4A1/WNT7A/HPN	22
GO:0003170	heart valve development	12/567	61/18862	2.20331e-07	5.59666e-06	3.66891e-06	SNAI2/EMILIN1/DCHS1/TWIST1/BMP4/ELN/TGFBR2/TGFB1/SNAI1/SLIT2/SLIT3/GJA5	12
GO:0030278	regulation of ossification	16/567	112/18862	2.37868e-07	6.00818e-06	3.93868e-06	ECM1/OMD/GREM1/TGFB3/COMP/DDR2/TMEM119/EGR2/TWIST1/ENPP1/BMP4/TGFB1/SRGN/MGP/OSR2/SFRP1	16
GO:0007389	pattern specification process	34/567	426/18862	2.51362e-07	6.31355e-06	4.13887e-06	SFRP2/NBL1/BICC1/MEIS3/NKX3-2/FGF1/GREM1/DCHS1/MICAL2/HAND2/MAFB/EGR2/PKD2/BARX1/BMP4/SEMA3C/TGFBR2/BASP1/ROR2/GLI3/SNAI1/MDFI/NRP2/PIFO/BHLHE40/C1QA/HOXA5/HOXA3/FOXJ1/FOXA2/SFRP1/C3/FST/WNT7A	34
GO:0060021	roof of mouth development	14/567	86/18862	2.60107e-07	6.49559e-06	4.25821e-06	INHBA/PRRX1/MSC/PDGFRA/TGFB3/HAND2/TWIST1/TGFBR2/GLI3/SNAI1/LRRC32/EPHB3/OSR2/WNT7A	14
GO:0033002	muscle cell proliferation	23/567	222/18862	2.63528e-07	6.49559e-06	4.25821e-06	MMP2/PDGFRB/THBS1/MEGF10/CNN1/TGFB3/TPM1/PDGFD/BMP4/ELN/TGFBR2/GJA1/OGN/PIM1/HMOX1/AIF1/TGM2/EFEMP2/IL6/CDKN1A/MMP9/IGFBP5/CCL5	23
GO:0006027	glycosaminoglycan catabolic process	12/567	62/18862	2.65834e-07	6.49559e-06	4.25821e-06	VCAN/LUM/DCN/BGN/OMD/SDC1/TGFB1/HSPG2/OGN/GPC6/CEMIP/SDC2	12
GO:0032835	glomerulus development	12/567	62/18862	2.65834e-07	6.49559e-06	4.25821e-06	ACTA2/PDGFRB/PDGFRA/SULF1/NID1/SULF2/PDGFD/PECAM1/BMP4/BASP1/EGR1/FOXJ1	12
GO:0042698	ovulation cycle	12/567	62/18862	2.65834e-07	6.49559e-06	4.25821e-06	INHBA/SERPINF1/MMP19/PDGFRA/TGFB3/HAS2/AXL/ETS1/SLIT2/SLIT3/EGR1/MMP7	12
GO:1905314	semi-lunar valve development	10/567	41/18862	2.69446e-07	6.54826e-06	4.29273e-06	SNAI2/EMILIN1/TWIST1/BMP4/ELN/TGFB1/SNAI1/SLIT2/SLIT3/GJA5	10
GO:0018108	peptidyl-tyrosine phosphorylation	31/567	369/18862	2.81374e-07	6.80138e-06	4.45867e-06	PDGFRB/SFRP2/ITGA5/PDGFRA/FGF7/GREM1/DDR2/AXL/PDGFD/THY1/PECAM1/EFEMP1/CD36/CNTN1/TGFB1/ROR2/CSF1R/ERRFI1/ITGB2/HCK/ADRA2A/LIF/PTPRC/SOCS3/ICAM1/IL6/CAV1/EPHB3/TREM2/SFRP1/CCL5	31
GO:1905523	positive regulation of macrophage migration	8/567	24/18862	3.05116e-07	7.33583e-06	4.80903e-06	THBS1/MMP14/RARRES2/C5AR1/CSF1R/C3AR1/TREM2/CCL5	8
GO:0018212	peptidyl-tyrosine modification	31/567	372/18862	3.36034e-07	7.98278e-06	5.23314e-06	PDGFRB/SFRP2/ITGA5/PDGFRA/FGF7/GREM1/DDR2/AXL/PDGFD/THY1/PECAM1/EFEMP1/CD36/CNTN1/TGFB1/ROR2/CSF1R/ERRFI1/ITGB2/HCK/ADRA2A/LIF/PTPRC/SOCS3/ICAM1/IL6/CAV1/EPHB3/TREM2/SFRP1/CCL5	31
GO:0014812	muscle cell migration	15/567	101/18862	3.3735e-07	7.98278e-06	5.23314e-06	PDGFRB/POSTN/SERPINE1/PLAU/MEGF10/LRP1/HAS2/TPM1/PDGFD/LPAR1/SLIT2/AIF1/PLAT/IGFBP5/CCL5	15
GO:1902106	negative regulation of leukocyte differentiation	15/567	101/18862	3.3735e-07	7.98278e-06	5.23314e-06	FBN1/INHBA/FSTL3/TNFSF4/GPR68/MAFB/BMP4/GLI3/TMEM176B/C1QC/TMEM176A/LRRC17/FOXJ1/FGL2/SFRP1	15
GO:0031670	cellular response to nutrient	10/567	42/18862	3.44206e-07	8.10236e-06	5.31153e-06	COL1A1/SNAI2/POSTN/MN1/TNC/PIM1/FOLR2/HMOX1/FOXA2/SFRP1	10
GO:0014909	smooth muscle cell migration	14/567	88/18862	3.48856e-07	8.16904e-06	5.35524e-06	PDGFRB/POSTN/SERPINE1/PLAU/LRP1/HAS2/TPM1/PDGFD/LPAR1/SLIT2/AIF1/PLAT/IGFBP5/CCL5	14
GO:0048732	gland development	33/567	413/18862	3.68424e-07	8.58257e-06	5.62633e-06	SERPINF1/PDGFRA/FGF1/SULF1/FGF7/CCL11/ALDH1A3/TGFB3/FSTL3/HAND2/MAFB/SULF2/PKD2/ETS1/BMP4/SEMA3C/TGFBR2/TGFB1/TNC/GLI3/CSF1R/PLXND1/MSN/HMOX1/TGM2/IL6/HOXA5/HOXA3/CAV1/EPHB3/SFRP1/IGFBP5/HPN	33
GO:0043433	negative regulation of DNA-binding transcription factor activity	20/567	177/18862	3.96226e-07	9.18264e-06	6.01971e-06	PTGIS/SFRP4/TNFSF4/HAND2/TCEAL7/TWIST1/PKD2/ID3/GLIS2/FLNA/CYP1B1/MDFI/PIM1/HMOX1/BHLHE40/NDN/HAVCR2/FOXJ1/FOXA2/ID1	20
GO:0032642	regulation of chemokine production	14/567	89/18862	4.02717e-07	9.28521e-06	6.08695e-06	SNAI2/POSTN/C1QTNF3/LRP1/TWIST1/CSF1R/SIRPA/HMOX1/HAVCR2/AIF1/ACKR1/IL6/EGR1/TREM2	14
GO:0033622	integrin activation	8/567	25/18862	4.36932e-07	1.00227e-05	6.5704e-06	FN1/COL16A1/CXCL12/JAM3/FERMT3/FBLIM1/PLEK/SKAP1	8
GO:0048704	embryonic skeletal system morphogenesis	14/567	90/18862	4.63934e-07	1.05881e-05	6.94103e-06	COL11A1/PRRX1/MMP14/PDGFRA/TGFB3/CHST11/TWIST1/BMP4/TGFBR2/GLI3/MDFI/HOXA5/HOXA3/OSR2	14
GO:0071774	response to fibroblast growth factor	18/567	148/18862	5.05189e-07	1.14714e-05	7.52009e-06	COL1A1/THBS1/POSTN/CREB3L1/FGF1/SULF1/FGF7/SHISA2/SMOC2/SULF2/TNC/ZFP36/STAR/CCL2/EGR3/SFRP1/NR4A1/CCL5	18
GO:0060973	cell migration involved in heart development	7/567	18/18862	5.09931e-07	1.15208e-05	7.55253e-06	SNAI2/PDGFRB/DCHS1/HAND2/TWIST1/BMP4/SEMA3C	7
GO:0002690	positive regulation of leukocyte chemotaxis	14/567	91/18862	5.33378e-07	1.19903e-05	7.8603e-06	THBS1/SERPINE1/CXCL12/CXCL14/RARRES2/CCL21/C5AR1/CSF1R/C3AR1/AIF1/CCL19/IL6/CCL4/CCL5	14
GO:1903707	negative regulation of hemopoiesis	15/567	105/18862	5.65034e-07	1.26388e-05	8.2854e-06	FBN1/INHBA/FSTL3/TNFSF4/GPR68/MAFB/BMP4/GLI3/TMEM176B/C1QC/TMEM176A/LRRC17/FOXJ1/FGL2/SFRP1	15
GO:0061437	renal system vasculature development	8/567	26/18862	6.14577e-07	1.36115e-05	8.92307e-06	ACTA2/PDGFRB/PDGFRA/PKD2/PDGFD/PECAM1/BMP4/EGR1	8
GO:0061440	kidney vasculature development	8/567	26/18862	6.14577e-07	1.36115e-05	8.92307e-06	ACTA2/PDGFRB/PDGFRA/PKD2/PDGFD/PECAM1/BMP4/EGR1	8
GO:0150063	visual system development	30/567	363/18862	6.20056e-07	1.36656e-05	8.9585e-06	COL5A2/COL5A1/FBN1/COL8A1/INHBA/PDGFRB/SERPINF1/MEIS3/PDGFRA/ALDH1A3/SH3PXD2B/COL4A1/COL8A2/TWIST1/THY1/MAF/TENM3/BMP4/MFAP5/EFEMP1/TGFBR2/VIM/GLI3/CYP1B1/MFAP2/C1QA/FOXL2/OSR2/C3/WNT7A	30
GO:0007229	integrin-mediated signaling pathway	15/567	106/18862	6.40228e-07	1.40413e-05	9.20481e-06	COL3A1/ITGA11/FN1/COL16A1/ITGA5/ITGBL1/THY1/MYH9/ITGB5/FLNA/ITGB1/ITGB2/HCK/FERMT3/PLEK	15
GO:0043583	ear development	21/567	202/18862	8.22178e-07	1.7805e-05	1.16721e-05	SPARC/COL11A1/PDGFRB/PRRX1/CTHRC1/GJB2/NKX3-2/ALDH1A3/TGFB3/CXCL14/DCHS1/MAFB/TWIST1/MAF/BMP4/ROR2/GLI3/PVALB/OSR2/LGR5/HPN	21
GO:0010975	regulation of neuron projection development	33/567	428/18862	8.2262e-07	1.7805e-05	1.16721e-05	FN1/SERPINF1/PRRX1/SFRP2/FZD1/CXCL12/LGALS1/LZTS1/LRP1/DPYSL3/THY1/TENM3/SEMA3C/CNTN1/SPOCK1/VIM/ROR2/CHN1/RGS2/LPAR1/FLNA/PLXND1/SLIT2/SPP1/APOE/NR2F1/EPHB3/SDC2/ID1/SFRP1/WNT7A/LPAR3/KLK6	33
GO:0014910	regulation of smooth muscle cell migration	13/567	81/18862	8.23719e-07	1.7805e-05	1.16721e-05	PDGFRB/POSTN/SERPINE1/PLAU/LRP1/HAS2/TPM1/PDGFD/LPAR1/SLIT2/AIF1/IGFBP5/CCL5	13
GO:0032967	positive regulation of collagen biosynthetic process	8/567	27/18862	8.50455e-07	1.82732e-05	1.19791e-05	PDGFRB/CREB3L1/TGFB3/F2R/BMP4/TGFB1/VIM/RGCC	8
GO:0002686	negative regulation of leukocyte migration	10/567	46/18862	8.55787e-07	1.82732e-05	1.19791e-05	EMILIN1/CXCL12/NBL1/GREM1/CCL21/SLIT2/DUSP1/HMOX1/SLAMF8/CCL2	10
GO:0003176	aortic valve development	9/567	36/18862	8.57572e-07	1.82732e-05	1.19791e-05	SNAI2/EMILIN1/TWIST1/BMP4/ELN/TGFB1/SNAI1/SLIT2/SLIT3	9
GO:1990266	neutrophil migration	16/567	123/18862	8.72188e-07	1.84614e-05	1.21025e-05	CCL11/JAM3/PECAM1/CD99/CCL21/C5AR1/C3AR1/ITGB2/SLIT2/SLAMF8/FCER1G/CCL19/CCL2/CCL4/CCL5/CXCL9	16
GO:0048880	sensory system development	30/567	369/18862	8.74619e-07	1.84614e-05	1.21025e-05	COL5A2/COL5A1/FBN1/COL8A1/INHBA/PDGFRB/SERPINF1/MEIS3/PDGFRA/ALDH1A3/SH3PXD2B/COL4A1/COL8A2/TWIST1/THY1/MAF/TENM3/BMP4/MFAP5/EFEMP1/TGFBR2/VIM/GLI3/CYP1B1/MFAP2/C1QA/FOXL2/OSR2/C3/WNT7A	30
GO:0071229	cellular response to acid chemical	12/567	69/18862	8.95756e-07	1.88192e-05	1.2337e-05	COL5A2/COL1A1/MMP2/COL1A2/COL16A1/COL6A1/PDGFRA/COL4A1/KLF2/PKD2/PDGFD/CYBB	12
GO:1903131	mononuclear cell differentiation	32/567	411/18862	9.77872e-07	2.04489e-05	1.34053e-05	INHBA/MMP14/VCAM1/LGALS1/TNFSF4/GPR68/MAFB/IL7R/AXL/BMP4/TGFBR2/GLI3/MYH9/CSF1R/GPR183/ITGB1/TMEM176B/SLAMF8/TMEM176A/KLF6/PTPRC/FCER1G/SPI1/CCL19/SASH3/IL6/EGR1/FOXJ1/EGR3/FGL2/TREM2/SFRP1	32
GO:0048661	positive regulation of smooth muscle cell proliferation	14/567	96/18862	1.04107e-06	2.16697e-05	1.42056e-05	MMP2/PDGFRB/THBS1/PDGFD/BMP4/TGFBR2/GJA1/HMOX1/AIF1/TGM2/IL6/MMP9/IGFBP5/CCL5	14
GO:0045637	regulation of myeloid cell differentiation	24/567	258/18862	1.0477e-06	2.17072e-05	1.42303e-05	FBN1/INHBA/THBS1/LOX/FSTL3/GPR68/MAFB/RASSF2/ETS1/TGFB1/ROR2/MYL9/KLF10/C1QC/EVI2B/LIF/LRRC17/SPI1/TYROBP/HOXA5/ZFP36/FOS/TREM2/SFRP1	24
GO:0001774	microglial cell activation	10/567	47/18862	1.05809e-06	2.18219e-05	1.43054e-05	SPHK1/C5AR1/CST7/ITGB2/C1QA/PTPRC/AIF1/TYROBP/IL6/TREM2	10
GO:0010575	positive regulation of vascular endothelial growth factor production	8/567	28/18862	1.15944e-06	2.36512e-05	1.55047e-05	SULF1/SULF2/TGFB1/C5AR1/C3AR1/CYP1B1/IL6/C3	8
GO:0010714	positive regulation of collagen metabolic process	8/567	28/18862	1.15944e-06	2.36512e-05	1.55047e-05	PDGFRB/CREB3L1/TGFB3/F2R/BMP4/TGFB1/VIM/RGCC	8
GO:0007015	actin filament organization	33/567	435/18862	1.17869e-06	2.36512e-05	1.55047e-05	CXCL12/CALD1/RGS4/CCL11/LMOD1/TGFB3/MICAL2/WIPF1/TPM1/DPYSL3/ELN/MARCKS/ACTN1/CCL21/TPM2/LPAR1/ITGB5/PLS3/MYADM/FLNA/FAT1/SLIT2/HCK/AIF1/FSCN1/RGCC/PLEK/ICAM1/CDC42EP1/EFS/ID1/SFRP1/CDC42EP5	33
GO:0150146	cell junction disassembly	7/567	20/18862	1.1787e-06	2.36512e-05	1.55047e-05	SNAI2/TGFB3/C1QB/C1QC/C1QA/TREM2/C3	7
GO:0045807	positive regulation of endocytosis	14/567	97/18862	1.18361e-06	2.36512e-05	1.55047e-05	RAB31/SERPINE1/SFRP4/GREM1/LRP1/AXL/DAB2/CD36/CCL21/CD14/CCL19/APOE/TREM2/C3	14
GO:1990868	response to chemokine	14/567	97/18862	1.18361e-06	2.36512e-05	1.55047e-05	LOX/CXCL12/CCL11/CCL21/SLIT2/DUSP1/SLIT3/ACKR1/CCL19/CCL2/CCL4/TREM2/CCL5/CXCL9	14
GO:1990869	cellular response to chemokine	14/567	97/18862	1.18361e-06	2.36512e-05	1.55047e-05	LOX/CXCL12/CCL11/CCL21/SLIT2/DUSP1/SLIT3/ACKR1/CCL19/CCL2/CCL4/TREM2/CCL5/CXCL9	14
GO:0007517	muscle organ development	27/567	317/18862	1.26888e-06	2.52429e-05	1.65481e-05	ITGA11/COL11A1/COL6A3/DCN/MSC/LOX/TAGLN/MEGF10/HEG1/TPM1/EGR2/TWIST1/BMP4/FHL3/ID3/ELN/BASP1/TGFB1/MYLK/LIF/CHRNA1/EFEMP2/EGR1/EGR3/CAV1/FOS/FOXL2	27
GO:0044344	cellular response to fibroblast growth factor stimulus	17/567	142/18862	1.30606e-06	2.5868e-05	1.69579e-05	COL1A1/THBS1/POSTN/CREB3L1/FGF1/SULF1/FGF7/SHISA2/SMOC2/SULF2/ZFP36/STAR/CCL2/EGR3/SFRP1/NR4A1/CCL5	17
GO:0042119	neutrophil activation	36/567	500/18862	1.32201e-06	2.60691e-05	1.70897e-05	CRISPLD2/RAB31/PLAU/TIMP2/GLIPR1/CD93/CNN2/TNFAIP6/PECAM1/CD36/PLAUR/FCGR2A/C5AR1/CD14/SLC2A3/LAIR1/C3AR1/OLR1/FPR1/CFD/SIRPA/ITGB2/MNDA/PTPRC/CD53/FCER1G/CYBB/TYROBP/LYZ/MMP9/FGL2/C3/PLA2G2A/ANPEP/CCL5/PIGR	36
GO:0001935	endothelial cell proliferation	20/567	191/18862	1.33762e-06	2.62617e-05	1.72159e-05	SPARC/THBS1/ECM1/MMP14/LOXL2/SCG2/CXCL12/APLNR/SULF1/CCL11/BMP4/GJA1/NRP2/HMOX1/RGCC/CCL2/APOE/EGR3/CAV1/NR4A1	20
GO:0031099	regeneration	20/567	192/18862	1.45209e-06	2.83852e-05	1.8608e-05	PRRX1/POSTN/CXCL12/LRP1/NNMT/AXL/SULF2/JAM3/THY1/TGFBR2/C5AR1/TNC/GLI3/FLNA/HMOX1/SPP1/IL6/CDKN1A/WNT7A/KLK6	20
GO:0032330	regulation of chondrocyte differentiation	10/567	49/18862	1.5909e-06	3.08305e-05	2.0211e-05	ADAMTS12/SNAI2/LOXL2/NKX3-2/GREM1/MAF/BMP4/EFEMP1/GLI3/ADAMTS7	10
GO:0071622	regulation of granulocyte chemotaxis	10/567	49/18862	1.5909e-06	3.08305e-05	2.0211e-05	THBS1/JAM3/RARRES2/CCL21/C5AR1/CSF1R/C3AR1/SLIT2/CCL19/CCL5	10
GO:1903510	mucopolysaccharide metabolic process	15/567	115/18862	1.84573e-06	3.53277e-05	2.31592e-05	VCAN/LUM/DCN/BGN/CHSY3/OMD/CHST11/HAS2/TGFB1/CHPF/CHST15/OGN/PIM1/CEMIP/SPOCK2	15
GO:0006979	response to oxidative stress	33/567	444/18862	1.84653e-06	3.53277e-05	2.31592e-05	COL1A1/MMP2/PDGFRB/MSRB3/MMP14/SPHK1/GJB2/PDGFRA/AQP1/KLF2/TPM1/AXL/PKD2/PDGFD/ETS1/CD36/PXDN/SDC1/GPX8/CYP1B1/SIRPA/DUSP1/HMOX1/AIF1/CYBB/CCL19/IL6/STAR/APOE/MMP9/FOS/FBLN5/GPX3	33
GO:0051090	regulation of DNA-binding transcription factor activity	33/567	444/18862	1.84653e-06	3.53277e-05	2.31592e-05	PTGIS/FZD1/SFRP4/SPHK1/GREM1/TNFSF4/HAND2/DDR2/TCEAL7/TWIST1/PKD2/ENPP1/CD36/ID3/GLIS2/FLNA/CYP1B1/MDFI/ITGB2/PIM1/HCK/HMOX1/BHLHE40/NDN/HAVCR2/RGCC/ICAM1/IL6/FOXJ1/CAV1/FOS/FOXA2/ID1	33
GO:0006029	proteoglycan metabolic process	13/567	87/18862	1.90447e-06	3.62819e-05	2.37847e-05	COL11A1/VCAN/ADAMTS12/DCN/BGN/CHSY3/SULF1/CHST11/SULF2/GAL3ST4/CHPF/CHST15/SPOCK2	13
GO:0016525	negative regulation of angiogenesis	17/567	146/18862	1.92843e-06	3.65832e-05	2.39822e-05	THBS2/SPARC/DCN/THBS1/SERPINF1/ISM1/EMILIN1/SERPINE1/CREB3L1/SULF1/KLF2/COL4A2/HSPG2/PLK2/STAB1/RGCC/HOXA5	17
GO:0061045	negative regulation of wound healing	12/567	74/18862	1.94507e-06	3.67438e-05	2.40875e-05	FAP/THBS1/SERPINE1/PLAU/PDGFRA/C1QTNF1/THBD/PLAUR/GJA1/TSPAN8/APOE/PLAT	12
GO:0090090	negative regulation of canonical Wnt signaling pathway	19/567	179/18862	1.99902e-06	3.76049e-05	2.46521e-05	SNAI2/SFRP2/CTHRC1/SFRP4/DACT1/BICC1/GREM1/NKD2/DACT3/IGFBP4/DAB2/DKK2/ROR2/GLI3/IGFBP6/EGR1/APOE/CAV1/SFRP1	19
GO:0071295	cellular response to vitamin	8/567	30/18862	2.0705e-06	3.86264e-05	2.53217e-05	COL1A1/SNAI2/POSTN/MN1/TNC/PIM1/FOLR2/SFRP1	8
GO:0071711	basement membrane organization	8/567	30/18862	2.0705e-06	3.86264e-05	2.53217e-05	MMP11/COL4A1/NID1/NID2/LAMB1/PXDN/CAV1/HPN	8
GO:0042116	macrophage activation	14/567	102/18862	2.1928e-06	4.0739e-05	2.67066e-05	THBS1/SPHK1/CD93/VSIG4/C5AR1/CST7/ITGB2/HAVCR2/C1QA/PTPRC/AIF1/TYROBP/IL6/TREM2	14
GO:2000181	negative regulation of blood vessel morphogenesis	17/567	148/18862	2.33062e-06	4.31213e-05	2.82683e-05	THBS2/SPARC/DCN/THBS1/SERPINF1/ISM1/EMILIN1/SERPINE1/CREB3L1/SULF1/KLF2/COL4A2/HSPG2/PLK2/STAB1/RGCC/HOXA5	17
GO:0043277	apoptotic cell clearance	10/567	51/18862	2.34358e-06	4.31833e-05	2.83089e-05	THBS1/MEGF10/LRP1/AXL/CD36/TGM2/TYROBP/CCL2/TREM2/C3	10
GO:0045670	regulation of osteoclast differentiation	11/567	63/18862	2.45367e-06	4.50273e-05	2.95178e-05	FBN1/FSTL3/GPR68/MAFB/RASSF2/KLF10/LRRC17/TYROBP/FOS/TREM2/SFRP1	11
GO:0060562	epithelial tube morphogenesis	26/567	309/18862	2.49765e-06	4.56482e-05	2.99248e-05	ADAMTS12/SFRP2/CTHRC1/MMP14/EDNRA/KIF26B/FGF1/CCL11/GREM1/COL4A1/DCHS1/MICAL2/HAND2/TWIST1/PKD2/BMP4/TGFBR2/TGFB1/TNC/GLI3/CSF1R/PLXND1/SLIT2/HOXA5/SFRP1/LGR5	26
GO:0090066	regulation of anatomical structure size	35/567	493/18862	2.55015e-06	4.63007e-05	3.03526e-05	FN1/ACTA2/CXCL12/EDNRA/SLC12A8/CCL11/LMOD1/AQP1/LRP1/COMP/KLF2/F2R/IL7R/SCT/SEMA3C/ELN/GJA1/CCL21/RGS2/MYADM/MSN/SLIT2/HCK/ADRA2A/SPP1/PLEK/ICAM1/CDC42EP1/ADRA1B/APOE/CAV1/GJA5/CDC42EP5/WNT7A/LPAR3	35
GO:1901343	negative regulation of vasculature development	17/567	149/18862	2.5588e-06	4.63007e-05	3.03526e-05	THBS2/SPARC/DCN/THBS1/SERPINF1/ISM1/EMILIN1/SERPINE1/CREB3L1/SULF1/KLF2/COL4A2/HSPG2/PLK2/STAB1/RGCC/HOXA5	17
GO:0072676	lymphocyte migration	15/567	118/18862	2.56425e-06	4.63007e-05	3.03526e-05	ECM1/CXCL12/CCL11/CXCL14/CH25H/CD99/CCL21/GPR183/MSN/AIF1/ICAM1/CCL19/CCL2/CCL4/CCL5	15
GO:0007204	positive regulation of cytosolic calcium ion concentration	26/567	310/18862	2.65098e-06	4.76752e-05	3.12536e-05	EDNRA/APLNR/PDGFRA/PLN/C1QTNF1/LRP1/F2R/PKD2/THY1/CD36/GJA1/CCL21/C5AR1/LPAR1/C3AR1/FPR1/FPR3/PTPRC/TGM2/CEMIP/CCL19/PTGER2/ADRA1B/CAV1/LPAR3/CXCL9	26
GO:0003338	metanephros morphogenesis	8/567	31/18862	2.71762e-06	4.8679e-05	3.19117e-05	PDGFRB/KIF26B/GREM1/PKD2/BMP4/BASP1/LIF/FOXJ1	8
GO:1903035	negative regulation of response to wounding	13/567	90/18862	2.81701e-06	5.0259e-05	3.29474e-05	FAP/THBS1/SERPINE1/PLAU/PDGFRA/C1QTNF1/THBD/PLAUR/GJA1/TSPAN8/SPP1/APOE/PLAT	13
GO:0003012	muscle system process	33/567	453/18862	2.85083e-06	5.05155e-05	3.31156e-05	KCNE4/ACTA2/EDNRA/CALD1/SPHK1/ACTG2/RGS4/SULF1/LMOD1/CNN1/PLN/COMP/F2R/HAND2/TPM1/SULF2/GJA1/VIM/TPM2/MYLK/RGS2/ITGB5/MYL9/FLNA/ERRFI1/ADRA2A/HMOX1/CHRNA1/ADRA1B/CAV1/GJA5/DES/IGFBP5	33
GO:2000095	regulation of Wnt signaling pathway, planar cell polarity pathway	6/567	15/18862	2.85386e-06	5.05155e-05	3.31156e-05	SFRP2/DACT1/DAB2/SPEF1/SFRP1/RSPO3	6
GO:0014706	striated muscle tissue development	28/567	351/18862	2.92531e-06	5.15773e-05	3.38117e-05	COL11A1/DCN/PDGFRB/MSC/LOX/RGS4/PDGFRA/MEGF10/HEG1/ALPK2/GREM1/PLN/TPM1/EGR2/TWIST1/BMP4/SEMA3C/ELN/TGFBR2/GJA1/TGFB1/RGS2/PIM1/CHRNA1/EGR1/CAV1/FOS/FOXL2	28
GO:0050867	positive regulation of cell activation	31/567	412/18862	2.946e-06	5.17391e-05	3.39178e-05	PDGFRB/THBS1/MMP14/VCAM1/LGALS1/TNFSF4/IL7R/AXL/THY1/TGFBR2/TGFB1/CCL21/GLI3/GPR183/SIRPA/ITGB2/HAVCR2/PTPRC/AIF1/PLEK/TYROBP/CCL19/SASH3/IL6/CDKN1A/CCL2/EGR3/CAV1/TREM2/IGLL5/CCL5	31
GO:0008360	regulation of cell shape	17/567	151/18862	3.07651e-06	5.38209e-05	3.52825e-05	FN1/PDPN/CCL11/TPM1/MYH9/LPAR1/CSF1R/PLXND1/MSN/ITGB2/HCK/FBLIM1/ICAM1/CDC42EP1/CCL2/CDC42EP5/HPN	17
GO:0006936	muscle contraction	28/567	352/18862	3.09022e-06	5.38513e-05	3.53024e-05	KCNE4/ACTA2/EDNRA/CALD1/SPHK1/ACTG2/SULF1/LMOD1/CNN1/PLN/COMP/F2R/TPM1/SULF2/GJA1/VIM/TPM2/MYLK/RGS2/ITGB5/MYL9/FLNA/ADRA2A/CHRNA1/ADRA1B/CAV1/GJA5/DES	28
GO:0001823	mesonephros development	13/567	91/18862	3.19761e-06	5.52941e-05	3.62482e-05	KIF26B/FGF1/GREM1/DCHS1/PKD2/BMP4/SDC1/BASP1/GLI3/SLIT2/FOXJ1/OSR2/SFRP1	13
GO:0030510	regulation of BMP signaling pathway	13/567	91/18862	3.19761e-06	5.52941e-05	3.62482e-05	FBN1/SFRP2/SFRP4/NBL1/SULF1/FSTL1/GREM1/HTRA3/FSTL3/HTRA1/BMP4/SFRP1/FST	13
GO:0060070	canonical Wnt signaling pathway	27/567	333/18862	3.2392e-06	5.57986e-05	3.65789e-05	COL1A1/SNAI2/SFRP2/CTHRC1/FZD1/SFRP4/DACT1/BICC1/GREM1/NKD2/DACT3/IGFBP4/SULF2/DAB2/DKK2/SDC1/TGFB1/ROR2/GLI3/IGFBP6/EGR1/APOE/CAV1/SFRP1/WNT7A/LGR5/RSPO3	27
GO:0002446	neutrophil mediated immunity	35/567	499/18862	3.34083e-06	5.73297e-05	3.75827e-05	CRISPLD2/RAB31/PLAU/TIMP2/GLIPR1/CD93/CNN2/TNFAIP6/PECAM1/CD36/PLAUR/FCGR2A/C5AR1/CD14/SLC2A3/LAIR1/C3AR1/OLR1/FPR1/CFD/SIRPA/ITGB2/MNDA/PTPRC/CD53/FCER1G/CYBB/TYROBP/LYZ/IL6/MMP9/FGL2/C3/ANPEP/PIGR	35
GO:0032331	negative regulation of chondrocyte differentiation	7/567	23/18862	3.446e-06	5.89096e-05	3.86184e-05	ADAMTS12/SNAI2/NKX3-2/GREM1/BMP4/EFEMP1/ADAMTS7	7
GO:1901655	cellular response to ketone	13/567	92/18862	3.62309e-06	6.17023e-05	4.04492e-05	SERPINF1/GJB2/AQP1/TNFSF4/KLF2/TNC/ERRFI1/MSN/SPP1/ICAM1/STAR/PTGER2/SFRP1	13
GO:0061035	regulation of cartilage development	11/567	66/18862	3.94484e-06	6.69284e-05	4.38751e-05	ADAMTS12/SNAI2/LOXL2/NKX3-2/GREM1/BMP1/MAF/BMP4/EFEMP1/GLI3/ADAMTS7	11
GO:0051017	actin filament bundle assembly	17/567	154/18862	4.03081e-06	6.81298e-05	4.46627e-05	CALD1/TGFB3/TPM1/DPYSL3/ELN/MARCKS/ACTN1/LPAR1/ITGB5/PLS3/FLNA/AIF1/FSCN1/RGCC/PLEK/ID1/SFRP1	17
GO:0002693	positive regulation of cellular extravasation	6/567	16/18862	4.45026e-06	7.49377e-05	4.91257e-05	PLVAP/JAM3/PDGFD/THY1/CD99/ICAM1	6
GO:0001654	eye development	28/567	359/18862	4.50584e-06	7.55906e-05	4.95537e-05	COL5A2/COL5A1/FBN1/COL8A1/INHBA/PDGFRB/SERPINF1/MEIS3/PDGFRA/ALDH1A3/SH3PXD2B/COL4A1/COL8A2/TWIST1/THY1/MAF/TENM3/BMP4/MFAP5/EFEMP1/TGFBR2/VIM/GLI3/CYP1B1/MFAP2/FOXL2/OSR2/WNT7A	28
GO:0043312	neutrophil degranulation	34/567	485/18862	4.66751e-06	7.7946e-05	5.10978e-05	CRISPLD2/RAB31/PLAU/TIMP2/GLIPR1/CD93/CNN2/TNFAIP6/PECAM1/CD36/PLAUR/FCGR2A/C5AR1/CD14/SLC2A3/LAIR1/C3AR1/OLR1/FPR1/CFD/SIRPA/ITGB2/MNDA/PTPRC/CD53/FCER1G/CYBB/TYROBP/LYZ/MMP9/FGL2/C3/ANPEP/PIGR	34
GO:0050730	regulation of peptidyl-tyrosine phosphorylation	23/567	262/18862	4.68092e-06	7.7946e-05	5.10978e-05	SFRP2/ITGA5/FGF7/GREM1/PDGFD/THY1/PECAM1/CD36/CNTN1/TGFB1/CSF1R/ERRFI1/ITGB2/ADRA2A/LIF/PTPRC/SOCS3/ICAM1/IL6/CAV1/TREM2/SFRP1/CCL5	23
GO:0090596	sensory organ morphogenesis	22/567	244/18862	4.88693e-06	8.10761e-05	5.31497e-05	COL5A2/COL5A1/FBN1/COL11A1/COL8A1/PRRX1/CTHRC1/NKX3-2/ALDH1A3/MAFB/COL8A2/TWIST1/THY1/TENM3/BMP4/MFAP5/EFEMP1/ROR2/GLI3/MFAP2/OSR2/HPN	22
GO:0006909	phagocytosis	29/567	381/18862	4.91231e-06	8.11975e-05	5.32293e-05	THBS1/COLEC12/RAB31/SPHK1/SRPX/MEGF10/CD93/LRP1/WIPF1/AXL/PECAM1/CD36/FCGR2A/CD14/MYH9/ITGB1/SIRPA/MSR1/ITGB2/HCK/PTPRC/AIF1/TGM2/FCER1G/TYROBP/CCL2/TREM2/C3/IGLL5	29
GO:0002283	neutrophil activation involved in immune response	34/567	488/18862	5.3307e-06	8.75882e-05	5.74187e-05	CRISPLD2/RAB31/PLAU/TIMP2/GLIPR1/CD93/CNN2/TNFAIP6/PECAM1/CD36/PLAUR/FCGR2A/C5AR1/CD14/SLC2A3/LAIR1/C3AR1/OLR1/FPR1/CFD/SIRPA/ITGB2/MNDA/PTPRC/CD53/FCER1G/CYBB/TYROBP/LYZ/MMP9/FGL2/C3/ANPEP/PIGR	34
GO:0048251	elastic fiber assembly	5/567	10/18862	5.3628e-06	8.75882e-05	5.74187e-05	LOX/EMILIN1/MFAP4/EFEMP2/FBLN5	5
GO:0071670	smooth muscle cell chemotaxis	5/567	10/18862	5.3628e-06	8.75882e-05	5.74187e-05	PDGFRB/PDGFD/LPAR1/SLIT2/AIF1	5
GO:0071219	cellular response to molecule of bacterial origin	20/567	209/18862	5.37686e-06	8.75882e-05	5.74187e-05	SERPINE1/TNFSF4/AXL/CD36/TGFB1/VIM/CD14/LY96/SIRPA/HCK/HAVCR2/LY86/ICAM1/IL6/ZFP36/STAR/CCL2/TREM2/CCL5/CXCL9	20
GO:0061572	actin filament bundle organization	17/567	158/18862	5.71489e-06	9.27586e-05	6.08082e-05	CALD1/TGFB3/TPM1/DPYSL3/ELN/MARCKS/ACTN1/LPAR1/ITGB5/PLS3/FLNA/AIF1/FSCN1/RGCC/PLEK/ID1/SFRP1	17
GO:0002691	regulation of cellular extravasation	8/567	34/18862	5.77659e-06	9.30879e-05	6.10241e-05	CXCL12/PLVAP/JAM3/PDGFD/THY1/CD99/CCL21/ICAM1	8
GO:0060428	lung epithelium development	8/567	34/18862	5.77659e-06	9.30879e-05	6.10241e-05	RCN3/FGF7/KLF2/BMP4/ERRFI1/HOXA5/FOXJ1/SPDEF	8
GO:0007568	aging	25/567	304/18862	5.82656e-06	9.35578e-05	6.13322e-05	DCN/PDGFRB/SERPINF1/SERPINE1/NUAK1/LOXL2/GJB2/VCAM1/TIMP2/CCL11/TGFB3/LRP1/COMP/TWIST1/COL4A2/TGFBR2/PLK2/ITGB2/C1QA/ICAM1/SPI1/CDKN1A/FOS/IGFBP5/MMP7	25
GO:0051480	regulation of cytosolic calcium ion concentration	27/567	344/18862	5.93019e-06	9.4883e-05	6.22009e-05	EDNRA/APLNR/PDGFRA/PLN/C1QTNF1/CALB2/LRP1/F2R/PKD2/THY1/CD36/GJA1/CCL21/C5AR1/LPAR1/C3AR1/FPR1/FPR3/PTPRC/TGM2/CEMIP/CCL19/PTGER2/ADRA1B/CAV1/LPAR3/CXCL9	27
GO:0034614	cellular response to reactive oxygen species	17/567	159/18862	6.22415e-06	9.90735e-05	6.4948e-05	MMP2/SPHK1/PDGFRA/AQP1/KLF2/TPM1/AXL/PKD2/PDGFD/ETS1/CD36/CYP1B1/SIRPA/IL6/MMP9/FOS/FBLN5	17
GO:0048839	inner ear development	18/567	176/18862	6.26672e-06	9.90735e-05	6.4948e-05	SPARC/COL11A1/PDGFRB/PRRX1/CTHRC1/GJB2/ALDH1A3/TGFB3/CXCL14/DCHS1/MAFB/MAF/BMP4/ROR2/GLI3/PVALB/LGR5/HPN	18
GO:0001974	blood vessel remodeling	9/567	45/18862	6.34286e-06	9.90735e-05	6.4948e-05	BGN/AXL/SEMA3C/TGFB1/FLNA/LIF/TGM2/HOXA3/RSPO3	9
GO:0014911	positive regulation of smooth muscle cell migration	9/567	45/18862	6.34286e-06	9.90735e-05	6.4948e-05	PDGFRB/POSTN/LRP1/HAS2/PDGFD/LPAR1/AIF1/IGFBP5/CCL5	9
GO:0048701	embryonic cranial skeleton morphogenesis	9/567	45/18862	6.34286e-06	9.90735e-05	6.4948e-05	PRRX1/MMP14/PDGFRA/TGFB3/CHST11/TWIST1/BMP4/TGFBR2/GLI3	9
GO:0071900	regulation of protein serine/threonine kinase activity	34/567	492/18862	6.35018e-06	9.90735e-05	6.4948e-05	PDGFRB/THBS1/SFRP2/RGS4/FGF1/HEG1/TGFB3/GADD45B/PKD2/PDGFD/THY1/BMP4/TGFB1/C5AR1/ACSL1/ROR2/RGS2/LPAR1/CSF1R/FPR1/ADRA2A/DUSP1/PTPRC/IGFBP6/RGCC/FAM20A/CEMIP/CCL19/CDKN1A/APOE/CAV1/CCNO/SFRP1/LPAR3	34
GO:0030206	chondroitin sulfate biosynthetic process	7/567	25/18862	6.41246e-06	9.90735e-05	6.4948e-05	VCAN/DCN/BGN/CHSY3/CHST11/CHPF/CHST15	7
GO:0042730	fibrinolysis	7/567	25/18862	6.41246e-06	9.90735e-05	6.4948e-05	FAP/THBS1/SERPINE1/PLAU/THBD/PLAUR/PLAT	7
GO:0072012	glomerulus vasculature development	7/567	25/18862	6.41246e-06	9.90735e-05	6.4948e-05	ACTA2/PDGFRB/PDGFRA/PDGFD/PECAM1/BMP4/EGR1	7
GO:2000050	regulation of non-canonical Wnt signaling pathway	7/567	25/18862	6.41246e-06	9.90735e-05	6.4948e-05	SFRP2/SFRP4/DACT1/DAB2/SPEF1/SFRP1/RSPO3	7
GO:0017015	regulation of transforming growth factor beta receptor signaling pathway	15/567	127/18862	6.45204e-06	9.93438e-05	6.51252e-05	FBN1/THBS1/LOX/TGFB1I1/EMILIN1/ASPN/HTRA3/TGFB3/CHST11/PMEPA1/HTRA1/DAB2/TGFBR2/TGFB1/CAV1	15
GO:0048754	branching morphogenesis of an epithelial tube	16/567	143/18862	6.47799e-06	9.94029e-05	6.51639e-05	SFRP2/MMP14/EDNRA/FGF1/CCL11/GREM1/COL4A1/DCHS1/PKD2/BMP4/TGFBR2/TNC/GLI3/PLXND1/SLIT2/HOXA5	16
GO:0010759	positive regulation of macrophage chemotaxis	6/567	17/18862	6.70318e-06	0.000102508	6.71998e-05	THBS1/RARRES2/C5AR1/CSF1R/C3AR1/CCL5	6
GO:0060828	regulation of canonical Wnt signaling pathway	24/567	287/18862	6.7287e-06	0.00010255	6.7227e-05	COL1A1/SNAI2/SFRP2/CTHRC1/SFRP4/DACT1/BICC1/GREM1/NKD2/DACT3/IGFBP4/SULF2/DAB2/DKK2/TGFB1/ROR2/GLI3/IGFBP6/EGR1/APOE/CAV1/SFRP1/LGR5/RSPO3	24
GO:0001936	regulation of endothelial cell proliferation	18/567	177/18862	6.78512e-06	0.000103061	6.75617e-05	SPARC/THBS1/ECM1/SCG2/CXCL12/APLNR/SULF1/CCL11/BMP4/GJA1/NRP2/HMOX1/RGCC/CCL2/APOE/EGR3/CAV1/NR4A1	18
GO:0050863	regulation of T cell activation	26/567	327/18862	6.98925e-06	0.000105804	6.93599e-05	VCAM1/LGALS1/TNFSF4/IL7R/THY1/BMP4/TGFBR2/VSIG4/GPNMB/CCL21/GLI3/LAPTM5/SIRPA/HAVCR2/PTPRC/AIF1/CCL19/SASH3/IL6/CCL2/FOXJ1/EGR3/FGL2/CAV1/LRRC32/CCL5	26
GO:0048844	artery morphogenesis	11/567	70/18862	7.12955e-06	0.000107565	7.05148e-05	PDGFRB/PRRX1/LRP1/COMP/HAND2/PKD2/BMP4/MYLK/EFEMP2/APOE/GJA5	11
GO:0018149	peptide cross-linking	8/567	35/18862	7.29242e-06	0.000109655	7.18844e-05	COL3A1/FN1/DCN/THBS1/BGN/F13A1/TGM2/SPOCK2	8
GO:0042110	T cell activation	33/567	474/18862	7.44441e-06	0.000111567	7.3138e-05	VCAM1/LGALS1/TNFSF4/MAFB/IL7R/THY1/BMP4/TGFBR2/VSIG4/GPNMB/CCL21/GLI3/MYH9/GPR183/LAPTM5/MSN/SIRPA/HAVCR2/PTPRC/AIF1/FCER1G/ICAM1/CCL19/SASH3/IL6/EGR1/CCL2/FOXJ1/EGR3/FGL2/CAV1/LRRC32/CCL5	33
GO:0055074	calcium ion homeostasis	32/567	454/18862	7.9609e-06	0.000118911	7.79525e-05	CXCL12/EDNRA/APLNR/PDGFRA/CCL11/PLN/C1QTNF1/CALB2/LRP1/F2R/PKD2/THY1/CD36/GJA1/CCL21/C5AR1/LPAR1/C3AR1/FPR1/FPR3/PTPRC/TGM2/FAM20A/CEMIP/CCL19/PTGER2/ADRA1B/APOE/CAV1/LPAR3/CCL5/CXCL9	32
GO:0071222	cellular response to lipopolysaccharide	19/567	197/18862	8.21415e-06	0.000122287	8.0166e-05	SERPINE1/TNFSF4/AXL/CD36/TGFB1/VIM/CD14/LY96/SIRPA/HCK/HAVCR2/LY86/ICAM1/IL6/ZFP36/STAR/CCL2/CCL5/CXCL9	19
GO:0009991	response to extracellular stimulus	33/567	477/18862	8.48896e-06	0.000125962	8.25745e-05	SPARC/COL1A1/SNAI2/POSTN/SFRP2/NUAK1/VCAM1/MN1/AXL/SCT/TGFBR2/RARRES2/ACSL1/BCHE/TNC/KLF10/PIM1/FOLR2/HMOX1/PTPRC/SPP1/CYBB/ICAM1/CDKN1A/ZFP36/STAR/APOE/FOS/FOXA2/SFRP1/MMP7/DAPL1/SST	33
GO:1903844	regulation of cellular response to transforming growth factor beta stimulus	15/567	130/18862	8.60662e-06	0.000127287	8.34437e-05	FBN1/THBS1/LOX/TGFB1I1/EMILIN1/ASPN/HTRA3/TGFB3/CHST11/PMEPA1/HTRA1/DAB2/TGFBR2/TGFB1/CAV1	15
GO:0032956	regulation of actin cytoskeleton organization	27/567	352/18862	9.0343e-06	0.000133174	8.7303e-05	PDGFRB/CXCL12/RGS4/PDGFRA/CCL11/LMOD1/TGFB3/LRP1/TPM1/JAM3/ELN/CCL21/LPAR1/CSF1R/MYADM/FLNA/SLIT2/HCK/FSCN1/ARHGDIB/RGCC/PLEK/ICAM1/CDC42EP1/ID1/SFRP1/CDC42EP5	27
GO:0098742	cell-cell adhesion via plasma-membrane adhesion molecules	23/567	273/18862	9.23734e-06	0.000135397	8.87602e-05	CDH11/ITGA5/VCAM1/PALLD/NEXN/SCARF2/DCHS1/TENM3/PECAM1/TGFBR2/SPARCL1/HMCN1/PCDHGC3/MYADM/ITGB1/GPC6/FAT1/ITGB2/CLDN11/CLSTN2/ICAM1/DSC3/CLDN16	23
GO:0030225	macrophage differentiation	9/567	47/18862	9.24532e-06	0.000135397	8.87602e-05	INHBA/BMP4/TGFB1/ROR2/CSF1R/C1QC/LIF/SPI1/MMP9	9
GO:0035924	cellular response to vascular endothelial growth factor stimulus	11/567	72/18862	9.4321e-06	0.000137239	8.99672e-05	ADAMTS12/DCN/PDGFRB/SPHK1/VCAM1/PDGFRA/GAS1/SMOC2/NRP2/EGR3/NR4A1	11
GO:1903036	positive regulation of response to wounding	11/567	72/18862	9.4321e-06	0.000137239	8.99672e-05	THBS1/SERPINE1/LRP1/F2R/SMOC2/THBD/CD36/MYLK/FLNA/ITGB1/ADRA2A	11
GO:0098883	synapse pruning	5/567	11/18862	9.58846e-06	0.000139064	9.11636e-05	C1QB/C1QC/C1QA/TREM2/C3	5
GO:0001657	ureteric bud development	12/567	86/18862	9.76795e-06	0.000140759	9.22748e-05	KIF26B/FGF1/GREM1/DCHS1/PKD2/BMP4/SDC1/BASP1/GLI3/SLIT2/FOXJ1/SFRP1	12
GO:0030512	negative regulation of transforming growth factor beta receptor signaling pathway	12/567	86/18862	9.76795e-06	0.000140759	9.22748e-05	FBN1/TGFB1I1/EMILIN1/ASPN/HTRA3/TGFB3/CHST11/PMEPA1/HTRA1/TGFBR2/TGFB1/CAV1	12
GO:0002695	negative regulation of leukocyte activation	18/567	182/18862	1.00019e-05	0.000143669	9.41827e-05	INHBA/TNFSF4/AXL/BMP4/VSIG4/GPNMB/CST7/GLI3/LAPTM5/HMOX1/HAVCR2/MNDA/PTPRC/TYROBP/FOXJ1/FGL2/LRRC32/SFRP1	18
GO:0034113	heterotypic cell-cell adhesion	10/567	60/18862	1.08475e-05	0.00015532	0.00010182	ITGA5/VCAM1/JAM3/THY1/MYADM/ITGB1/SIRPA/ITGB2/PTPRC/SKAP1	10
GO:0072163	mesonephric epithelium development	12/567	87/18862	1.10261e-05	0.000156878	0.000102842	KIF26B/FGF1/GREM1/DCHS1/PKD2/BMP4/SDC1/BASP1/GLI3/SLIT2/FOXJ1/SFRP1	12
GO:0072164	mesonephric tubule development	12/567	87/18862	1.10261e-05	0.000156878	0.000102842	KIF26B/FGF1/GREM1/DCHS1/PKD2/BMP4/SDC1/BASP1/GLI3/SLIT2/FOXJ1/SFRP1	12
GO:0010758	regulation of macrophage chemotaxis	7/567	27/18862	1.12428e-05	0.000159457	0.000104532	THBS1/RARRES2/C5AR1/CSF1R/C3AR1/SLAMF8/CCL5	7
GO:0009612	response to mechanical stimulus	19/567	202/18862	1.1775e-05	0.000166479	0.000109136	COL3A1/COL1A1/COL11A1/DCN/THBS1/POSTN/MMP14/CXCL12/AQP1/CNN2/PKD2/ETS1/TGFBR2/GJA1/TNC/FOSB/FOS/HPN/MMP7	19
GO:0006874	cellular calcium ion homeostasis	31/567	442/18862	1.21549e-05	0.000171312	0.000112304	CXCL12/EDNRA/APLNR/PDGFRA/CCL11/PLN/C1QTNF1/CALB2/LRP1/F2R/PKD2/THY1/CD36/GJA1/CCL21/C5AR1/LPAR1/C3AR1/FPR1/FPR3/PTPRC/TGM2/CEMIP/CCL19/PTGER2/ADRA1B/APOE/CAV1/LPAR3/CCL5/CXCL9	31
GO:0051928	positive regulation of calcium ion transport	14/567	118/18862	1.23923e-05	0.00017401	0.000114073	PDGFRB/CXCL12/APLNR/F2R/PKD2/THY1/MYLK/CEMIP/CCL2/CCL4/CAV1/LPAR3/CCL5/CXCL9	14
GO:0070098	chemokine-mediated signaling pathway	12/567	88/18862	1.24238e-05	0.00017401	0.000114073	CXCL12/CCL11/CCL21/SLIT2/SLIT3/ACKR1/CCL19/CCL2/CCL4/TREM2/CCL5/CXCL9	12
GO:0071230	cellular response to amino acid stimulus	10/567	61/18862	1.26296e-05	0.000176343	0.000115602	COL5A2/COL1A1/MMP2/COL1A2/COL16A1/COL6A1/PDGFRA/COL4A1/PDGFD/CYBB	10
GO:0030593	neutrophil chemotaxis	13/567	103/18862	1.28503e-05	0.00017887	0.000117259	CCL11/JAM3/CCL21/C5AR1/C3AR1/ITGB2/SLIT2/FCER1G/CCL19/CCL2/CCL4/CCL5/CXCL9	13
GO:0006959	humoral immune response	28/567	380/18862	1.30611e-05	0.000180818	0.000118536	CXCL14/MFAP4/C1S/C1R/VSIG4/CFH/RARRES2/C5AR1/COLEC11/GPR183/C3AR1/CFD/C1QB/C1QC/C1QA/PTPRC/RGCC/LYZ/RNASE6/IL6/CCL2/FOXJ1/TREM2/C3/PLA2G2A/IGLL5/KRT6A/CXCL9	28
GO:0002696	positive regulation of leukocyte activation	29/567	401/18862	1.30707e-05	0.000180818	0.000118536	THBS1/MMP14/VCAM1/LGALS1/TNFSF4/IL7R/AXL/THY1/TGFBR2/TGFB1/CCL21/GLI3/GPR183/SIRPA/ITGB2/HAVCR2/PTPRC/AIF1/TYROBP/CCL19/SASH3/IL6/CDKN1A/CCL2/EGR3/CAV1/TREM2/IGLL5/CCL5	29
GO:0070663	regulation of leukocyte proliferation	21/567	241/18862	1.35001e-05	0.000186185	0.000122054	VCAM1/GREM1/TNFSF4/BMP4/TGFBR2/VSIG4/GPNMB/CSF1R/GPR183/HAVCR2/MNDA/PTPRC/AIF1/TYROBP/CCL19/SASH3/IL6/CDKN1A/FOXJ1/LRRC32/CCL5	21
GO:0042542	response to hydrogen peroxide	15/567	135/18862	1.36416e-05	0.000187298	0.000122784	COL1A1/PDGFRB/SPHK1/AQP1/KLF2/AXL/PDGFD/ETS1/SDC1/CYP1B1/SIRPA/DUSP1/HMOX1/IL6/STAR	15
GO:0001101	response to acid chemical	14/567	119/18862	1.36641e-05	0.000187298	0.000122784	COL5A2/COL1A1/MMP2/COL1A2/COL16A1/COL6A1/PDGFRA/COL4A1/KLF2/PKD2/PDGFD/CYBB/ICAM1/SST	14
GO:0002689	negative regulation of leukocyte chemotaxis	6/567	19/18862	1.39598e-05	0.000188962	0.000123875	NBL1/GREM1/SLIT2/DUSP1/SLAMF8/CCL2	6
GO:0048245	eosinophil chemotaxis	6/567	19/18862	1.39598e-05	0.000188962	0.000123875	SCG2/CCL11/CCL21/CCL2/CCL4/CCL5	6
GO:0030204	chondroitin sulfate metabolic process	8/567	38/18862	1.39956e-05	0.000188962	0.000123875	VCAN/DCN/BGN/CHSY3/CHST11/CHPF/CHST15/SPOCK2	8
GO:0048246	macrophage chemotaxis	8/567	38/18862	1.39956e-05	0.000188962	0.000123875	THBS1/RARRES2/C5AR1/CSF1R/C3AR1/SLAMF8/CCL2/CCL5	8
GO:0097242	amyloid-beta clearance	8/567	38/18862	1.39956e-05	0.000188962	0.000123875	LRP1/CD36/C5AR1/MSR1/ITGB2/APOE/TREM2/C3	8
GO:0034612	response to tumor necrosis factor	25/567	320/18862	1.41411e-05	0.000190354	0.000124787	COL1A1/ADAMTS12/THBS1/POSTN/SPHK1/VCAM1/CCL11/TNFSF4/HAS2/KLF2/GGT5/PLVAP/FABP4/CCL21/CD14/ADAMTS7/LAPTM5/TNFRSF12A/ICAM1/CCL19/ZFP36/CCL2/CCL4/SFRP1/CCL5	25
GO:0061037	negative regulation of cartilage development	7/567	28/18862	1.4604e-05	0.000195998	0.000128487	ADAMTS12/SNAI2/NKX3-2/GREM1/BMP4/EFEMP1/ADAMTS7	7
GO:0070527	platelet aggregation	10/567	62/18862	1.46581e-05	0.00019614	0.00012858	FN1/PDPN/PDGFRA/C1QTNF1/COMP/MYH9/MYL9/FLNA/FERMT3/PLEK	10
GO:0001933	negative regulation of protein phosphorylation	27/567	362/18862	1.49723e-05	0.00019975	0.000130947	SFRP2/EMILIN1/RGS4/HEG1/GREM1/PMEPA1/FABP4/TWIST1/THY1/RASSF2/ENPP1/BMP4/TGFB1/RGS2/FBLN1/MYADM/ERRFI1/SIRPA/SLIT2/DUSP1/PTPRC/SOCS3/CDKN1A/APOE/CAV1/PPP1R1B/SFRP1	27
GO:0007566	embryo implantation	9/567	50/18862	1.5689e-05	0.000208692	0.000136809	MMP2/TGFBR2/GJA1/SYDE1/IGFBP7/LIF/SPP1/ARHGDIB/MMP9	9
GO:0060560	developmental growth involved in morphogenesis	20/567	225/18862	1.61308e-05	0.000213935	0.000140246	FN1/POSTN/SFRP2/CXCL12/KIF26B/FGF1/CCL11/LRP1/BMP4/SEMA3C/TGFBR2/TNC/NRP2/SLIT2/SLIT3/NDN/SPP1/APOE/SFRP1/LPAR3	20
GO:0003158	endothelium development	15/567	137/18862	1.62948e-05	0.000215474	0.000141255	ADAMTS12/PDPN/FGF1/FSTL1/HEG1/COL15A1/PECAM1/BMP4/GJA1/MYADM/MSN/ICAM1/GJA5/ID1/WNT7A	15
GO:2001236	regulation of extrinsic apoptotic signaling pathway	16/567	154/18862	1.66868e-05	0.00021938	0.000143815	INHBA/SNAI2/THBS1/SFRP2/SERPINE1/TIMP3/SCG2/SRPX/BMP4/UNC5B/HMOX1/PTPRC/TNFRSF12A/ICAM1/CAV1/SFRP1	16
GO:0071496	cellular response to external stimulus	24/567	303/18862	1.66877e-05	0.00021938	0.000143815	COL1A1/SNAI2/POSTN/SFRP2/NUAK1/VCAM1/AQP1/CNN2/MN1/AXL/GJA1/TNC/KLF10/PIM1/FOLR2/HMOX1/PTPRC/ICAM1/CDKN1A/FOS/FOXA2/SFRP1/MMP7/DAPL1	24
GO:0072210	metanephric nephron development	8/567	39/18862	1.71478e-05	0.000224771	0.000147349	PDGFRB/KIF26B/PDGFRA/GREM1/PKD2/BMP4/LIF/EGR1	8
GO:0042326	negative regulation of phosphorylation	29/567	407/18862	1.72618e-05	0.000225608	0.000147898	INHBA/SFRP2/EMILIN1/RGS4/HEG1/GREM1/PMEPA1/FABP4/TWIST1/THY1/RASSF2/ENPP1/BMP4/TGFB1/RGS2/FBLN1/MYADM/ERRFI1/SIRPA/SLIT2/DUSP1/PTPRC/SOCS3/CDKN1A/APOE/CAV1/FOXA2/PPP1R1B/SFRP1	29
GO:0042733	embryonic digit morphogenesis	9/567	51/18862	1.85487e-05	0.000241026	0.000158006	SFRP2/CHST11/HAND2/TWIST1/BMP4/ROR2/GLI3/OSR2/WNT7A	9
GO:1904645	response to amyloid-beta	9/567	51/18862	1.85487e-05	0.000241026	0.000158006	MMP2/VCAM1/MMP13/LRP1/CD36/GJA1/ICAM1/MMP9/TREM2	9
GO:0045216	cell-cell junction organization	19/567	209/18862	1.90848e-05	0.000246942	0.000161884	SNAI2/CDH11/GJB2/HEG1/TGFB3/DCHS1/F2R/JAM3/PECAM1/GJA1/TGFB1/CSF1R/FLNA/SNAI1/CLDN11/FSCN1/CAV1/GJA5/CLDN16	19
GO:0001818	negative regulation of cytokine production	27/567	367/18862	1.91138e-05	0.000246942	0.000161884	FN1/INHBA/THBS1/SSC5D/C1QTNF3/TGFB3/TNFSF4/KLF2/AXL/TWIST1/VSIG4/GPNMB/TGFB1/LAPTM5/ERRFI1/SIRPA/HMOX1/HAVCR2/PTPRC/RGCC/TYROBP/IL6/ZFP36/SRGN/FOXJ1/LRRC32/TREM2	27
GO:0003002	regionalization	25/567	326/18862	1.9372e-05	0.00024956	0.0001636	SFRP2/NBL1/FGF1/GREM1/MAFB/EGR2/BARX1/BMP4/SEMA3C/BASP1/ROR2/GLI3/SNAI1/MDFI/NRP2/PIFO/BHLHE40/C1QA/HOXA5/HOXA3/FOXJ1/FOXA2/SFRP1/C3/WNT7A	25
GO:0062197	cellular response to chemical stress	26/567	347/18862	1.98502e-05	0.00025499	0.000167159	MMP2/SPHK1/GJB2/PDGFRA/AQP1/KLF2/TPM1/AXL/PKD2/PDGFD/ETS1/CD36/GPX8/MYLK/CYP1B1/ERRFI1/SIRPA/HMOX1/AIF1/CYBB/IL6/MMP9/CAV1/FOS/FBLN5/GPX3	26
GO:0043405	regulation of MAP kinase activity	24/567	307/18862	2.07002e-05	0.000265152	0.000173821	PDGFRB/THBS1/SFRP2/RGS4/FGF1/TGFB3/GADD45B/PDGFD/BMP4/TGFB1/C5AR1/ROR2/RGS2/LPAR1/FPR1/ADRA2A/DUSP1/PTPRC/IGFBP6/CCL19/APOE/CAV1/SFRP1/LPAR3	24
GO:0006898	receptor-mediated endocytosis	25/567	328/18862	2.14709e-05	0.000274242	0.00017978	SPARC/COLEC12/RAB31/SERPINE1/SFRP4/GREM1/LRP1/PDLIM7/DAB2/CD36/TGFBR2/CCL21/CD14/COLEC11/CD163/ITGB1/HSPG2/MSR1/ITGB2/STAB1/FCER1G/CCL19/APOE/CAV1/C3	25
GO:0051591	response to cAMP	12/567	93/18862	2.19916e-05	0.000280097	0.000183618	SPARC/COL1A1/MMP19/AQP1/THBD/PKD2/SDC1/DUSP1/STAR/FOSB/FOS/IGFBP5	12
GO:0051146	striated muscle cell differentiation	22/567	269/18862	2.28294e-05	0.000289947	0.000190076	ADAM12/PDGFRB/LOX/MMP14/RGS4/PDGFRA/LMOD1/ALPK2/GREM1/EHD2/COMP/TPM1/TMEM119/BMP4/SDC1/TGFB1/RGS2/MYH9/FLNC/CD53/IGFBP5/CXCL9	22
GO:0050870	positive regulation of T cell activation	19/567	212/18862	2.33044e-05	0.000295146	0.000193484	VCAM1/LGALS1/TNFSF4/IL7R/THY1/TGFBR2/CCL21/GLI3/SIRPA/HAVCR2/PTPRC/AIF1/CCL19/SASH3/IL6/CCL2/EGR3/CAV1/CCL5	19
GO:0050650	chondroitin sulfate proteoglycan biosynthetic process	7/567	30/18862	2.38323e-05	0.000300984	0.000197311	VCAN/DCN/BGN/CHSY3/CHST11/CHPF/CHST15	7
GO:0001952	regulation of cell-matrix adhesion	14/567	125/18862	2.40071e-05	0.000302342	0.000198201	THBS1/POSTN/COL16A1/SERPINE1/MMP14/PLAU/GREM1/LRP1/THY1/CD36/CCL21/EFEMP2/SKAP1/SFRP1	14
GO:0072678	T cell migration	10/567	66/18862	2.58268e-05	0.00032435	0.000212629	ECM1/CXCL12/CD99/CCL21/GPR183/MSN/AIF1/ICAM1/CCL2/CCL5	10
GO:0071216	cellular response to biotic stimulus	20/567	233/18862	2.67801e-05	0.000335386	0.000219863	SERPINE1/TNFSF4/AXL/CD36/TGFB1/VIM/CD14/LY96/SIRPA/HCK/HAVCR2/LY86/ICAM1/IL6/ZFP36/STAR/CCL2/TREM2/CCL5/CXCL9	20
GO:0050680	negative regulation of epithelial cell proliferation	16/567	160/18862	2.6891e-05	0.000335425	0.000219889	SPARC/SNAI2/THBS1/SERPINF1/SFRP2/SCG2/SULF1/BMP4/GJA1/TGFB1/RGCC/CCL2/APOE/CAV1/SFRP1/HPN	16
GO:0070661	leukocyte proliferation	24/567	312/18862	2.69325e-05	0.000335425	0.000219889	VCAM1/GREM1/TNFSF4/IL7R/BMP4/TGFBR2/VSIG4/GPNMB/CSF1R/GPR183/MSN/HAVCR2/MNDA/PTPRC/AIF1/TYROBP/CCL19/SASH3/IL6/CDKN1A/FOXJ1/LRRC32/TREM2/CCL5	24
GO:0061756	leukocyte adhesion to vascular endothelial cell	9/567	54/18862	2.99274e-05	0.000371456	0.00024351	CXCL12/VCAM1/ETS1/CCL21/ITGB1/ITGB2/ICAM1/SELPLG/IL6	9
GO:0034405	response to fluid shear stress	7/567	31/18862	2.99908e-05	0.000371456	0.00024351	PDGFRB/TGFB3/HAS2/KLF2/PKD2/ETS1/GJA1	7
GO:0031668	cellular response to extracellular stimulus	20/567	235/18862	3.02751e-05	0.000373251	0.000244686	COL1A1/SNAI2/POSTN/SFRP2/NUAK1/VCAM1/MN1/AXL/TNC/KLF10/PIM1/FOLR2/HMOX1/PTPRC/ICAM1/CDKN1A/FOS/FOXA2/SFRP1/DAPL1	20
GO:0048511	rhythmic process	23/567	294/18862	3.03018e-05	0.000373251	0.000244686	INHBA/SERPINF1/SERPINE1/MMP19/PDGFRA/TGFB3/HAS2/GPR176/AXL/EGR2/TWIST1/ETS1/ID3/KLF10/SLIT2/BHLHE40/SLIT3/STAR/EGR1/EGR3/ID1/PTGDS/MMP7	23
GO:1902622	regulation of neutrophil migration	8/567	42/18862	3.0389e-05	0.000373303	0.00024472	JAM3/CD99/CCL21/C5AR1/C3AR1/SLIT2/SLAMF8/CCL19	8
GO:0051251	positive regulation of lymphocyte activation	26/567	356/18862	3.07834e-05	0.000377118	0.000247221	MMP14/VCAM1/LGALS1/TNFSF4/IL7R/AXL/THY1/TGFBR2/TGFB1/CCL21/GLI3/GPR183/SIRPA/HAVCR2/PTPRC/AIF1/TYROBP/CCL19/SASH3/IL6/CDKN1A/CCL2/EGR3/CAV1/IGLL5/CCL5	26
GO:0071356	cellular response to tumor necrosis factor	23/567	296/18862	3.36982e-05	0.000411704	0.000269894	COL1A1/ADAMTS12/THBS1/POSTN/SPHK1/VCAM1/CCL11/TNFSF4/HAS2/KLF2/PLVAP/FABP4/CCL21/ADAMTS7/LAPTM5/TNFRSF12A/ICAM1/CCL19/ZFP36/CCL2/CCL4/SFRP1/CCL5	23
GO:0030098	lymphocyte differentiation	26/567	358/18862	3.3853e-05	0.000412475	0.000270399	INHBA/MMP14/VCAM1/LGALS1/TNFSF4/MAFB/IL7R/AXL/BMP4/TGFBR2/GLI3/GPR183/ITGB1/SLAMF8/KLF6/PTPRC/FCER1G/SPI1/CCL19/SASH3/IL6/EGR1/FOXJ1/EGR3/FGL2/SFRP1	26
GO:0051924	regulation of calcium ion transport	20/567	238/18862	3.62845e-05	0.000440653	0.000288872	PDGFRB/CXCL12/RGS4/APLNR/PLN/F2R/GEM/PKD2/THY1/GJA1/MYLK/ADRA2A/CEMIP/ICAM1/CCL2/CCL4/CAV1/LPAR3/CCL5/CXCL9	20
GO:0050654	chondroitin sulfate proteoglycan metabolic process	8/567	43/18862	3.63618e-05	0.000440653	0.000288872	VCAN/DCN/BGN/CHSY3/CHST11/CHPF/CHST15/SPOCK2	8
GO:0032092	positive regulation of protein binding	11/567	83/18862	3.73937e-05	0.000449927	0.000294951	CTHRC1/DACT1/LRP1/BMP4/PLK2/PLXND1/HOXA3/APOE/MMP9/CAV1/SPON1	11
GO:0033687	osteoblast proliferation	7/567	32/18862	3.74002e-05	0.000449927	0.000294951	CTHRC1/GREM1/MN1/TMEM119/JUNB/OSR2/SFRP1	7
GO:0050830	defense response to Gram-positive bacterium	12/567	98/18862	3.74272e-05	0.000449927	0.000294951	SSC5D/IL7R/CD36/RARRES2/C5AR1/HAVCR2/MPEG1/LYZ/RNASE6/IL6/PLA2G2A/KRT6A	12
GO:0051235	maintenance of location	24/567	319/18862	3.85021e-05	0.000461615	0.000302613	FBN1/NBL1/APLNR/PLN/F2R/PKD2/THY1/ENPP1/CD36/GJA1/CCL21/FLNA/KDELR3/MDFI/MSR1/PTPRC/CEMIP/CCL19/IL6/SRGN/APOE/CAV1/C3/CXCL9	24
GO:0034599	cellular response to oxidative stress	23/567	299/18862	3.94364e-05	0.000471559	0.000309132	MMP2/SPHK1/GJB2/PDGFRA/AQP1/KLF2/TPM1/AXL/PKD2/PDGFD/ETS1/CD36/GPX8/CYP1B1/SIRPA/HMOX1/AIF1/CYBB/IL6/MMP9/FOS/FBLN5/GPX3	23
GO:0016049	cell growth	31/567	470/18862	3.97197e-05	0.000473686	0.000310527	FN1/INHBA/POSTN/SFRP2/MMP14/CXCL12/SPHK1/RGS4/GREM1/DACT3/IGFBP4/LRP1/ENPP1/SEMA3C/TGFBR2/GJA1/TGFB1/SPOCK1/RGS2/IGFBP7/NRP2/SLIT2/SLIT3/NDN/SPP1/CDKN1A/APOE/SFRP1/IGFBP5/LPAR3/HPN	31
GO:0072073	kidney epithelium development	14/567	131/18862	4.06909e-05	0.000483985	0.000317278	KIF26B/FGF1/GREM1/DCHS1/PKD2/PECAM1/BMP4/SDC1/BASP1/GLI3/SLIT2/LIF/FOXJ1/SFRP1	14
GO:0045444	fat cell differentiation	19/567	221/18862	4.14108e-05	0.000489955	0.000321191	MMP11/SFRP2/TGFB1I1/PDGFRA/MEDAG/C1QTNF3/MAFB/FABP4/EGR2/DIO2/ENPP1/TGFB1/RARRES2/RGS2/PIM1/IL6/ZFP36/SFRP1/NR4A1	19
GO:0050670	regulation of lymphocyte proliferation	19/567	221/18862	4.14108e-05	0.000489955	0.000321191	VCAM1/TNFSF4/BMP4/TGFBR2/VSIG4/GPNMB/GPR183/HAVCR2/MNDA/PTPRC/AIF1/TYROBP/CCL19/SASH3/IL6/CDKN1A/FOXJ1/LRRC32/CCL5	19
GO:0048546	digestive tract morphogenesis	8/567	44/18862	4.32839e-05	0.000510773	0.000334839	SFRP2/DACT1/PDGFRA/BMP4/GLI3/EPHB3/SFRP1/AGR2	8
GO:0070482	response to oxygen levels	27/567	385/18862	4.40851e-05	0.000518865	0.000340144	COL1A1/MMP2/PDGFRB/THBS1/POSTN/PTGIS/MMP14/PDPN/LOXL2/CXCL12/EDNRA/PLAU/VCAM1/AQP1/TGFB3/TWIST1/ETS1/TGFBR2/LPAR1/HMOX1/CYBB/RGCC/ICAM1/CDKN1A/EGR1/CAV1/SFRP1	27
GO:0031667	response to nutrient levels	30/567	451/18862	4.51849e-05	0.000530421	0.000347719	SPARC/COL1A1/SNAI2/POSTN/SFRP2/NUAK1/VCAM1/MN1/SCT/TGFBR2/RARRES2/ACSL1/BCHE/TNC/KLF10/PIM1/FOLR2/HMOX1/SPP1/CYBB/ICAM1/CDKN1A/ZFP36/STAR/APOE/FOXA2/SFRP1/MMP7/DAPL1/SST	30
GO:0006939	smooth muscle contraction	12/567	100/18862	4.58348e-05	0.000536649	0.000351802	ACTA2/EDNRA/SPHK1/SULF1/CNN1/COMP/F2R/SULF2/MYLK/RGS2/ADRA2A/CAV1	12
GO:2000242	negative regulation of reproductive process	9/567	57/18862	4.6735e-05	0.000543189	0.00035609	SERPINF1/SULF1/BMP4/GJA1/SNAI1/DUSP1/LIF/ARHGDIB/OVGP1	9
GO:0032944	regulation of mononuclear cell proliferation	19/567	223/18862	4.68314e-05	0.000543189	0.00035609	VCAM1/TNFSF4/BMP4/TGFBR2/VSIG4/GPNMB/GPR183/HAVCR2/MNDA/PTPRC/AIF1/TYROBP/CCL19/SASH3/IL6/CDKN1A/FOXJ1/LRRC32/CCL5	19
GO:0071676	negative regulation of mononuclear cell migration	6/567	23/18862	4.68767e-05	0.000543189	0.00035609	NBL1/GREM1/SLIT2/DUSP1/SLAMF8/CCL2	6
GO:0072677	eosinophil migration	6/567	23/18862	4.68767e-05	0.000543189	0.00035609	SCG2/CCL11/CCL21/CCL2/CCL4/CCL5	6
GO:0043627	response to estrogen	10/567	71/18862	4.94121e-05	0.000571097	0.000374385	PDGFRB/MMP14/TGFB3/TGFBR2/GLI3/HMOX1/STAR/CAV1/SFRP1/WNT7A	10
GO:0072507	divalent inorganic cation homeostasis	32/567	499/18862	5.1363e-05	0.000592123	0.000388168	CXCL12/EDNRA/APLNR/PDGFRA/CCL11/PLN/C1QTNF1/CALB2/LRP1/F2R/PKD2/THY1/CD36/GJA1/CCL21/C5AR1/LPAR1/C3AR1/FPR1/FPR3/PTPRC/TGM2/FAM20A/CEMIP/CCL19/PTGER2/ADRA1B/APOE/CAV1/LPAR3/CCL5/CXCL9	32
GO:0022604	regulation of cell morphogenesis	23/567	305/18862	5.36118e-05	0.000616211	0.00040396	SPARC/FN1/POSTN/PDPN/CCL11/HAS2/TPM1/FBLN1/MYH9/LPAR1/CSF1R/MYADM/FLNA/PLXND1/MSN/ITGB2/HCK/FBLIM1/ICAM1/CDC42EP1/CCL2/CDC42EP5/HPN	23
GO:0002763	positive regulation of myeloid leukocyte differentiation	9/567	58/18862	5.38637e-05	0.000616211	0.00040396	GPR68/TGFB1/ROR2/KLF10/EVI2B/LIF/TYROBP/FOS/TREM2	9
GO:0061005	cell differentiation involved in kidney development	9/567	58/18862	5.38637e-05	0.000616211	0.00040396	ACTA2/GREM1/BMP4/GLIS2/BASP1/GLI3/LIF/FOXJ1/MMP9	9
GO:0003018	vascular process in circulatory system	20/567	245/18862	5.46346e-05	0.000623444	0.000408701	ACTA2/EDNRA/LRP1/COMP/KLF2/F2R/CD36/GJA1/TGFB1/RGS2/SLC2A3/SLCO2B1/SLIT2/ADRA2A/ICAM1/ADRA1B/SLC38A5/APOE/CAV1/GJA5	20
GO:0050808	synapse organization	28/567	412/18862	5.55871e-05	0.000632271	0.000414487	SPARC/FZD1/SRPX2/COL4A1/F2R/PDZRN3/SPARCL1/ACTN1/C5AR1/PCDHGC3/TNC/FLNA/C1QB/PLXND1/NRP2/C1QC/GPC6/CLSTN2/C1QA/CHRNA1/SRGN/APOE/EPHB3/TUBA1A/TREM2/C3/WNT7A/SPOCK2	28
GO:0043200	response to amino acid	12/567	102/18862	5.583e-05	0.000632271	0.000414487	COL5A2/COL1A1/MMP2/COL1A2/COL16A1/COL6A1/PDGFRA/COL4A1/PDGFD/CYBB/ICAM1/SST	12
GO:0045639	positive regulation of myeloid cell differentiation	12/567	102/18862	5.583e-05	0.000632271	0.000414487	INHBA/GPR68/ETS1/TGFB1/ROR2/KLF10/EVI2B/LIF/TYROBP/HOXA5/FOS/TREM2	12
GO:0038065	collagen-activated signaling pathway	5/567	15/18862	5.63902e-05	0.000636843	0.000417485	COL1A1/ITGA11/COL4A1/DDR2/COL4A2	5
GO:0002064	epithelial cell development	18/567	207/18862	5.6517e-05	0.000636843	0.000417485	ACTA2/PALLD/NKX3-2/HEG1/COL15A1/PECAM1/BMP4/SDC1/VIM/MYADM/FLNA/MSN/ICAM1/CDKN1A/HOXA5/FOXJ1/WNT7A/SPDEF	18
GO:0010543	regulation of platelet activation	7/567	34/18862	5.67409e-05	0.000637768	0.000418091	PDPN/PDGFRA/C1QTNF1/THBD/FCER1G/PLEK/APOE	7
GO:0032760	positive regulation of tumor necrosis factor production	11/567	87/18862	5.8223e-05	0.000652795	0.000427942	THBS1/TWIST1/CD36/CD14/LY96/HAVCR2/PTPRC/TYROBP/CCL19/SASH3/IL6	11
GO:0072503	cellular divalent inorganic cation homeostasis	31/567	480/18862	5.88833e-05	0.000658556	0.000431719	CXCL12/EDNRA/APLNR/PDGFRA/CCL11/PLN/C1QTNF1/CALB2/LRP1/F2R/PKD2/THY1/CD36/GJA1/CCL21/C5AR1/LPAR1/C3AR1/FPR1/FPR3/PTPRC/TGM2/CEMIP/CCL19/PTGER2/ADRA1B/APOE/CAV1/LPAR3/CCL5/CXCL9	31
GO:0051250	negative regulation of lymphocyte activation	15/567	153/18862	5.99383e-05	0.000668691	0.000438363	INHBA/TNFSF4/AXL/BMP4/VSIG4/GPNMB/GLI3/LAPTM5/HAVCR2/MNDA/TYROBP/FOXJ1/FGL2/LRRC32/SFRP1	15
GO:0048146	positive regulation of fibroblast proliferation	8/567	46/18862	6.04488e-05	0.000672717	0.000441002	FN1/PDGFRB/SPHK1/PDGFRA/AQP1/DDR2/PDGFD/CDKN1A	8
GO:0010959	regulation of metal ion transport	20/567	247/18862	6.12107e-05	0.000679515	0.000445458	PDGFRB/CXCL12/RGS4/APLNR/PLN/F2R/GEM/PKD2/THY1/GJA1/MYLK/ADRA2A/CEMIP/ICAM1/CCL2/CCL4/CAV1/LPAR3/CCL5/CXCL9	20
GO:0090303	positive regulation of wound healing	9/567	59/18862	6.18876e-05	0.000685336	0.000449275	THBS1/SERPINE1/F2R/SMOC2/THBD/CD36/MYLK/ITGB1/ADRA2A	9
GO:0003151	outflow tract morphogenesis	10/567	73/18862	6.30116e-05	0.000694363	0.000455192	SFRP2/HAND2/TWIST1/BMP4/SEMA3C/ELN/TGFBR2/PLXND1/NRP2/GJA5	10
GO:0031100	animal organ regeneration	10/567	73/18862	6.30116e-05	0.000694363	0.000455192	CXCL12/NNMT/AXL/SULF2/TGFBR2/C5AR1/GLI3/HMOX1/IL6/CDKN1A	10
GO:0060993	kidney morphogenesis	11/567	88/18862	6.47658e-05	0.000711948	0.00046672	PDGFRB/KIF26B/FGF1/GREM1/DCHS1/PKD2/BMP4/BASP1/GLI3/LIF/FOXJ1	11
GO:0048872	homeostasis of number of cells	20/567	249/18862	6.84816e-05	0.000749247	0.000491171	INHBA/FSTL1/KLF2/F2R/MAFB/IL7R/AXL/JAM3/RASSF2/ETS1/BMP4/GLIS2/GPR183/HMOX1/SPI1/SASH3/IL6/HOXA5/ZFP36/PLA2G2A	20
GO:0010038	response to metal ion	25/567	352/18862	6.84921e-05	0.000749247	0.000491171	SPARC/THBS1/SERPINF1/LOXL2/VCAM1/AQP1/PLN/FIBIN/FSTL3/FABP4/PKD2/SDC1/CD14/DUSP1/HMOX1/C1QA/CYBB/ICAM1/ALOX5AP/STAR/FOSB/MMP9/CAV1/FOS/JUNB	25
GO:0032722	positive regulation of chemokine production	9/567	60/18862	7.08946e-05	0.000772398	0.000506348	POSTN/LRP1/TWIST1/CSF1R/HMOX1/HAVCR2/AIF1/IL6/EGR1	9
GO:0031952	regulation of protein autophosphorylation	8/567	47/18862	7.09521e-05	0.000772398	0.000506348	GREM1/PDGFD/RASSF2/ENPP1/GPNMB/ERRFI1/PTPRC/CAV1	8
GO:0033273	response to vitamin	11/567	89/18862	7.19287e-05	0.000779257	0.000510844	SPARC/COL1A1/SNAI2/POSTN/MN1/BCHE/TNC/PIM1/FOLR2/SPP1/SFRP1	11
GO:0046849	bone remodeling	11/567	89/18862	7.19287e-05	0.000779257	0.000510844	CTHRC1/GREM1/TGFB3/TMEM119/RASSF2/GJA1/TGFB1/CSF1R/SPP1/IL6/SFRP1	11
GO:0072273	metanephric nephron morphogenesis	6/567	25/18862	7.81361e-05	0.000844471	0.000553596	PDGFRB/KIF26B/GREM1/PKD2/BMP4/LIF	6
GO:0002697	regulation of immune effector process	30/567	465/18862	7.87082e-05	0.000848614	0.000556312	TGFB3/TNFSF4/HTRA1/IL7R/C1S/CD36/C1R/VSIG4/CFH/TGFB1/C5AR1/C3AR1/LAPTM5/C1QB/C1QC/ITGB2/HMOX1/SLAMF8/HAVCR2/C1QA/PTPRC/ICAM1/TYROBP/CCL19/SASH3/TRIL/IL6/FOXJ1/FGL2/C3	30
GO:1903557	positive regulation of tumor necrosis factor superfamily cytokine production	11/567	90/18862	7.97594e-05	0.000852314	0.000558738	THBS1/TWIST1/CD36/CD14/LY96/HAVCR2/PTPRC/TYROBP/CCL19/SASH3/IL6	11
GO:0010634	positive regulation of epithelial cell migration	16/567	175/18862	7.98739e-05	0.000852314	0.000558738	SPARC/THBS1/SRPX2/FGF1/FGF7/HAS2/SMOC2/ETS1/BMP4/TGFBR2/TGFB1/PLK2/NRP2/HMOX1/MMP9/WNT7A	16
GO:0045619	regulation of lymphocyte differentiation	16/567	175/18862	7.98739e-05	0.000852314	0.000558738	INHBA/MMP14/TNFSF4/IL7R/AXL/BMP4/TGFBR2/GLI3/SLAMF8/PTPRC/CCL19/SASH3/FOXJ1/EGR3/FGL2/SFRP1	16
GO:0072109	glomerular mesangium development	5/567	16/18862	7.99992e-05	0.000852314	0.000558738	ACTA2/PDGFRB/PDGFD/BMP4/EGR1	5
GO:1901201	regulation of extracellular matrix assembly	5/567	16/18862	7.99992e-05	0.000852314	0.000558738	ANTXR1/EMILIN1/HAS2/TGFB1/RGCC	5
GO:0048645	animal organ formation	9/567	61/18862	8.0979e-05	0.000856662	0.000561588	NKX3-2/FGF1/SULF1/HAND2/BMP4/TGFBR2/GLI3/PIM1/HOXA3	9
GO:0070613	regulation of protein processing	9/567	61/18862	8.0979e-05	0.000856662	0.000561588	THBS1/SERPINE1/MMP14/NKD2/GAS1/CST7/MYH9/HPN/SPON1	9
GO:1905330	regulation of morphogenesis of an epithelium	9/567	61/18862	8.0979e-05	0.000856662	0.000561588	ADAMTS12/FGF1/SULF1/FGF7/GREM1/BMP4/GJA1/LIF/SFRP1	9
GO:0002762	negative regulation of myeloid leukocyte differentiation	8/567	48/18862	8.29268e-05	0.000873159	0.000572402	FBN1/INHBA/FSTL3/GPR68/MAFB/C1QC/LRRC17/SFRP1	8
GO:2001238	positive regulation of extrinsic apoptotic signaling pathway	8/567	48/18862	8.29268e-05	0.000873159	0.000572402	INHBA/THBS1/TIMP3/SRPX/PTPRC/TNFRSF12A/CAV1/SFRP1	8
GO:2000027	regulation of animal organ morphogenesis	16/567	176/18862	8.54734e-05	0.00089787	0.000588602	SFRP2/CTHRC1/FZD1/DACT1/FGF1/SULF1/FGF7/GREM1/DAB2/BMP4/ROR2/GPC6/SPEF1/SFRP1/WNT7A/RSPO3	16
GO:0042493	response to drug	25/567	359/18862	9.37708e-05	0.000982736	0.000644236	COL1A1/INHBA/THBS1/SFRP2/LOX/FZD1/TIMP2/LGALS1/TDO2/NNMT/SEMA3C/TGFBR2/ACSL1/BCHE/HMOX1/SLAMF8/CYBB/ICAM1/CDKN1A/STAR/FOSB/FOS/CCNO/SFRP1/SST	25
GO:0034446	substrate adhesion-dependent cell spreading	12/567	108/18862	9.79062e-05	0.00102369	0.000671083	FN1/POSTN/ANTXR1/PDPN/HAS2/LAMB1/AXL/FBLN1/MYADM/FLNA/FERMT3/EPHB3	12
GO:0032680	regulation of tumor necrosis factor production	15/567	160/18862	9.9884e-05	0.00104195	0.000683051	THBS1/AXL/TWIST1/CD36/CD14/LY96/SIRPA/HAVCR2/PTPRC/TYROBP/CCL19/SASH3/IL6/ZFP36/TREM2	15
GO:0043687	post-translational protein modification	25/567	361/18862	0.000102384	0.00106555	0.000698525	FBN1/VCAN/FN1/SCG2/FSTL1/LGALS1/FSTL3/MXRA8/IGFBP4/LAMB1/MATN3/BMP4/SPARCL1/TNC/FBXL7/IGFBP7/SPSB1/FAM20C/SOCS3/SPP1/IL6/APOE/SDC2/C3/IGFBP5	25
GO:0048662	negative regulation of smooth muscle cell proliferation	9/567	63/18862	0.000104788	0.00108305	0.000709995	CNN1/TGFB3/TPM1/OGN/HMOX1/AIF1/EFEMP2/CDKN1A/IGFBP5	9
GO:1903317	regulation of protein maturation	9/567	63/18862	0.000104788	0.00108305	0.000709995	THBS1/SERPINE1/MMP14/NKD2/GAS1/CST7/MYH9/HPN/SPON1	9
GO:2000401	regulation of lymphocyte migration	9/567	63/18862	0.000104788	0.00108305	0.000709995	ECM1/CXCL12/CXCL14/CCL21/MSN/AIF1/CCL2/CCL4/CCL5	9
GO:1901136	carbohydrate derivative catabolic process	17/567	198/18862	0.000105478	0.00108768	0.000713033	VCAN/LUM/ADAMTS12/DCN/BGN/OMD/NT5E/MAN1A1/SDC1/TGFB1/HSPG2/OGN/GPC6/CEMIP/SDC2/TYMP/OVGP1	17
GO:0048592	eye morphogenesis	14/567	143/18862	0.000106347	0.00109414	0.000717266	COL5A2/COL5A1/FBN1/COL8A1/ALDH1A3/COL8A2/TWIST1/THY1/TENM3/BMP4/MFAP5/EFEMP1/GLI3/MFAP2	14
GO:0042692	muscle cell differentiation	25/567	362/18862	0.00010695	0.00109782	0.000719681	ADAM12/PDGFRB/LOX/MMP14/RGS4/PDGFRA/MEGF10/LMOD1/ALPK2/GREM1/EHD2/COMP/TPM1/TMEM119/TMEM204/BMP4/SDC1/TGFB1/RGS2/MYH9/FLNC/CD53/EFEMP2/IGFBP5/CXCL9	25
GO:0001558	regulation of cell growth	27/567	406/18862	0.000107965	0.00110571	0.000724855	FN1/INHBA/SFRP2/MMP14/CXCL12/SPHK1/RGS4/GREM1/DACT3/IGFBP4/LRP1/ENPP1/SEMA3C/GJA1/TGFB1/SPOCK1/RGS2/IGFBP7/SLIT2/SLIT3/SPP1/CDKN1A/APOE/SFRP1/IGFBP5/LPAR3/HPN	27
GO:0033631	cell-cell adhesion mediated by integrin	5/567	17/18862	0.000110539	0.00112695	0.000738775	ITGA5/ITGB1/FERMT3/SKAP1/CCL5	5
GO:0097094	craniofacial suture morphogenesis	5/567	17/18862	0.000110539	0.00112695	0.000738775	MMP14/TGFB3/TWIST1/BMP4/GLI3	5
GO:0071347	cellular response to interleukin-1	16/567	180/18862	0.000111461	0.00113378	0.000743253	ADAMTS12/PTGIS/CCL11/HAS2/KLF2/CCL21/ADAMTS7/SIRPA/ICAM1/CCL19/IL6/EGR1/CCL2/CCL4/SFRP1/CCL5	16
GO:0008347	glial cell migration	8/567	50/18862	0.000111928	0.00113595	0.000744677	MMP14/LRP1/LAMB1/GLI3/GPR183/NDN/CCL2/TREM2	8
GO:0032640	tumor necrosis factor production	15/567	162/18862	0.000114898	0.00116347	0.000762716	THBS1/AXL/TWIST1/CD36/CD14/LY96/SIRPA/HAVCR2/PTPRC/TYROBP/CCL19/SASH3/IL6/ZFP36/TREM2	15
GO:0035296	regulation of tube diameter	13/567	127/18862	0.000118536	0.00118579	0.000777351	ACTA2/EDNRA/COMP/KLF2/F2R/GJA1/RGS2/ADRA2A/ICAM1/ADRA1B/APOE/CAV1/GJA5	13
GO:0097746	blood vessel diameter maintenance	13/567	127/18862	0.000118536	0.00118579	0.000777351	ACTA2/EDNRA/COMP/KLF2/F2R/GJA1/RGS2/ADRA2A/ICAM1/ADRA1B/APOE/CAV1/GJA5	13
GO:0048247	lymphocyte chemotaxis	9/567	64/18862	0.000118733	0.00118579	0.000777351	CCL11/CXCL14/CH25H/CCL21/GPR183/CCL19/CCL2/CCL4/CCL5	9
GO:0050922	negative regulation of chemotaxis	9/567	64/18862	0.000118733	0.00118579	0.000777351	THBS1/NBL1/GREM1/SEMA3C/SLIT2/DUSP1/SLAMF8/AIF1/CCL2	9
GO:0050764	regulation of phagocytosis	11/567	94/18862	0.000118806	0.00118579	0.000777351	RAB31/SPHK1/LRP1/CD36/SIRPA/HCK/PTPRC/FCER1G/CCL2/TREM2/C3	11
GO:1904035	regulation of epithelial cell apoptotic process	11/567	94/18862	0.000118806	0.00118579	0.000777351	THBS1/SERPINE1/SFRP4/SCG2/CD248/HMOX1/RGCC/ICAM1/IL6/ZFP36/CCL2	11
GO:0043409	negative regulation of MAPK cascade	16/567	181/18862	0.000118949	0.00118579	0.000777351	SFRP2/EMILIN1/TIMP3/DACT1/RGS4/BMP4/RGS2/FBLN1/ERRFI1/SIRPA/DUSP1/LIF/PTPRC/APOE/CAV1/SFRP1	16
GO:0071548	response to dexamethasone	7/567	38/18862	0.000119952	0.00119315	0.000782173	SERPINF1/GJB2/AQP1/FIBIN/ERRFI1/ICAM1/STAR	7
GO:0042310	vasoconstriction	10/567	79/18862	0.000124375	0.00123442	0.000809227	ACTA2/EDNRA/COMP/F2R/GJA1/ADRA2A/ICAM1/ADRA1B/CAV1/GJA5	10
GO:0050727	regulation of inflammatory response	25/567	366/18862	0.000127086	0.00125582	0.000823259	ADAMTS12/SERPINF1/SERPINE1/PTGIS/SPHK1/NT5E/C1QTNF3/TNFSF4/TNFAIP6/FABP4/ETS1/CST7/SIRPA/HCK/SLAMF8/PTPRC/SOCS3/TGM2/IL6/APOE/MMP9/TREM2/C3/PLA2G2A/CCL5	25
GO:0072593	reactive oxygen species metabolic process	21/567	281/18862	0.000127091	0.00125582	0.000823259	PDGFRB/THBS1/PTGIS/SH3PXD2B/KLF2/SH3PXD2A/PKD2/CD36/PXDN/TGFBR2/TGFB1/CYP1B1/SIRPA/ITGB2/CYBB/ICAM1/TYROBP/CDKN1A/CAV1/FBLN5/GPX3	21
GO:0035150	regulation of tube size	13/567	128/18862	0.000128387	0.00126585	0.000829835	ACTA2/EDNRA/COMP/KLF2/F2R/GJA1/RGS2/ADRA2A/ICAM1/ADRA1B/APOE/CAV1/GJA5	13
GO:0030514	negative regulation of BMP signaling pathway	8/567	51/18862	0.0001293	0.00127207	0.000833908	FBN1/SFRP2/NBL1/GREM1/HTRA3/FSTL3/HTRA1/SFRP1	8
GO:1903555	regulation of tumor necrosis factor superfamily cytokine production	15/567	164/18862	0.00013184	0.00129422	0.000848428	THBS1/AXL/TWIST1/CD36/CD14/LY96/SIRPA/HAVCR2/PTPRC/TYROBP/CCL19/SASH3/IL6/ZFP36/TREM2	15
GO:0046651	lymphocyte proliferation	21/567	282/18862	0.000133551	0.00130816	0.000857572	VCAM1/TNFSF4/IL7R/BMP4/TGFBR2/VSIG4/GPNMB/GPR183/MSN/HAVCR2/MNDA/PTPRC/AIF1/TYROBP/CCL19/SASH3/IL6/CDKN1A/FOXJ1/LRRC32/CCL5	21
GO:0060389	pathway-restricted SMAD protein phosphorylation	9/567	65/18862	0.000134197	0.00130878	0.000857978	INHBA/EMILIN1/GREM1/TGFB3/PMEPA1/DAB2/BMP4/TGFBR2/TGFB1	9
GO:1904888	cranial skeletal system development	9/567	65/18862	0.000134197	0.00130878	0.000857978	PRRX1/MMP14/PDGFRA/TGFB3/CHST11/TWIST1/BMP4/TGFBR2/GLI3	9
GO:0007548	sex differentiation	20/567	262/18862	0.000137454	0.00133765	0.000876902	INHBA/PDGFRB/SFRP2/MMP14/MMP19/PDGFRA/FSTL3/AXL/SDC1/BASP1/ROR2/FLNA/SLIT2/SLIT3/ICAM1/STAR/FOXL2/SFRP1/FST/WNT7A	20
GO:0007043	cell-cell junction assembly	14/567	147/18862	0.000142872	0.00138495	0.000907907	SNAI2/CDH11/GJB2/HEG1/DCHS1/JAM3/PECAM1/GJA1/SNAI1/CLDN11/FSCN1/CAV1/GJA5/CLDN16	14
GO:1902905	positive regulation of supramolecular fiber organization	17/567	203/18862	0.00014293	0.00138495	0.000907907	CCL11/LMOD1/TGFB3/TPM1/CCL21/LPAR1/FLNA/HCK/RGCC/PLEK/EFEMP2/ICAM1/CDC42EP1/APOE/ID1/SFRP1/CDC42EP5	17
GO:0002040	sprouting angiogenesis	16/567	184/18862	0.00014411	0.00139338	0.000913433	THBS1/LOXL2/ITGA5/SRPX2/APLNR/CREB3L1/FGF1/GREM1/KLF2/BMP4/PLK2/SLIT2/HMOX1/EGR3/NR4A1/RSPO3	16
GO:0070099	regulation of chemokine-mediated signaling pathway	4/567	10/18862	0.000146859	0.0014169	0.000928855	SLIT2/SLIT3/TREM2/CCL5	4
GO:0046683	response to organophosphorus	13/567	130/18862	0.000150224	0.00144616	0.000948033	SPARC/COL1A1/MMP19/AQP1/THBD/PKD2/SDC1/LPAR1/DUSP1/STAR/FOSB/FOS/IGFBP5	13
GO:1902903	regulation of supramolecular fiber organization	25/567	370/18862	0.000150534	0.00144616	0.000948033	AEBP1/EMILIN1/CXCL12/RGS4/CCL11/LMOD1/TGFB3/TPM1/ELN/CCL21/LPAR1/MYADM/FLNA/SLIT2/HCK/RGCC/PLEK/EFEMP2/ICAM1/SPEF1/CDC42EP1/APOE/ID1/SFRP1/CDC42EP5	25
GO:0032943	mononuclear cell proliferation	21/567	285/18862	0.000154712	0.00148312	0.000972265	VCAM1/TNFSF4/IL7R/BMP4/TGFBR2/VSIG4/GPNMB/GPR183/MSN/HAVCR2/MNDA/PTPRC/AIF1/TYROBP/CCL19/SASH3/IL6/CDKN1A/FOXJ1/LRRC32/CCL5	21
GO:0016485	protein processing	18/567	224/18862	0.000155107	0.00148375	0.000972675	ADAMTS2/THBS1/SERPINE1/MMP14/PLAU/NKD2/ADAM19/COMP/GAS1/C1R/CST7/GLI3/MYH9/SRGN/PLAT/KLK6/HPN/SPON1	18
GO:0071706	tumor necrosis factor superfamily cytokine production	15/567	167/18862	0.000161318	0.00153988	0.00100947	THBS1/AXL/TWIST1/CD36/CD14/LY96/SIRPA/HAVCR2/PTPRC/TYROBP/CCL19/SASH3/IL6/ZFP36/TREM2	15
GO:0003231	cardiac ventricle development	12/567	114/18862	0.000164773	0.00156953	0.00102891	COL11A1/SFRP2/HEG1/HAND2/TPM1/BMP4/SEMA3C/TGFBR2/TGFB1/SLIT2/SLIT3/GJA5	12
GO:0060284	regulation of cell development	30/567	485/18862	0.000165491	0.00157304	0.00103121	FBN1/FN1/SERPINF1/POSTN/CXCL12/CCL11/GPR68/LRP1/HAS2/EGR2/THY1/BMP4/SEMA3C/TGFB1/GLI3/FBLN1/MYADM/FLNA/PLXND1/SLIT2/LIF/BHLHE40/SLAMF8/SPP1/TYROBP/IL6/STAR/ID1/WNT7A/LPAR3	30
GO:0060443	mammary gland morphogenesis	7/567	40/18862	0.000168227	0.00159567	0.00104605	CCL11/BMP4/TGFBR2/GLI3/CSF1R/CAV1/IGFBP5	7
GO:0010812	negative regulation of cell-substrate adhesion	9/567	67/18862	0.000170201	0.00160424	0.00105167	COL1A1/THBS1/POSTN/SERPINE1/MMP14/LGALS1/LRP1/SPOCK1/FBLN1	9
GO:0045669	positive regulation of osteoblast differentiation	9/567	67/18862	0.000170201	0.00160424	0.00105167	SFRP2/CTHRC1/RUNX2/DDR2/PDLIM7/TMEM119/BMP4/GLI3/IL6	9
GO:0050766	positive regulation of phagocytosis	9/567	67/18862	0.000170201	0.00160424	0.00105167	RAB31/LRP1/CD36/SIRPA/PTPRC/FCER1G/CCL2/TREM2/C3	9
GO:0070555	response to interleukin-1	17/567	206/18862	0.000170595	0.0016046	0.0010519	ADAMTS12/PTGIS/CCL11/HAS2/KLF2/ETS1/CCL21/ADAMTS7/SIRPA/ICAM1/CCL19/IL6/EGR1/CCL2/CCL4/SFRP1/CCL5	17
GO:0042129	regulation of T cell proliferation	15/567	168/18862	0.000172339	0.00161761	0.00106043	VCAM1/TNFSF4/BMP4/TGFBR2/VSIG4/GPNMB/HAVCR2/PTPRC/AIF1/CCL19/SASH3/IL6/FOXJ1/LRRC32/CCL5	15
GO:0003206	cardiac chamber morphogenesis	12/567	115/18862	0.000179048	0.00167708	0.00109942	COL11A1/SFRP2/HEG1/HAND2/TPM1/BMP4/SEMA3C/TGFBR2/TGFB1/NRP2/SLIT2/SLIT3	12
GO:0043010	camera-type eye development	22/567	310/18862	0.000186119	0.00173969	0.00114046	FBN1/COL8A1/INHBA/PDGFRB/SERPINF1/PDGFRA/ALDH1A3/COL4A1/COL8A2/TWIST1/THY1/MAF/TENM3/BMP4/EFEMP1/TGFBR2/VIM/GLI3/CYP1B1/FOXL2/OSR2/WNT7A	22
GO:0048864	stem cell development	10/567	83/18862	0.000188637	0.00174686	0.00114516	FN1/SNAI2/EDNRA/HAND2/TWIST1/BMP4/SEMA3C/NRP2/PTPRC/WNT7A	10
GO:1904705	regulation of vascular associated smooth muscle cell proliferation	10/567	83/18862	0.000188637	0.00174686	0.00114516	MMP2/CNN1/TGFB3/TPM1/GJA1/HMOX1/EFEMP2/CDKN1A/MMP9/IGFBP5	10
GO:1990874	vascular associated smooth muscle cell proliferation	10/567	83/18862	0.000188637	0.00174686	0.00114516	MMP2/CNN1/TGFB3/TPM1/GJA1/HMOX1/EFEMP2/CDKN1A/MMP9/IGFBP5	10
GO:0007435	salivary gland morphogenesis	6/567	29/18862	0.000189217	0.00174686	0.00114516	FGF7/TGFB3/SEMA3C/TGFB1/PLXND1/TGM2	6
GO:0061311	cell surface receptor signaling pathway involved in heart development	6/567	29/18862	0.000189217	0.00174686	0.00114516	SNAI2/ALPK2/HAND2/BMP4/TGFB1/SNAI1	6
GO:0071549	cellular response to dexamethasone stimulus	6/567	29/18862	0.000189217	0.00174686	0.00114516	SERPINF1/GJB2/AQP1/ERRFI1/ICAM1/STAR	6
GO:0003205	cardiac chamber development	14/567	151/18862	0.000189781	0.00174848	0.00114622	COL11A1/SFRP2/HEG1/HAND2/TPM1/BMP4/SEMA3C/TGFBR2/TGFB1/PLXND1/NRP2/SLIT2/SLIT3/GJA5	14
GO:1904019	epithelial cell apoptotic process	12/567	116/18862	0.000194365	0.0017841	0.00116957	THBS1/SERPINE1/SFRP4/SCG2/CD248/TGFBR2/HMOX1/RGCC/ICAM1/IL6/ZFP36/CCL2	12
GO:0071902	positive regulation of protein serine/threonine kinase activity	22/567	311/18862	0.000194792	0.0017841	0.00116957	PDGFRB/THBS1/FGF1/TGFB3/GADD45B/PKD2/PDGFD/TGFB1/C5AR1/ACSL1/ROR2/LPAR1/CSF1R/FPR1/ADRA2A/PTPRC/IGFBP6/RGCC/FAM20A/CEMIP/CCL19/LPAR3	22
GO:0000768	syncytium formation by plasma membrane fusion	8/567	54/18862	0.000195235	0.0017841	0.00116957	ADAM12/EHD2/SH3PXD2A/MYH9/CD53/TYROBP/TREM2/CXCL9	8
GO:0140253	cell-cell fusion	8/567	54/18862	0.000195235	0.0017841	0.00116957	ADAM12/EHD2/SH3PXD2A/MYH9/CD53/TYROBP/TREM2/CXCL9	8
GO:0051099	positive regulation of binding	15/567	170/18862	0.000196353	0.00178764	0.00117189	CTHRC1/DACT1/LRP1/HAND2/TWIST1/BMP4/PLAUR/TGFB1/PLK2/PLXND1/HOXA3/APOE/MMP9/CAV1/SPON1	15
GO:0022408	negative regulation of cell-cell adhesion	16/567	189/18862	0.000196418	0.00178764	0.00117189	CXCL12/TNFSF4/C1QTNF1/BMP4/VSIG4/GPNMB/TGFB1/CCL21/GLI3/MYADM/LAPTM5/HAVCR2/RGCC/FOXJ1/FGL2/LRRC32	16
GO:0002544	chronic inflammatory response	5/567	19/18862	0.000197616	0.00179491	0.00117666	THBS1/VCAM1/CCL11/GJA1/CCL5	5
GO:0042475	odontogenesis of dentin-containing tooth	10/567	84/18862	0.000208469	0.00188967	0.00123878	SERPINE1/PDGFRA/HTRA1/HAND2/BMP4/TNC/GLI3/FAM20C/FAM20A/FST	10
GO:0021675	nerve development	9/567	69/18862	0.000213912	0.00193511	0.00126857	VCAM1/SULF1/MAFB/EGR2/SULF2/GLI3/LPAR1/NRP2/HOXA3	9
GO:0001890	placenta development	13/567	135/18862	0.000219266	0.00197955	0.0012977	DCN/GJB2/ADAM19/HTRA1/PKD2/GJA1/SNAI1/MDFI/LIF/SOCS3/SPP1/JUNB/RSPO3	13
GO:0035904	aorta development	8/567	55/18862	0.000222536	0.00199792	0.00130974	PDGFRB/LOX/LOXL1/LRP1/PKD2/MYLK/PLXND1/EFEMP2	8
GO:0002604	regulation of dendritic cell antigen processing and presentation	4/567	11/18862	0.000225299	0.00199792	0.00130974	THBS1/CCL21/CCL19/FGL2	4
GO:0035747	natural killer cell chemotaxis	4/567	11/18862	0.000225299	0.00199792	0.00130974	CXCL14/CCL2/CCL4/CCL5	4
GO:0061307	cardiac neural crest cell differentiation involved in heart development	4/567	11/18862	0.000225299	0.00199792	0.00130974	HAND2/TWIST1/BMP4/SEMA3C	4
GO:0061308	cardiac neural crest cell development involved in heart development	4/567	11/18862	0.000225299	0.00199792	0.00130974	HAND2/TWIST1/BMP4/SEMA3C	4
GO:0072110	glomerular mesangial cell proliferation	4/567	11/18862	0.000225299	0.00199792	0.00130974	PDGFRB/PDGFD/BMP4/EGR1	4
GO:0097048	dendritic cell apoptotic process	4/567	11/18862	0.000225299	0.00199792	0.00130974	CXCL12/AXL/CCL21/CCL19	4
GO:1901862	negative regulation of muscle tissue development	4/567	11/18862	0.000225299	0.00199792	0.00130974	TWIST1/BMP4/TGFB1/IGFBP5	4
GO:2000668	regulation of dendritic cell apoptotic process	4/567	11/18862	0.000225299	0.00199792	0.00130974	CXCL12/AXL/CCL21/CCL19	4
GO:0010632	regulation of epithelial cell migration	21/567	293/18862	0.000226278	0.00200014	0.0013112	SPARC/DCN/THBS1/SERPINF1/SRPX2/FGF1/FGF7/HAS2/SMOC2/ETS1/BMP4/TGFBR2/TGFB1/PLK2/NRP2/SLIT2/HMOX1/RGCC/APOE/MMP9/WNT7A	21
GO:2000379	positive regulation of reactive oxygen species metabolic process	11/567	101/18862	0.000226439	0.00200014	0.0013112	PDGFRB/THBS1/KLF2/PKD2/CD36/TGFBR2/TGFB1/ITGB2/ICAM1/TYROBP/CDKN1A	11
GO:0034694	response to prostaglandin	6/567	30/18862	0.000230563	0.00202553	0.00132784	TNFSF4/CCL21/TNC/CCL19/PTGER2/SFRP1	6
GO:0070168	negative regulation of biomineral tissue development	6/567	30/18862	0.000230563	0.00202553	0.00132784	ECM1/ASPN/GREM1/ENPP1/TGFB1/SRGN	6
GO:0006509	membrane protein ectodomain proteolysis	7/567	42/18862	0.000231116	0.00202553	0.00132784	TIMP3/TIMP2/ADAM19/MYH9/ADRA2A/APOE/MMP7	7
GO:0014002	astrocyte development	7/567	42/18862	0.000231116	0.00202553	0.00132784	LRP1/VIM/C5AR1/ROR2/C1QA/IL6/TREM2	7
GO:2000377	regulation of reactive oxygen species metabolic process	16/567	192/18862	0.000235144	0.00205682	0.00134836	PDGFRB/THBS1/PTGIS/KLF2/PKD2/CD36/TGFBR2/TGFB1/CYP1B1/SIRPA/ITGB2/ICAM1/TYROBP/CDKN1A/CAV1/FBLN5	16
GO:0110053	regulation of actin filament organization	20/567	273/18862	0.000237788	0.00207591	0.00136087	CXCL12/RGS4/CCL11/LMOD1/TGFB3/TPM1/ELN/CCL21/LPAR1/MYADM/FLNA/SLIT2/HCK/RGCC/PLEK/ICAM1/CDC42EP1/ID1/SFRP1/CDC42EP5	20
GO:0008406	gonad development	17/567	212/18862	0.000240239	0.00209325	0.00137224	INHBA/PDGFRB/SFRP2/MMP14/MMP19/PDGFRA/FSTL3/SDC1/BASP1/FLNA/SLIT2/SLIT3/ICAM1/STAR/FOXL2/SFRP1/FST	17
GO:0034766	negative regulation of ion transmembrane transport	12/567	119/18862	0.000247197	0.00214971	0.00140925	KCNE4/THBS1/RGS4/PLN/GEM/TWIST1/PKD2/ENPP1/RGS2/ADRA2A/MMP9/CAV1	12
GO:0050731	positive regulation of peptidyl-tyrosine phosphorylation	16/567	193/18862	0.000249445	0.0021609	0.00141658	ITGA5/FGF7/GREM1/PECAM1/CD36/CNTN1/TGFB1/CSF1R/ADRA2A/LIF/PTPRC/SOCS3/ICAM1/IL6/TREM2/CCL5	16
GO:0050864	regulation of B cell activation	16/567	193/18862	0.000249445	0.0021609	0.00141658	INHBA/MMP14/TNFSF4/TGFB1/GPR183/LAPTM5/SLAMF8/MNDA/PTPRC/TYROBP/SASH3/IL6/CDKN1A/FOXJ1/SFRP1/IGLL5	16
GO:0006949	syncytium formation	8/567	56/18862	0.000252889	0.00218232	0.00143063	ADAM12/EHD2/SH3PXD2A/MYH9/CD53/TYROBP/TREM2/CXCL9	8
GO:0060135	maternal process involved in female pregnancy	8/567	56/18862	0.000252889	0.00218232	0.00143063	GJB2/GJA1/RGS2/LIF/HAVCR2/SPP1/JUNB/MMP7	8
GO:0034103	regulation of tissue remodeling	10/567	86/18862	0.000253412	0.00218265	0.00143084	GREM1/HAND2/DDR2/TMEM119/GPNMB/TGFB1/CSF1R/SPP1/IL6/SFRP1	10
GO:0001502	cartilage condensation	5/567	20/18862	0.000257009	0.00219262	0.00143738	COL11A1/BMP1/ROR2/MGP/WNT7A	5
GO:0002577	regulation of antigen processing and presentation	5/567	20/18862	0.000257009	0.00219262	0.00143738	THBS1/CCL21/CCL19/FGL2/TREM2	5
GO:0044342	type B pancreatic cell proliferation	5/567	20/18862	0.000257009	0.00219262	0.00143738	IGFBP4/ERRFI1/SFRP1/IGFBP5/NR4A1	5
GO:0046697	decidualization	5/567	20/18862	0.000257009	0.00219262	0.00143738	GJB2/GJA1/LIF/SPP1/JUNB	5
GO:1903978	regulation of microglial cell activation	5/567	20/18862	0.000257009	0.00219262	0.00143738	SPHK1/CST7/PTPRC/IL6/TREM2	5
GO:0061333	renal tubule morphogenesis	9/567	71/18862	0.000266566	0.00226556	0.00148519	KIF26B/FGF1/GREM1/COL4A1/DCHS1/PKD2/BMP4/GLI3/LGR5	9
GO:0072028	nephron morphogenesis	9/567	71/18862	0.000266566	0.00226556	0.00148519	PDGFRB/KIF26B/FGF1/GREM1/DCHS1/PKD2/BMP4/GLI3/LIF	9
GO:0034763	negative regulation of transmembrane transport	12/567	120/18862	0.000267323	0.0022677	0.0014866	KCNE4/THBS1/RGS4/PLN/GEM/TWIST1/PKD2/ENPP1/RGS2/ADRA2A/MMP9/CAV1	12
GO:0007200	phospholipase C-activating G protein-coupled receptor signaling pathway	11/567	103/18862	0.000269249	0.00227546	0.00149169	F2R/C5AR1/GRP/LPAR1/C3AR1/FPR1/FPR3/ADRA2A/TGM2/ADRA1B/LPAR3	11
GO:0031532	actin cytoskeleton reorganization	11/567	103/18862	0.000269249	0.00227546	0.00149169	ANTXR1/PDGFRA/FGF7/SYDE1/MYH9/CSF1R/FLNA/HCK/ARHGDIB/PLEK/EFS	11
GO:0007431	salivary gland development	6/567	31/18862	0.000278701	0.00233827	0.00153286	FGF7/TGFB3/SEMA3C/TGFB1/PLXND1/TGM2	6
GO:0045907	positive regulation of vasoconstriction	6/567	31/18862	0.000278701	0.00233827	0.00153286	F2R/GJA1/ICAM1/ADRA1B/CAV1/GJA5	6
GO:0110150	negative regulation of biomineralization	6/567	31/18862	0.000278701	0.00233827	0.00153286	ECM1/ASPN/GREM1/ENPP1/TGFB1/SRGN	6
GO:1904063	negative regulation of cation transmembrane transport	10/567	87/18862	0.000278762	0.00233827	0.00153286	KCNE4/RGS4/PLN/GEM/TWIST1/PKD2/RGS2/ADRA2A/MMP9/CAV1	10
GO:0042098	T cell proliferation	16/567	195/18862	0.000280323	0.00234263	0.00153572	VCAM1/TNFSF4/BMP4/TGFBR2/VSIG4/GPNMB/MSN/HAVCR2/PTPRC/AIF1/CCL19/SASH3/IL6/FOXJ1/LRRC32/CCL5	16
GO:1901888	regulation of cell junction assembly	16/567	195/18862	0.000280323	0.00234263	0.00153572	SNAI2/THBS1/COL16A1/MMP14/SRPX2/GREM1/LRP1/THY1/GJA1/SNAI1/GPC6/CLSTN2/CAV1/EPHB3/SFRP1/WNT7A	16
GO:0052547	regulation of peptidase activity	28/567	455/18862	0.000294354	0.00245532	0.00160959	FN1/COL6A3/THBS1/SERPINF1/ANTXR1/SFRP2/ECM1/SERPINE1/TIMP3/PCOLCE/RCN3/TIMP2/AQP1/LRP1/F2R/SERPINH1/PLAUR/LXN/SPOCK1/CST7/FBLN1/LAPTM5/MMP9/CAV1/RARRES1/FOXL2/C3/SPOCK2	28
GO:0010466	negative regulation of peptidase activity	19/567	257/18862	0.000301116	0.00250707	0.00164352	COL6A3/THBS1/SERPINF1/SFRP2/ECM1/SERPINE1/TIMP3/TIMP2/AQP1/LRP1/SERPINH1/PLAUR/LXN/SPOCK1/CST7/MMP9/RARRES1/C3/SPOCK2	19
GO:0071346	cellular response to interferon-gamma	15/567	177/18862	0.000304644	0.00253175	0.0016597	VCAM1/CCL11/VIM/CCL21/SIRPA/HCK/SOCS3/AIF1/ICAM1/CCL19/STAR/CCL2/CCL4/HLA-DQA1/CCL5	15
GO:0150076	neuroinflammatory response	7/567	44/18862	0.000311684	0.00258549	0.00169492	SPHK1/CST7/ITGB1/PTPRC/IL6/MMP9/TREM2	7
GO:0045137	development of primary sexual characteristics	17/567	217/18862	0.00031599	0.00261157	0.00171202	INHBA/PDGFRB/SFRP2/MMP14/MMP19/PDGFRA/FSTL3/SDC1/BASP1/FLNA/SLIT2/SLIT3/ICAM1/STAR/FOXL2/SFRP1/FST	17
GO:0097191	extrinsic apoptotic signaling pathway	17/567	217/18862	0.00031599	0.00261157	0.00171202	INHBA/SNAI2/THBS1/SFRP2/SERPINE1/TIMP3/SCG2/SRPX/BMP4/TGFB1/UNC5B/HMOX1/PTPRC/TNFRSF12A/ICAM1/CAV1/SFRP1	17
GO:0006956	complement activation	15/567	178/18862	0.000323686	0.00266124	0.00174459	MFAP4/C1S/C1R/VSIG4/CFH/C5AR1/COLEC11/C3AR1/CFD/C1QB/C1QC/C1QA/RGCC/C3/IGLL5	15
GO:0010574	regulation of vascular endothelial growth factor production	8/567	58/18862	0.000323777	0.00266124	0.00174459	SULF1/SULF2/TGFB1/C5AR1/C3AR1/CYP1B1/IL6/C3	8
GO:0031663	lipopolysaccharide-mediated signaling pathway	8/567	58/18862	0.000323777	0.00266124	0.00174459	CD36/TGFB1/CD14/LY96/HCK/LY86/CCL2/CCL5	8
GO:0033630	positive regulation of cell adhesion mediated by integrin	5/567	21/18862	0.000329035	0.00267275	0.00175213	SFRP2/CCL21/LIF/SKAP1/CCL5	5
GO:0006809	nitric oxide biosynthetic process	9/567	73/18862	0.000329524	0.00267275	0.00175213	PTGIS/KLF2/PKD2/CD36/CYP1B1/SIRPA/ITGB2/ICAM1/CAV1	9
GO:0031953	negative regulation of protein autophosphorylation	4/567	12/18862	0.000329933	0.00267275	0.00175213	ENPP1/ERRFI1/PTPRC/CAV1	4
GO:0033629	negative regulation of cell adhesion mediated by integrin	4/567	12/18862	0.000329933	0.00267275	0.00175213	SNAI2/SERPINE1/JAM3/CYP1B1	4
GO:0038063	collagen-activated tyrosine kinase receptor signaling pathway	4/567	12/18862	0.000329933	0.00267275	0.00175213	COL1A1/COL4A1/DDR2/COL4A2	4
GO:0044849	estrous cycle	4/567	12/18862	0.000329933	0.00267275	0.00175213	HAS2/ETS1/EGR1/MMP7	4
GO:0060707	trophoblast giant cell differentiation	4/567	12/18862	0.000329933	0.00267275	0.00175213	SNAI1/MDFI/LIF/SOCS3	4
GO:0061430	bone trabecula morphogenesis	4/567	12/18862	0.000329933	0.00267275	0.00175213	COL1A1/MMP2/GREM1/SFRP1	4
GO:0048048	embryonic eye morphogenesis	6/567	32/18862	0.000334386	0.0026991	0.0017694	FBN1/ALDH1A3/TWIST1/MFAP5/EFEMP1/MFAP2	6
GO:0090022	regulation of neutrophil chemotaxis	6/567	32/18862	0.000334386	0.0026991	0.0017694	JAM3/CCL21/C5AR1/C3AR1/SLIT2/CCL19	6
GO:0072009	nephron epithelium development	11/567	106/18862	0.000346148	0.00278903	0.00182836	KIF26B/FGF1/GREM1/DCHS1/PKD2/PECAM1/BMP4/BASP1/GLI3/LIF/FOXJ1	11
GO:0032570	response to progesterone	7/567	45/18862	0.000359655	0.00289268	0.00189631	THBS1/GJB2/TGFB3/TGFB1/FOSB/CAV1/FOS	7
GO:0043030	regulation of macrophage activation	8/567	59/18862	0.000364857	0.00291888	0.00191349	THBS1/SPHK1/VSIG4/CST7/HAVCR2/PTPRC/IL6/TREM2	8
GO:0045428	regulation of nitric oxide biosynthetic process	8/567	59/18862	0.000364857	0.00291888	0.00191349	PTGIS/KLF2/PKD2/CD36/SIRPA/ITGB2/ICAM1/CAV1	8
GO:0031345	negative regulation of cell projection organization	15/567	180/18862	0.000364861	0.00291888	0.00191349	LGALS1/LRP1/DPYSL3/THY1/SEMA3C/SPOCK1/VIM/CCL21/LPAR1/FLNA/SLIT2/SPP1/APOE/NR2F1/ID1	15
GO:0061326	renal tubule development	10/567	90/18862	0.000367863	0.00293768	0.0019258	KIF26B/FGF1/GREM1/COL4A1/DCHS1/PKD2/BMP4/GLI3/LIF/LGR5	10
GO:0032535	regulation of cellular component size	24/567	370/18862	0.0003696	0.00294631	0.00193146	FN1/CXCL12/SLC12A8/CCL11/LMOD1/AQP1/LRP1/IL7R/SCT/SEMA3C/ELN/CCL21/MYADM/MSN/SLIT2/HCK/SPP1/PLEK/ICAM1/CDC42EP1/APOE/CDC42EP5/WNT7A/LPAR3	24
GO:0002698	negative regulation of immune effector process	12/567	125/18862	0.000390112	0.00310432	0.00203505	TGFB3/TNFSF4/HTRA1/IL7R/VSIG4/TGFB1/HMOX1/SLAMF8/HAVCR2/PTPRC/FOXJ1/FGL2	12
GO:0050869	negative regulation of B cell activation	6/567	33/18862	0.000398416	0.0031648	0.0020747	INHBA/LAPTM5/MNDA/TYROBP/FOXJ1/SFRP1	6
GO:0001937	negative regulation of endothelial cell proliferation	9/567	75/18862	0.000404283	0.00320575	0.00210154	SPARC/THBS1/SCG2/SULF1/GJA1/RGCC/CCL2/APOE/CAV1	9
GO:0032611	interleukin-1 beta production	11/567	108/18862	0.000407051	0.00321635	0.00210849	SPHK1/F2R/CD36/ERRFI1/SIRPA/MNDA/TYROBP/CCL19/IL6/EGR1/TREM2	11
GO:0060071	Wnt signaling pathway, planar cell polarity pathway	11/567	108/18862	0.000407051	0.00321635	0.00210849	SFRP2/CTHRC1/FZD1/DACT1/DAB2/ROR2/GPC6/SPEF1/SFRP1/WNT7A/RSPO3	11
GO:2000107	negative regulation of leukocyte apoptotic process	7/567	46/18862	0.000413359	0.00325905	0.00213648	CXCL12/IL7R/AXL/BMP4/CCL21/CCL19/CCL5	7
GO:0045649	regulation of macrophage differentiation	5/567	22/18862	0.000415355	0.00325905	0.00213648	INHBA/TGFB1/ROR2/C1QC/LIF	5
GO:0055093	response to hyperoxia	5/567	22/18862	0.000415355	0.00325905	0.00213648	COL1A1/PDGFRB/PDPN/CDKN1A/CAV1	5
GO:0071305	cellular response to vitamin D	5/567	22/18862	0.000415355	0.00325905	0.00213648	SNAI2/MN1/TNC/PIM1/SFRP1	5
GO:0032612	interleukin-1 production	12/567	126/18862	0.000419666	0.00328714	0.0021549	SPHK1/F2R/CD36/ERRFI1/SIRPA/HAVCR2/MNDA/TYROBP/CCL19/IL6/EGR1/TREM2	12
GO:0045638	negative regulation of myeloid cell differentiation	10/567	92/18862	0.00043954	0.00343682	0.00225302	FBN1/INHBA/FSTL3/GPR68/MAFB/C1QC/LRRC17/HOXA5/ZFP36/SFRP1	10
GO:0060395	SMAD protein signal transduction	9/567	76/18862	0.000446593	0.00348591	0.0022852	INHBA/TGFB3/CILP/DAB2/BMP4/TGFB1/VIM/ROR2/FOS	9
GO:0033619	membrane protein proteolysis	8/567	61/18862	0.000459758	0.00356369	0.00233619	TIMP3/TIMP2/ADAM19/TGFB1/MYH9/ADRA2A/APOE/MMP7	8
GO:0080164	regulation of nitric oxide metabolic process	8/567	61/18862	0.000459758	0.00356369	0.00233619	PTGIS/KLF2/PKD2/CD36/SIRPA/ITGB2/ICAM1/CAV1	8
GO:0045926	negative regulation of growth	18/567	245/18862	0.000463461	0.00356369	0.00233619	INHBA/SFRP2/RGS4/GREM1/DACT3/ENPP1/BMP4/SEMA3C/TGFBR2/GJA1/TGFB1/RGS2/SLIT2/SLIT3/SPP1/CDKN1A/SFRP1/IGFBP5	18
GO:0001771	immunological synapse formation	4/567	13/18862	0.000465278	0.00356369	0.00233619	CCL21/MSN/HAVCR2/CCL19	4
GO:0002430	complement receptor mediated signaling pathway	4/567	13/18862	0.000465278	0.00356369	0.00233619	C5AR1/C3AR1/FPR1/FPR3	4
GO:0016264	gap junction assembly	4/567	13/18862	0.000465278	0.00356369	0.00233619	GJB2/GJA1/CAV1/GJA5	4
GO:0051764	actin crosslink formation	4/567	13/18862	0.000465278	0.00356369	0.00233619	DPYSL3/MARCKS/FLNA/AIF1	4
GO:0060100	positive regulation of phagocytosis, engulfment	4/567	13/18862	0.000465278	0.00356369	0.00233619	RAB31/CD36/TREM2/C3	4
GO:0060576	intestinal epithelial cell development	4/567	13/18862	0.000465278	0.00356369	0.00233619	NKX3-2/CDKN1A/HOXA5/SPDEF	4
GO:1903054	negative regulation of extracellular matrix organization	4/567	13/18862	0.000465278	0.00356369	0.00233619	FAP/ANTXR1/EMILIN1/TGFB1	4
GO:1905155	positive regulation of membrane invagination	4/567	13/18862	0.000465278	0.00356369	0.00233619	RAB31/CD36/TREM2/C3	4
GO:0033280	response to vitamin D	6/567	34/18862	0.000471632	0.00360622	0.00236407	SNAI2/MN1/TNC/PIM1/SPP1/SFRP1	6
GO:0007157	heterophilic cell-cell adhesion via plasma membrane cell adhesion molecules	7/567	47/18862	0.00047328	0.00360656	0.00236429	ITGA5/VCAM1/SCARF2/DCHS1/TENM3/HMCN1/ICAM1	7
GO:0097028	dendritic cell differentiation	7/567	47/18862	0.00047328	0.00360656	0.00236429	AXL/TGFBR2/TMEM176B/TMEM176A/SPI1/CCL19/TREM2	7
GO:0008585	female gonad development	10/567	93/18862	0.000479512	0.00364786	0.00239137	INHBA/MMP14/MMP19/PDGFRA/SLIT2/SLIT3/ICAM1/FOXL2/SFRP1/FST	10
GO:0030308	negative regulation of cell growth	15/567	185/18862	0.000487968	0.00370592	0.00242943	INHBA/SFRP2/RGS4/GREM1/DACT3/ENPP1/SEMA3C/GJA1/TGFB1/RGS2/SLIT2/SLIT3/SPP1/CDKN1A/SFRP1	15
GO:0046209	nitric oxide metabolic process	9/567	77/18862	0.000492476	0.00373385	0.00244774	PTGIS/KLF2/PKD2/CD36/CYP1B1/SIRPA/ITGB2/ICAM1/CAV1	9
GO:0010573	vascular endothelial growth factor production	8/567	62/18862	0.000514205	0.00384731	0.00252212	SULF1/SULF2/TGFB1/C5AR1/C3AR1/CYP1B1/IL6/C3	8
GO:0030166	proteoglycan biosynthetic process	8/567	62/18862	0.000514205	0.00384731	0.00252212	VCAN/DCN/BGN/CHSY3/CHST11/GAL3ST4/CHPF/CHST15	8
GO:0032233	positive regulation of actin filament bundle assembly	8/567	62/18862	0.000514205	0.00384731	0.00252212	TGFB3/TPM1/LPAR1/FLNA/RGCC/PLEK/ID1/SFRP1	8
GO:0060393	regulation of pathway-restricted SMAD protein phosphorylation	8/567	62/18862	0.000514205	0.00384731	0.00252212	INHBA/EMILIN1/GREM1/TGFB3/PMEPA1/DAB2/BMP4/TGFB1	8
GO:0046660	female sex differentiation	11/567	111/18862	0.000515093	0.00384731	0.00252212	INHBA/MMP14/MMP19/PDGFRA/AXL/SLIT2/SLIT3/ICAM1/FOXL2/SFRP1/FST	11
GO:0030100	regulation of endocytosis	16/567	206/18862	0.000516189	0.00384731	0.00252212	RAB31/SERPINE1/SFRP4/SPHK1/GREM1/LRP1/AXL/DAB2/CD36/CCL21/CD14/CCL19/APOE/CAV1/TREM2/C3	16
GO:0030194	positive regulation of blood coagulation	5/567	23/18862	0.00051771	0.00384731	0.00252212	THBS1/SERPINE1/F2R/THBD/CD36	5
GO:0031639	plasminogen activation	5/567	23/18862	0.00051771	0.00384731	0.00252212	THBS1/SERPINE1/PLAU/PLAT/HPN	5
GO:0034695	response to prostaglandin E	5/567	23/18862	0.00051771	0.00384731	0.00252212	TNFSF4/CCL21/CCL19/PTGER2/SFRP1	5
GO:0060143	positive regulation of syncytium formation by plasma membrane fusion	5/567	23/18862	0.00051771	0.00384731	0.00252212	EHD2/CD53/TYROBP/TREM2/CXCL9	5
GO:0098743	cell aggregation	5/567	23/18862	0.00051771	0.00384731	0.00252212	COL11A1/BMP1/ROR2/MGP/WNT7A	5
GO:1900048	positive regulation of hemostasis	5/567	23/18862	0.00051771	0.00384731	0.00252212	THBS1/SERPINE1/F2R/THBD/CD36	5
GO:0051098	regulation of binding	23/567	357/18862	0.000534146	0.00396291	0.0025979	LOX/CTHRC1/DACT1/PLN/LRP1/HAND2/TWIST1/DAB2/BMP4/PLAUR/TGFB1/PLK2/MDFI/PLXND1/HMOX1/LIF/CDKN1A/HOXA3/APOE/MMP9/CAV1/ID1/SPON1	23
GO:0070665	positive regulation of leukocyte proliferation	13/567	148/18862	0.000536953	0.00397717	0.00260725	VCAM1/TNFSF4/TGFBR2/CSF1R/GPR183/HAVCR2/PTPRC/AIF1/CCL19/SASH3/IL6/CDKN1A/CCL5	13
GO:0035850	epithelial cell differentiation involved in kidney development	7/567	48/18862	0.000539926	0.00399261	0.00261737	ACTA2/GREM1/BMP4/BASP1/LIF/FOXJ1/MMP9	7
GO:0001570	vasculogenesis	9/567	78/18862	0.000542157	0.00399597	0.00261957	PDGFRB/APLNR/HEG1/HAS2/TGFBR2/TGFB1/CAV1/JUNB/WNT7A	9
GO:2001057	reactive nitrogen species metabolic process	9/567	78/18862	0.000542157	0.00399597	0.00261957	PTGIS/KLF2/PKD2/CD36/CYP1B1/SIRPA/ITGB2/ICAM1/CAV1	9
GO:0040036	regulation of fibroblast growth factor receptor signaling pathway	6/567	35/18862	0.000554914	0.00407159	0.00266915	THBS1/CREB3L1/SULF1/SHISA2/SMOC2/SULF2	6
GO:0030326	embryonic limb morphogenesis	11/567	112/18862	0.000556041	0.00407159	0.00266915	PRRX1/SFRP2/GREM1/CHST11/HAND2/TWIST1/BMP4/ROR2/GLI3/OSR2/WNT7A	11
GO:0035113	embryonic appendage morphogenesis	11/567	112/18862	0.000556041	0.00407159	0.00266915	PRRX1/SFRP2/GREM1/CHST11/HAND2/TWIST1/BMP4/ROR2/GLI3/OSR2/WNT7A	11
GO:0090175	regulation of establishment of planar polarity	11/567	112/18862	0.000556041	0.00407159	0.00266915	SFRP2/CTHRC1/FZD1/DACT1/DAB2/ROR2/GPC6/SPEF1/SFRP1/WNT7A/RSPO3	11
GO:0055001	muscle cell development	14/567	168/18862	0.000566768	0.0041434	0.00271622	PDGFRB/LOX/RGS4/PDGFRA/MEGF10/LMOD1/ALPK2/COMP/TPM1/BMP4/SDC1/RGS2/FLNC/EFEMP2	14
GO:0071677	positive regulation of mononuclear cell migration	8/567	63/18862	0.000573757	0.00418768	0.00274525	SERPINE1/CXCL12/CXCL14/PDGFD/CCL21/AIF1/CCL4/CCL5	8
GO:0048145	regulation of fibroblast proliferation	9/567	79/18862	0.000595872	0.00434204	0.00284644	FN1/PDGFRB/SPHK1/PDGFRA/AQP1/DDR2/PDGFD/CDKN1A/SFRP1	9
GO:0030048	actin filament-based movement	13/567	150/18862	0.000610053	0.00443818	0.00290947	KCNE4/PDPN/PLN/WIPF1/TPM1/GJA1/VIM/TPM2/MYH9/FLNA/CAV1/GJA5/DES	13
GO:0072132	mesenchyme morphogenesis	7/567	49/18862	0.000613825	0.00445841	0.00292273	ACTA2/SNAI2/ACTG2/DCHS1/TWIST1/TGFBR2/SNAI1	7
GO:0010935	regulation of macrophage cytokine production	4/567	14/18862	0.000635971	0.00457161	0.00299693	TGFB3/CD36/TGFB1/LAPTM5	4
GO:0035791	platelet-derived growth factor receptor-beta signaling pathway	4/567	14/18862	0.000635971	0.00457161	0.00299693	PDGFRB/LOX/LRP1/PDGFRL	4
GO:0051917	regulation of fibrinolysis	4/567	14/18862	0.000635971	0.00457161	0.00299693	FAP/THBS1/SERPINE1/THBD	4
GO:0002407	dendritic cell chemotaxis	5/567	24/18862	0.000637918	0.00457161	0.00299693	CCL21/GPR183/SLAMF8/CCL19/CCL5	5
GO:0003094	glomerular filtration	5/567	24/18862	0.000637918	0.00457161	0.00299693	SULF1/F2R/SULF2/GJA1/GJA5	5
GO:0010954	positive regulation of protein processing	5/567	24/18862	0.000637918	0.00457161	0.00299693	MMP14/NKD2/MYH9/HPN/SPON1	5
GO:0040037	negative regulation of fibroblast growth factor receptor signaling pathway	5/567	24/18862	0.000637918	0.00457161	0.00299693	THBS1/CREB3L1/SULF1/SHISA2/SULF2	5
GO:0050820	positive regulation of coagulation	5/567	24/18862	0.000637918	0.00457161	0.00299693	THBS1/SERPINE1/F2R/THBD/CD36	5
GO:0010595	positive regulation of endothelial cell migration	12/567	132/18862	0.000639578	0.00457161	0.00299693	SPARC/THBS1/SRPX2/FGF1/SMOC2/ETS1/BMP4/TGFB1/PLK2/NRP2/HMOX1/WNT7A	12
GO:0010977	negative regulation of neuron projection development	12/567	132/18862	0.000639578	0.00457161	0.00299693	LGALS1/LRP1/DPYSL3/THY1/SEMA3C/SPOCK1/VIM/LPAR1/FLNA/SPP1/APOE/NR2F1	12
GO:0016101	diterpenoid metabolic process	11/567	114/18862	0.000646115	0.004611	0.00302276	ALDH1A3/LRP1/ADH1B/SDC1/RARRES2/CYP1B1/HSPG2/GPC6/STAR/APOE/SDC2	11
GO:0010594	regulation of endothelial cell migration	17/567	231/18862	0.0006475	0.00461357	0.00302444	SPARC/DCN/THBS1/SERPINF1/SRPX2/FGF1/SMOC2/ETS1/BMP4/TGFB1/PLK2/NRP2/SLIT2/HMOX1/RGCC/APOE/WNT7A	17
GO:0014912	negative regulation of smooth muscle cell migration	6/567	36/18862	0.000649181	0.00461823	0.00302749	SERPINE1/LRP1/TPM1/SLIT2/AIF1/IGFBP5	6
GO:0045445	myoblast differentiation	9/567	80/18862	0.000653864	0.00463686	0.00303971	MEGF10/GREM1/LGALS1/CXCL14/BMP4/ID3/SDC1/TGFB1/CXCL9	9
GO:0048144	fibroblast proliferation	9/567	80/18862	0.000653864	0.00463686	0.00303971	FN1/PDGFRB/SPHK1/PDGFRA/AQP1/DDR2/PDGFD/CDKN1A/SFRP1	9
GO:0046545	development of primary female sexual characteristics	10/567	97/18862	0.000670804	0.0047495	0.00311355	INHBA/MMP14/MMP19/PDGFRA/SLIT2/SLIT3/ICAM1/FOXL2/SFRP1/FST	10
GO:0008037	cell recognition	17/567	232/18862	0.000679743	0.00480523	0.00315008	VCAN/COLEC12/PALLD/NTM/MEGF10/NEXN/PECAM1/CD36/CCL21/MSN/FOLR2/NDN/HAVCR2/CCL19/EPHB3/IGLL5/OVGP1	17
GO:0045668	negative regulation of osteoblast differentiation	7/567	50/18862	0.00069553	0.00489374	0.00320811	GREM1/HAND2/TWIST1/TWIST2/ID3/SFRP1/IGFBP5	7
GO:0048260	positive regulation of receptor-mediated endocytosis	7/567	50/18862	0.00069553	0.00489374	0.00320811	SERPINE1/SFRP4/GREM1/DAB2/CCL21/CCL19/C3	7
GO:0070741	response to interleukin-6	7/567	50/18862	0.00069553	0.00489374	0.00320811	PTGIS/SOCS3/ICAM1/SPI1/SELPLG/IL6/FOXA2	7
GO:0007266	Rho protein signal transduction	12/567	134/18862	0.000731546	0.0051231	0.00335847	COL3A1/COL1A2/PDGFRB/PDPN/HEG1/F2R/LPAR1/ADRA2A/ARHGDIB/CDC42EP1/APOE/CDC42EP5	12
GO:0035107	appendage morphogenesis	12/567	134/18862	0.000731546	0.0051231	0.00335847	PRRX1/SFRP2/GREM1/CHST11/HAND2/TWIST1/BMP4/SEMA3C/ROR2/GLI3/OSR2/WNT7A	12
GO:0035108	limb morphogenesis	12/567	134/18862	0.000731546	0.0051231	0.00335847	PRRX1/SFRP2/GREM1/CHST11/HAND2/TWIST1/BMP4/SEMA3C/ROR2/GLI3/OSR2/WNT7A	12
GO:1904994	regulation of leukocyte adhesion to vascular endothelial cell	6/567	37/18862	0.00075539	0.00527366	0.00345716	CXCL12/ETS1/CCL21/ITGB2/ICAM1/IL6	6
GO:2000403	positive regulation of lymphocyte migration	6/567	37/18862	0.00075539	0.00527366	0.00345716	CXCL12/CXCL14/CCL21/AIF1/CCL4/CCL5	6
GO:0044272	sulfur compound biosynthetic process	15/567	193/18862	0.000758418	0.00528659	0.00346564	VCAN/LUM/DCN/BGN/CHSY3/OMD/CHST11/GGT5/PAPSS2/ACSL1/CHPF/CHST15/OGN/GSTA1/SCD	15
GO:0031346	positive regulation of cell projection organization	22/567	344/18862	0.000771358	0.00536846	0.00351931	FN1/SERPINF1/FZD1/CXCL12/TGFB3/LRP1/DPYSL3/TENM3/CNTN1/CCL21/ROR2/RGS2/FLNA/PLXND1/SLIT2/FSCN1/ZMYND10/CCL19/CDC42EP1/APOE/CDC42EP5/LPAR3	22
GO:0003171	atrioventricular valve development	5/567	25/18862	0.000777863	0.00538871	0.00353259	DCHS1/TWIST1/TGFBR2/SLIT3/GJA5	5
GO:0048143	astrocyte activation	5/567	25/18862	0.000777863	0.00538871	0.00353259	LRP1/C5AR1/C1QA/IL6/TREM2	5
GO:0097205	renal filtration	5/567	25/18862	0.000777863	0.00538871	0.00353259	SULF1/F2R/SULF2/GJA1/GJA5	5
GO:0050671	positive regulation of lymphocyte proliferation	12/567	135/18862	0.000781524	0.00540574	0.00354375	VCAM1/TNFSF4/TGFBR2/GPR183/HAVCR2/PTPRC/AIF1/CCL19/SASH3/IL6/CDKN1A/CCL5	12
GO:0042102	positive regulation of T cell proliferation	10/567	99/18862	0.000787794	0.00544074	0.0035667	VCAM1/TNFSF4/TGFBR2/HAVCR2/PTPRC/AIF1/CCL19/SASH3/IL6/CCL5	10
GO:0032946	positive regulation of mononuclear cell proliferation	12/567	136/18862	0.000834324	0.00575325	0.00377156	VCAM1/TNFSF4/TGFBR2/GPR183/HAVCR2/PTPRC/AIF1/CCL19/SASH3/IL6/CDKN1A/CCL5	12
GO:0002468	dendritic cell antigen processing and presentation	4/567	15/18862	0.000846728	0.00578554	0.00379273	THBS1/CCL21/CCL19/FGL2	4
GO:0010763	positive regulation of fibroblast migration	4/567	15/18862	0.000846728	0.00578554	0.00379273	THBS1/DDR2/TGFB1/ITGB1	4
GO:0010934	macrophage cytokine production	4/567	15/18862	0.000846728	0.00578554	0.00379273	TGFB3/CD36/TGFB1/LAPTM5	4
GO:0060099	regulation of phagocytosis, engulfment	4/567	15/18862	0.000846728	0.00578554	0.00379273	RAB31/CD36/TREM2/C3	4
GO:0060391	positive regulation of SMAD protein signal transduction	4/567	15/18862	0.000846728	0.00578554	0.00379273	TGFB3/DAB2/BMP4/TGFB1	4
GO:0072283	metanephric renal vesicle morphogenesis	4/567	15/18862	0.000846728	0.00578554	0.00379273	KIF26B/GREM1/BMP4/LIF	4
GO:0043534	blood vessel endothelial cell migration	14/567	175/18862	0.000848603	0.00578956	0.00379537	THBS1/SRPX2/GREM1/ETS1/TGFB1/MYH9/PLK2/SLIT2/HMOX1/RGCC/APOE/EGR3/ID1/NR4A1	14
GO:0007044	cell-substrate junction assembly	10/567	100/18862	0.000852295	0.00580594	0.0038061	FN1/THBS1/COL16A1/MMP14/ITGA5/GREM1/LRP1/THY1/ACTN1/SFRP1	10
GO:0010463	mesenchymal cell proliferation	6/567	38/18862	0.000874535	0.00593048	0.00388775	PRRX1/FGF7/DCHS1/HAND2/BMP4/TGFBR2	6
GO:0048286	lung alveolus development	6/567	38/18862	0.000874535	0.00593048	0.00388775	TGFB3/BMP4/ERRFI1/LIF/HOXA5/IGFBP5	6
GO:1904706	negative regulation of vascular associated smooth muscle cell proliferation	6/567	38/18862	0.000874535	0.00593048	0.00388775	CNN1/TGFB3/TPM1/HMOX1/EFEMP2/CDKN1A	6
GO:0060350	endochondral bone morphogenesis	7/567	52/18862	0.000884665	0.00599014	0.00392686	COL1A1/MMP14/COMP/TMEM119/SERPINH1/BMP4/TGFBR2	7
GO:0043393	regulation of protein binding	15/567	196/18862	0.000888359	0.00600611	0.00393732	LOX/CTHRC1/DACT1/LRP1/DAB2/BMP4/PLK2/PLXND1/CDKN1A/HOXA3/APOE/MMP9/CAV1/ID1/SPON1	15
GO:0030010	establishment of cell polarity	12/567	137/18862	0.000890067	0.00600862	0.00393897	KIF26B/ALPK2/JAM3/GJA1/CCL21/MYH9/ITGB1/MSN/FSCN1/CCL19/FOXJ1/WNT7A	12
GO:0001666	response to hypoxia	22/567	348/18862	0.000897443	0.00604933	0.00396566	MMP2/THBS1/POSTN/PTGIS/MMP14/LOXL2/CXCL12/EDNRA/PLAU/VCAM1/AQP1/TGFB3/TWIST1/ETS1/TGFBR2/HMOX1/CYBB/RGCC/ICAM1/EGR1/CAV1/SFRP1	22
GO:0042113	B cell activation	21/567	326/18862	0.000919207	0.00618676	0.00405575	INHBA/MMP14/VCAM1/LGALS1/TNFSF4/IL7R/TGFB1/GPR183/ITGB1/LAPTM5/SLAMF8/KLF6/MNDA/PTPRC/TYROBP/SASH3/IL6/CDKN1A/FOXJ1/SFRP1/IGLL5	21
GO:0045621	positive regulation of lymphocyte differentiation	10/567	101/18862	0.00092107	0.00619003	0.0040579	MMP14/TNFSF4/IL7R/AXL/TGFBR2/GLI3/PTPRC/CCL19/SASH3/EGR3	10
GO:0032652	regulation of interleukin-1 production	11/567	119/18862	0.000925633	0.00620216	0.00406584	SPHK1/F2R/ERRFI1/SIRPA/HAVCR2/MNDA/TYROBP/CCL19/IL6/EGR1/TREM2	11
GO:0045446	endothelial cell differentiation	11/567	119/18862	0.000925633	0.00620216	0.00406584	PDPN/FSTL1/HEG1/COL15A1/PECAM1/BMP4/MYADM/MSN/ICAM1/ID1/WNT7A	11
GO:0002718	regulation of cytokine production involved in immune response	9/567	84/18862	0.00093378	0.00621171	0.00407211	TGFB3/TNFSF4/CD36/TGFB1/LAPTM5/HMOX1/SASH3/TRIL/IL6	9
GO:0060538	skeletal muscle organ development	13/567	157/18862	0.000935504	0.00621171	0.00407211	DCN/MSC/MEGF10/EGR2/TWIST1/ELN/BASP1/TGFB1/CHRNA1/EGR1/CAV1/FOS/FOXL2	13
GO:0034341	response to interferon-gamma	15/567	197/18862	0.000935659	0.00621171	0.00407211	VCAM1/CCL11/VIM/CCL21/SIRPA/HCK/SOCS3/AIF1/ICAM1/CCL19/STAR/CCL2/CCL4/HLA-DQA1/CCL5	15
GO:0021602	cranial nerve morphogenesis	5/567	26/18862	0.000939494	0.00621171	0.00407211	MAFB/EGR2/GLI3/NRP2/HOXA3	5
GO:0060142	regulation of syncytium formation by plasma membrane fusion	5/567	26/18862	0.000939494	0.00621171	0.00407211	EHD2/CD53/TYROBP/TREM2/CXCL9	5
GO:0060390	regulation of SMAD protein signal transduction	5/567	26/18862	0.000939494	0.00621171	0.00407211	TGFB3/CILP/DAB2/BMP4/TGFB1	5
GO:0061082	myeloid leukocyte cytokine production	5/567	26/18862	0.000939494	0.00621171	0.00407211	TGFB3/CD36/TGFB1/LAPTM5/HMOX1	5
GO:1901623	regulation of lymphocyte chemotaxis	5/567	26/18862	0.000939494	0.00621171	0.00407211	CXCL14/CCL21/CCL2/CCL4/CCL5	5
GO:1903319	positive regulation of protein maturation	5/567	26/18862	0.000939494	0.00621171	0.00407211	MMP14/NKD2/MYH9/HPN/SPON1	5
GO:0009636	response to toxic substance	17/567	239/18862	0.000946387	0.00624622	0.00409473	PDGFRB/CD36/PXDN/SDC1/GPX8/CYP1B1/PIM1/ALOX5AP/CDKN1A/STAR/GSTA1/CCL4/APOE/FOS/FBLN5/CCL5/GPX3	17
GO:0002920	regulation of humoral immune response	12/567	138/18862	0.000948881	0.00624622	0.00409473	C1S/C1R/VSIG4/CFH/C5AR1/C3AR1/C1QB/C1QC/C1QA/PTPRC/FOXJ1/C3	12
GO:1903038	negative regulation of leukocyte cell-cell adhesion	12/567	138/18862	0.000948881	0.00624622	0.00409473	CXCL12/TNFSF4/BMP4/VSIG4/GPNMB/CCL21/GLI3/LAPTM5/HAVCR2/FOXJ1/FGL2/LRRC32	12
GO:0042063	gliogenesis	19/567	283/18862	0.000976625	0.00641946	0.0042083	MMP14/MXRA8/LRP1/LAMB1/EGR2/TGFB1/VIM/C5AR1/ROR2/GLI3/LPAR1/CSF1R/GPR183/LIF/NDN/C1QA/IL6/CCL2/TREM2	19
GO:0070252	actin-mediated cell contraction	11/567	120/18862	0.000992068	0.00650058	0.00426148	KCNE4/PDPN/PLN/TPM1/GJA1/VIM/TPM2/FLNA/CAV1/GJA5/DES	11
GO:0032675	regulation of interleukin-6 production	13/567	158/18862	0.000992112	0.00650058	0.00426148	C1QTNF3/TNFSF4/KLF2/F2R/TWIST1/CD36/SIRPA/HAVCR2/AIF1/TYROBP/IL6/FOXJ1/TREM2	13
GO:0010524	positive regulation of calcium ion transport into cytosol	7/567	53/18862	0.000993305	0.00650058	0.00426148	APLNR/F2R/PKD2/THY1/CEMIP/CAV1/CXCL9	7
GO:0051960	regulation of nervous system development	25/567	422/18862	0.00104963	0.00685918	0.00449656	FN1/SERPINF1/CXCL12/SRPX2/CCL11/LRP1/EGR2/THY1/SEMA3C/TGFB1/CST7/GLI3/PLXND1/SLIT2/LIF/BHLHE40/CLSTN2/SPP1/IL6/STAR/EPHB3/TYMP/ID1/WNT7A/LPAR3	25
GO:0030177	positive regulation of Wnt signaling pathway	14/567	179/18862	0.00105716	0.0068881	0.00451552	COL1A1/SFRP2/SFRP4/DACT1/SULF1/SULF2/DAB2/DKK2/TGFB1/ROR2/CAV1/SFRP1/LGR5/RSPO3	14
GO:0003208	cardiac ventricle morphogenesis	8/567	69/18862	0.00105865	0.0068881	0.00451552	COL11A1/SFRP2/HEG1/HAND2/TPM1/SEMA3C/TGFBR2/TGFB1	8
GO:0072088	nephron epithelium morphogenesis	8/567	69/18862	0.00105865	0.0068881	0.00451552	KIF26B/FGF1/GREM1/DCHS1/PKD2/BMP4/GLI3/LIF	8
GO:0032526	response to retinoic acid	10/567	103/18862	0.0010723	0.00695678	0.00456054	COL1A1/PDGFRB/SERPINF1/GJB2/AQP1/GJA1/TNC/IGFBP7/DUSP1/RXRG	10
GO:0032651	regulation of interleukin-1 beta production	10/567	103/18862	0.0010723	0.00695678	0.00456054	SPHK1/F2R/ERRFI1/SIRPA/MNDA/TYROBP/CCL19/IL6/EGR1/TREM2	10
GO:0030728	ovulation	4/567	16/18862	0.0011023	0.00712063	0.00466795	INHBA/MMP19/TNFAIP6/RGS2	4
GO:0071800	podosome assembly	4/567	16/18862	0.0011023	0.00712063	0.00466795	SH3PXD2B/MSN/HCK/FSCN1	4
GO:1905153	regulation of membrane invagination	4/567	16/18862	0.0011023	0.00712063	0.00466795	RAB31/CD36/TREM2/C3	4
GO:0001954	positive regulation of cell-matrix adhesion	7/567	54/18862	0.00111217	0.00716375	0.00469622	COL16A1/THY1/CD36/CCL21/EFEMP2/SKAP1/SFRP1	7
GO:0006968	cellular defense response	7/567	54/18862	0.00111217	0.00716375	0.00469622	C5AR1/LY96/ITGB1/MNDA/LSP1/TYROBP/CXCL9	7
GO:0003401	axis elongation	5/567	27/18862	0.00112481	0.00718347	0.00470915	SFRP2/FGF1/BMP4/TNC/SFRP1	5
GO:0031069	hair follicle morphogenesis	5/567	27/18862	0.00112481	0.00718347	0.00470915	FGF7/SNAI1/FST/IGFBP5/FOXQ1	5
GO:0033688	regulation of osteoblast proliferation	5/567	27/18862	0.00112481	0.00718347	0.00470915	CTHRC1/GREM1/MN1/TMEM119/SFRP1	5
GO:0034110	regulation of homotypic cell-cell adhesion	5/567	27/18862	0.00112481	0.00718347	0.00470915	PDPN/LGALS1/C1QTNF1/PLAUR/CCL5	5
GO:0045671	negative regulation of osteoclast differentiation	5/567	27/18862	0.00112481	0.00718347	0.00470915	FBN1/FSTL3/MAFB/LRRC17/SFRP1	5
GO:0045672	positive regulation of osteoclast differentiation	5/567	27/18862	0.00112481	0.00718347	0.00470915	GPR68/KLF10/TYROBP/FOS/TREM2	5
GO:0051281	positive regulation of release of sequestered calcium ion into cytosol	6/567	40/18862	0.00115578	0.00734988	0.00481824	APLNR/F2R/PKD2/THY1/CEMIP/CXCL9	6
GO:0150077	regulation of neuroinflammatory response	6/567	40/18862	0.00115578	0.00734988	0.00481824	SPHK1/CST7/PTPRC/IL6/MMP9/TREM2	6
GO:1904037	positive regulation of epithelial cell apoptotic process	6/567	40/18862	0.00115578	0.00734988	0.00481824	THBS1/SFRP4/CD248/RGCC/IL6/CCL2	6
GO:0006801	superoxide metabolic process	8/567	70/18862	0.0011644	0.00738386	0.00484051	SH3PXD2B/SH3PXD2A/CD36/TGFB1/ITGB2/CYBB/TYROBP/FBLN5	8
GO:0010517	regulation of phospholipase activity	8/567	70/18862	0.0011644	0.00738386	0.00484051	PDGFRB/EDNRA/PDGFRA/LRP1/C5AR1/RGS2/LPAR1/CCL5	8
GO:0032872	regulation of stress-activated MAPK cascade	14/567	181/18862	0.00117662	0.00745083	0.00488442	SFRP2/SPHK1/DACT1/HAND2/GADD45B/RASSF2/SH3RF3/CCL21/SIRPA/DUSP1/SPI1/CCL19/SFRP1/WNT7A	14
GO:0001736	establishment of planar polarity	11/567	123/18862	0.0012154	0.00767478	0.00503123	SFRP2/CTHRC1/FZD1/DACT1/DAB2/ROR2/GPC6/SPEF1/SFRP1/WNT7A/RSPO3	11
GO:0007164	establishment of tissue polarity	11/567	123/18862	0.0012154	0.00767478	0.00503123	SFRP2/CTHRC1/FZD1/DACT1/DAB2/ROR2/GPC6/SPEF1/SFRP1/WNT7A/RSPO3	11
GO:0010951	negative regulation of endopeptidase activity	17/567	245/18862	0.00124137	0.00779833	0.00511222	COL6A3/THBS1/SERPINF1/SFRP2/SERPINE1/TIMP3/TIMP2/AQP1/SERPINH1/PLAUR/LXN/SPOCK1/CST7/MMP9/RARRES1/C3/SPOCK2	17
GO:0031529	ruffle organization	7/567	55/18862	0.0012419	0.00779833	0.00511222	TPM1/CCL21/CSF1R/AIF1/PLEK/ICAM1/CAV1	7
GO:0045620	negative regulation of lymphocyte differentiation	7/567	55/18862	0.0012419	0.00779833	0.00511222	INHBA/TNFSF4/BMP4/GLI3/FOXJ1/FGL2/SFRP1	7
GO:0071385	cellular response to glucocorticoid stimulus	7/567	55/18862	0.0012419	0.00779833	0.00511222	SERPINF1/GJB2/AQP1/ERRFI1/ICAM1/ZFP36/STAR	7
GO:0032635	interleukin-6 production	13/567	162/18862	0.00124804	0.00782593	0.00513032	C1QTNF3/TNFSF4/KLF2/F2R/TWIST1/CD36/SIRPA/HAVCR2/AIF1/TYROBP/IL6/FOXJ1/TREM2	13
GO:0001701	in utero embryonic development	21/567	335/18862	0.0012924	0.00809281	0.00530527	EDNRA/PDGFRA/HEG1/TGFB3/CHST11/KLF2/HAND2/SH3PXD2A/TWIST1/PKD2/HOPX/TGFBR2/GLI3/MYH9/SNAI1/MDFI/LIF/SOCS3/DSC3/JUNB/RSPO3	21
GO:0006721	terpenoid metabolic process	11/567	124/18862	0.00129844	0.00811934	0.00532266	ALDH1A3/LRP1/ADH1B/SDC1/RARRES2/CYP1B1/HSPG2/GPC6/STAR/APOE/SDC2	11
GO:0010720	positive regulation of cell development	19/567	290/18862	0.00130047	0.00812071	0.00532356	FN1/SERPINF1/CXCL12/GPR68/LRP1/HAS2/EGR2/BMP4/TGFB1/GLI3/MYADM/FLNA/PLXND1/SLIT2/LIF/TYROBP/IL6/STAR/LPAR3	19
GO:0070664	negative regulation of leukocyte proliferation	9/567	88/18862	0.00130392	0.00813095	0.00533027	GREM1/BMP4/VSIG4/GPNMB/HAVCR2/MNDA/TYROBP/FOXJ1/LRRC32	9
GO:0030850	prostate gland development	6/567	41/18862	0.00132002	0.00818597	0.00536634	SERPINF1/SULF1/BMP4/TNC/GLI3/SFRP1	6
GO:0035272	exocrine system development	6/567	41/18862	0.00132002	0.00818597	0.00536634	FGF7/TGFB3/SEMA3C/TGFB1/PLXND1/TGM2	6
GO:1901861	regulation of muscle tissue development	6/567	41/18862	0.00132002	0.00818597	0.00536634	LOX/MEGF10/TWIST1/BMP4/TGFB1/IGFBP5	6
GO:1904646	cellular response to amyloid-beta	6/567	41/18862	0.00132002	0.00818597	0.00536634	VCAM1/LRP1/CD36/GJA1/ICAM1/TREM2	6
GO:0001893	maternal placenta development	5/567	28/18862	0.00133587	0.00825518	0.00541171	GJB2/GJA1/LIF/SPP1/JUNB	5
GO:0032703	negative regulation of interleukin-2 production	5/567	28/18862	0.00133587	0.00825518	0.00541171	VSIG4/LAPTM5/HAVCR2/PTPRC/ZFP36	5
GO:0150115	cell-substrate junction organization	10/567	106/18862	0.00133669	0.00825518	0.00541171	FN1/THBS1/COL16A1/MMP14/ITGA5/GREM1/LRP1/THY1/ACTN1/SFRP1	10
GO:0001738	morphogenesis of a polarized epithelium	12/567	144/18862	0.00137374	0.00844918	0.00553889	SFRP2/CTHRC1/FZD1/DACT1/DAB2/ROR2/MSN/GPC6/SPEF1/SFRP1/WNT7A/RSPO3	12
GO:0014074	response to purine-containing compound	12/567	144/18862	0.00137374	0.00844918	0.00553889	SPARC/COL1A1/MMP19/AQP1/THBD/PKD2/SDC1/DUSP1/STAR/FOSB/FOS/IGFBP5	12
GO:0035051	cardiocyte differentiation	12/567	144/18862	0.00137374	0.00844918	0.00553889	PDGFRB/VCAM1/RGS4/PDGFRA/ALPK2/GREM1/HAND2/TWIST1/BMP4/SEMA3C/TGFB1/RGS2	12
GO:0070302	regulation of stress-activated protein kinase signaling cascade	14/567	184/18862	0.00137689	0.00845696	0.00554399	SFRP2/SPHK1/DACT1/HAND2/GADD45B/RASSF2/SH3RF3/CCL21/SIRPA/DUSP1/SPI1/CCL19/SFRP1/WNT7A	14
GO:0044273	sulfur compound catabolic process	7/567	56/18862	0.00138319	0.00848408	0.00556177	VCAN/LUM/DCN/BGN/OMD/GGT5/OGN	7
GO:0032355	response to estradiol	11/567	125/18862	0.00138609	0.00849027	0.00556583	COL1A1/PDGFRB/POSTN/GJB2/GGT5/ETS1/GJA1/TGFB1/DUSP1/SFRP1/WNT7A	11
GO:0036293	response to decreased oxygen levels	22/567	360/18862	0.00138809	0.00849097	0.00556628	MMP2/THBS1/POSTN/PTGIS/MMP14/LOXL2/CXCL12/EDNRA/PLAU/VCAM1/AQP1/TGFB3/TWIST1/ETS1/TGFBR2/HMOX1/CYBB/RGCC/ICAM1/EGR1/CAV1/SFRP1	22
GO:0048708	astrocyte differentiation	8/567	72/18862	0.00140113	0.00853974	0.00559826	LRP1/VIM/C5AR1/ROR2/LIF/C1QA/IL6/TREM2	8
GO:0010544	negative regulation of platelet activation	4/567	17/18862	0.00140746	0.00853974	0.00559826	PDGFRA/C1QTNF1/THBD/APOE	4
GO:0033623	regulation of integrin activation	4/567	17/18862	0.00140746	0.00853974	0.00559826	JAM3/FBLIM1/PLEK/SKAP1	4
GO:0048535	lymph node development	4/567	17/18862	0.00140746	0.00853974	0.00559826	PDPN/CD248/IL7R/TGFB1	4
GO:0071850	mitotic cell cycle arrest	4/567	17/18862	0.00140746	0.00853974	0.00559826	FAP/DUSP1/RGCC/CDKN1A	4
GO:2000811	negative regulation of anoikis	4/567	17/18862	0.00140746	0.00853974	0.00559826	SNAI2/ITGA5/ITGB1/CAV1	4
GO:0002262	myeloid cell homeostasis	12/567	145/18862	0.00145788	0.00883372	0.00579098	INHBA/KLF2/MAFB/AXL/JAM3/ETS1/BMP4/HMOX1/SPI1/IL6/HOXA5/ZFP36	12
GO:0051604	protein maturation	19/567	293/18862	0.001465	0.00886494	0.00581144	ADAMTS2/THBS1/SERPINE1/MMP14/PLAU/NKD2/ADAM19/COMP/GAS1/SERPINH1/C1R/CST7/GLI3/MYH9/SRGN/PLAT/KLK6/HPN/SPON1	19
GO:0006911	phagocytosis, engulfment	11/567	126/18862	0.00147853	0.00893477	0.00585722	THBS1/RAB31/MEGF10/CD36/MYH9/MSR1/ITGB2/AIF1/TREM2/C3/IGLL5	11
GO:0003197	endocardial cushion development	6/567	42/18862	0.00150151	0.00906145	0.00594027	SNAI2/DCHS1/TWIST1/BMP4/TGFBR2/SNAI1	6
GO:0014033	neural crest cell differentiation	9/567	90/18862	0.00152893	0.00918995	0.0060245	FN1/SNAI2/EDNRA/HAND2/TWIST1/BMP4/SEMA3C/NRP2/SFRP1	9
GO:0014068	positive regulation of phosphatidylinositol 3-kinase signaling	9/567	90/18862	0.00152893	0.00918995	0.0060245	FN1/DCN/PDGFRB/PDGFRA/F2R/PDGFD/UNC5B/ROR2/CCL5	9
GO:0070301	cellular response to hydrogen peroxide	9/567	90/18862	0.00152893	0.00918995	0.0060245	SPHK1/AQP1/KLF2/AXL/PDGFD/ETS1/CYP1B1/SIRPA/IL6	9
GO:0048008	platelet-derived growth factor receptor signaling pathway	7/567	57/18862	0.00153672	0.00922398	0.00604681	PDGFRB/LOX/PDGFRA/LRP1/PDGFD/PDGFRL/PLAT	7
GO:0001523	retinoid metabolic process	10/567	108/18862	0.00154075	0.00922398	0.00604681	ALDH1A3/LRP1/ADH1B/SDC1/RARRES2/CYP1B1/HSPG2/GPC6/APOE/SDC2	10
GO:0001938	positive regulation of endothelial cell proliferation	10/567	108/18862	0.00154075	0.00922398	0.00604681	ECM1/SCG2/CXCL12/APLNR/CCL11/BMP4/NRP2/HMOX1/EGR3/NR4A1	10
GO:0035265	organ growth	13/567	166/18862	0.00155674	0.00930732	0.00610145	PDGFRB/ECM1/RGS4/FGF7/HEG1/COMP/DDR2/TGFBR2/BASP1/GJA1/RGS2/PIM1/SASH3	13
GO:0036296	response to increased oxygen levels	5/567	29/18862	0.00157476	0.00935999	0.00613598	COL1A1/PDGFRB/PDPN/CDKN1A/CAV1	5
GO:0036336	dendritic cell migration	5/567	29/18862	0.00157476	0.00935999	0.00613598	CCL21/GPR183/SLAMF8/CCL19/CCL5	5
GO:0060325	face morphogenesis	5/567	29/18862	0.00157476	0.00935999	0.00613598	COL1A1/CRISPLD2/MMP2/PDGFRA/TGFB3	5
GO:1902624	positive regulation of neutrophil migration	5/567	29/18862	0.00157476	0.00935999	0.00613598	CD99/CCL21/C5AR1/C3AR1/CCL19	5
GO:0014066	regulation of phosphatidylinositol 3-kinase signaling	11/567	127/18862	0.00157596	0.00935999	0.00613598	FN1/DCN/PDGFRB/PDGFRA/F2R/TWIST1/PDGFD/UNC5B/ROR2/IER3/CCL5	11
GO:0048738	cardiac muscle tissue development	15/567	208/18862	0.00161264	0.0095652	0.0062705	COL11A1/PDGFRB/RGS4/PDGFRA/HEG1/ALPK2/GREM1/PLN/TPM1/BMP4/TGFBR2/GJA1/TGFB1/RGS2/PIM1	15
GO:0007519	skeletal muscle tissue development	12/567	147/18862	0.00163893	0.00969463	0.00635535	DCN/MSC/MEGF10/EGR2/TWIST1/ELN/TGFB1/CHRNA1/EGR1/CAV1/FOS/FOXL2	12
GO:0090263	positive regulation of canonical Wnt signaling pathway	12/567	147/18862	0.00163893	0.00969463	0.00635535	COL1A1/SFRP2/SFRP4/DACT1/SULF2/DKK2/TGFB1/ROR2/CAV1/SFRP1/LGR5/RSPO3	12
GO:0048736	appendage development	13/567	167/18862	0.00164308	0.00969463	0.00635535	PRRX1/SFRP2/GREM1/CHST11/COMP/HAND2/TWIST1/BMP4/SEMA3C/ROR2/GLI3/OSR2/WNT7A	13
GO:0060173	limb development	13/567	167/18862	0.00164308	0.00969463	0.00635535	PRRX1/SFRP2/GREM1/CHST11/COMP/HAND2/TWIST1/BMP4/SEMA3C/ROR2/GLI3/OSR2/WNT7A	13
GO:0043406	positive regulation of MAP kinase activity	16/567	230/18862	0.00166222	0.0097947	0.00642095	PDGFRB/THBS1/FGF1/TGFB3/GADD45B/PDGFD/TGFB1/C5AR1/ROR2/LPAR1/FPR1/ADRA2A/PTPRC/IGFBP6/CCL19/LPAR3	16
GO:0051651	maintenance of location in cell	15/567	209/18862	0.00169059	0.00994495	0.00651944	APLNR/PLN/F2R/PKD2/THY1/GJA1/CCL21/KDELR3/PTPRC/CEMIP/CCL19/SRGN/APOE/CAV1/CXCL9	15
GO:0022602	ovulation cycle process	6/567	43/18862	0.00170138	0.00994495	0.00651944	INHBA/MMP19/PDGFRA/TGFB3/SLIT2/SLIT3	6
GO:0031102	neuron projection regeneration	7/567	58/18862	0.0017032	0.00994495	0.00651944	PRRX1/LRP1/JAM3/THY1/TNC/FLNA/SPP1	7
GO:0031638	zymogen activation	7/567	58/18862	0.0017032	0.00994495	0.00651944	THBS1/SERPINE1/MMP14/PLAU/C1R/PLAT/HPN	7
GO:0050732	negative regulation of peptidyl-tyrosine phosphorylation	7/567	58/18862	0.0017032	0.00994495	0.00651944	SFRP2/THY1/ERRFI1/PTPRC/SOCS3/CAV1/SFRP1	7
GO:0060675	ureteric bud morphogenesis	7/567	58/18862	0.0017032	0.00994495	0.00651944	KIF26B/FGF1/GREM1/DCHS1/PKD2/BMP4/GLI3	7
GO:2000351	regulation of endothelial cell apoptotic process	7/567	58/18862	0.0017032	0.00994495	0.00651944	THBS1/SERPINE1/SCG2/CD248/RGCC/ICAM1/CCL2	7
GO:0006957	complement activation, alternative pathway	4/567	18/18862	0.00176694	0.0102638	0.00672846	VSIG4/CFH/CFD/C3	4
GO:0046851	negative regulation of bone remodeling	4/567	18/18862	0.00176694	0.0102638	0.00672846	GREM1/TMEM119/IL6/SFRP1	4
GO:0061298	retina vasculature development in camera-type eye	4/567	18/18862	0.00176694	0.0102638	0.00672846	PDGFRB/PDGFRA/COL4A1/CYP1B1	4
GO:0072077	renal vesicle morphogenesis	4/567	18/18862	0.00176694	0.0102638	0.00672846	KIF26B/GREM1/BMP4/LIF	4
GO:0042471	ear morphogenesis	10/567	110/18862	0.00176938	0.0102647	0.00672905	COL11A1/PRRX1/CTHRC1/NKX3-2/ALDH1A3/MAFB/TWIST1/ROR2/OSR2/HPN	10
GO:0031669	cellular response to nutrient levels	15/567	210/18862	0.00177167	0.0102647	0.00672908	COL1A1/SNAI2/POSTN/NUAK1/MN1/TNC/KLF10/PIM1/FOLR2/HMOX1/ICAM1/CDKN1A/FOXA2/SFRP1/DAPL1	15
GO:0045185	maintenance of protein location	9/567	92/18862	0.00178411	0.0103235	0.00676762	FBN1/NBL1/PKD2/GJA1/FLNA/KDELR3/MDFI/SRGN/CAV1	9
GO:0050901	leukocyte tethering or rolling	5/567	30/18862	0.0018436	0.010654	0.00698426	CXCL12/VCAM1/CCL21/ITGB1/SELPLG	5
GO:0072171	mesonephric tubule morphogenesis	7/567	59/18862	0.00188337	0.0108559	0.00711664	KIF26B/FGF1/GREM1/DCHS1/PKD2/BMP4/GLI3	7
GO:1902041	regulation of extrinsic apoptotic signaling pathway via death domain receptors	7/567	59/18862	0.00188337	0.0108559	0.00711664	THBS1/SFRP2/SERPINE1/TIMP3/HMOX1/ICAM1/SFRP1	7
GO:1905954	positive regulation of lipid localization	10/567	111/18862	0.00189357	0.0109007	0.00714602	C1QTNF1/LRP1/CD36/ACSL1/ITGB1/MSR1/SPP1/APOE/CAV1/C3	10
GO:0045861	negative regulation of proteolysis	21/567	346/18862	0.00191831	0.011029	0.00723013	COL6A3/THBS1/SERPINF1/SFRP2/ECM1/SERPINE1/TIMP3/TIMP2/AQP1/LRP1/GAS1/SERPINH1/PLAUR/LXN/SPOCK1/CST7/MMP9/RARRES1/PLAT/C3/SPOCK2	21
GO:0060324	face development	6/567	44/18862	0.0019208	0.0110293	0.00723029	COL1A1/CRISPLD2/MMP2/PDGFRA/ALDH1A3/TGFB3	6
GO:0002367	cytokine production involved in immune response	9/567	93/18862	0.00192389	0.0110329	0.00723268	TGFB3/TNFSF4/CD36/TGFB1/LAPTM5/HMOX1/SASH3/TRIL/IL6	9
GO:0007163	establishment or maintenance of cell polarity	15/567	212/18862	0.00194359	0.0111317	0.00729742	KIF26B/ALPK2/AQP1/JAM3/GJA1/CCL21/MYH9/ITGB1/MSN/FAT1/FSCN1/CCL19/CCL4/FOXJ1/WNT7A	15
GO:0031032	actomyosin structure organization	14/567	191/18862	0.00195699	0.0111942	0.00733839	PDGFRB/FRMD6/PDGFRA/LMOD1/CNN1/TGFB3/CNN2/TPM1/ELN/MYH9/LPAR1/ITGB5/RGCC/SFRP1	14
GO:0001960	negative regulation of cytokine-mediated signaling pathway	8/567	76/18862	0.00198855	0.0113458	0.00743779	ECM1/PXDN/SLIT2/SLIT3/PTPRC/IL6/CAV1/CCL5	8
GO:0009791	post-embryonic development	8/567	76/18862	0.00198855	0.0113458	0.00743779	FBN1/HEG1/CHST11/BMP4/EFEMP1/SEMA3C/MFAP2/NDN	8
GO:0051209	release of sequestered calcium ion into cytosol	10/567	112/18862	0.0020247	0.0115374	0.00756341	APLNR/PLN/F2R/PKD2/THY1/CCL21/PTPRC/CEMIP/CCL19/CXCL9	10
GO:2001233	regulation of apoptotic signaling pathway	21/567	348/18862	0.00205612	0.0116901	0.00766348	INHBA/SNAI2/THBS1/SFRP2/SERPINE1/TIMP3/SCG2/CXCL12/CREB3L1/SRPX/BMP4/PLAUR/UNC5B/SNAI1/HMOX1/PTPRC/TNFRSF12A/ICAM1/MMP9/CAV1/SFRP1	21
GO:0050770	regulation of axonogenesis	12/567	151/18862	0.00205669	0.0116901	0.00766348	FN1/CXCL12/LRP1/THY1/SEMA3C/CHN1/PLXND1/SLIT2/SPP1/EPHB3/WNT7A/LPAR3	12
GO:1901214	regulation of neuron death	19/567	302/18862	0.00206857	0.0117428	0.00769804	SERPINF1/TGFB3/LRP1/F2R/AXL/GPNMB/C5AR1/UNC5B/ITGB2/HMOX1/C1QA/TYROBP/STAR/EGR1/CCL2/APOE/FOS/CCL5/FOXQ1	19
GO:0071384	cellular response to corticosteroid stimulus	7/567	60/18862	0.00207795	0.0117812	0.00772319	SERPINF1/GJB2/AQP1/ERRFI1/ICAM1/ZFP36/STAR	7
GO:0048730	epidermis morphogenesis	5/567	31/18862	0.00214454	0.0121281	0.00795062	FGF7/SNAI1/FST/IGFBP5/FOXQ1	5
GO:0060317	cardiac epithelial to mesenchymal transition	5/567	31/18862	0.00214454	0.0121281	0.00795062	SNAI2/HAS2/TWIST1/TGFBR2/SNAI1	5
GO:0021545	cranial nerve development	6/567	45/18862	0.00216098	0.0121716	0.0079791	MAFB/EGR2/GLI3/LPAR1/NRP2/HOXA3	6
GO:0043407	negative regulation of MAP kinase activity	8/567	77/18862	0.002162	0.0121716	0.0079791	SFRP2/RGS4/BMP4/RGS2/DUSP1/APOE/CAV1/SFRP1	8
GO:0048678	response to axon injury	8/567	77/18862	0.002162	0.0121716	0.0079791	LGALS1/LRP1/DPYSL3/JAM3/TNC/FLNA/SPP1/TYROBP	8
GO:0051283	negative regulation of sequestering of calcium ion	10/567	113/18862	0.00216305	0.0121716	0.0079791	APLNR/PLN/F2R/PKD2/THY1/CCL21/PTPRC/CEMIP/CCL19/CXCL9	10
GO:0009100	glycoprotein metabolic process	24/567	421/18862	0.00218038	0.0122362	0.00802149	COL11A1/VCAN/ADAMTS12/DCN/BGN/GALNT5/GFPT2/CHSY3/SULF1/CHST11/GALNT10/SULF2/GAL3ST4/MAN1A1/CCL21/B3GNT9/GXYLT2/CHPF/CHST15/ST6GAL2/CCL19/PHLDA1/ST6GALNAC5/SPOCK2	24
GO:0060231	mesenchymal to epithelial transition	4/567	19/18862	0.00218543	0.0122362	0.00802149	GREM1/BMP4/BASP1/LIF	4
GO:0072074	kidney mesenchyme development	4/567	19/18862	0.00218543	0.0122362	0.00802149	PDGFRB/PKD2/BMP4/BASP1	4
GO:0072087	renal vesicle development	4/567	19/18862	0.00218543	0.0122362	0.00802149	KIF26B/GREM1/BMP4/LIF	4
GO:0008154	actin polymerization or depolymerization	15/567	215/18862	0.00222736	0.0124528	0.00816348	CXCL12/CCL11/LMOD1/MICAL2/WIPF1/ELN/CCL21/MYADM/SLIT2/HCK/AIF1/PLEK/ICAM1/CDC42EP1/CDC42EP5	15
GO:0035282	segmentation	9/567	95/18862	0.00222965	0.0124528	0.00816348	SFRP2/MAFB/EGR2/BMP4/SEMA3C/BASP1/ROR2/NRP2/SFRP1	9
GO:0008361	regulation of cell size	13/567	173/18862	0.00224846	0.0125423	0.00822213	FN1/CXCL12/SLC12A8/AQP1/LRP1/IL7R/SCT/SEMA3C/MSN/SPP1/PLEK/APOE/LPAR3	13
GO:0019229	regulation of vasoconstriction	7/567	61/18862	0.00228772	0.0127455	0.00835533	F2R/GJA1/ADRA2A/ICAM1/ADRA1B/CAV1/GJA5	7
GO:0035567	non-canonical Wnt signaling pathway	12/567	153/18862	0.00229613	0.0127607	0.0083653	SFRP2/CTHRC1/FZD1/SFRP4/DACT1/DAB2/ROR2/GPC6/SPEF1/SFRP1/WNT7A/RSPO3	12
GO:0046661	male sex differentiation	12/567	153/18862	0.00229613	0.0127607	0.0083653	INHBA/PDGFRB/SFRP2/MMP14/PDGFRA/FSTL3/SDC1/ROR2/FLNA/ICAM1/STAR/SFRP1	12
GO:0070373	negative regulation of ERK1 and ERK2 cascade	8/567	78/18862	0.00234713	0.013028	0.00854056	EMILIN1/TIMP3/FBLN1/ERRFI1/SIRPA/DUSP1/LIF/PTPRC	8
GO:0003279	cardiac septum development	9/567	96/18862	0.00239638	0.013285	0.00870902	HEG1/BMP4/SEMA3C/TGFBR2/PLXND1/NRP2/SLIT2/SLIT3/GJA5	9
GO:0008584	male gonad development	11/567	134/18862	0.002415	0.0133717	0.00876587	INHBA/PDGFRB/SFRP2/MMP14/PDGFRA/FSTL3/SDC1/FLNA/ICAM1/STAR/SFRP1	11
GO:0048483	autonomic nervous system development	6/567	46/18862	0.00242312	0.0133837	0.00877375	FN1/EDNRA/VCAM1/HAND2/EGR2/NRP2	6
GO:0071354	cellular response to interleukin-6	6/567	46/18862	0.00242312	0.0133837	0.00877375	PTGIS/SOCS3/ICAM1/SPI1/SELPLG/IL6	6
GO:0051403	stress-activated MAPK cascade	17/567	261/18862	0.00243138	0.0134129	0.00879286	SFRP2/SPHK1/DACT1/HAND2/GADD45B/RASSF2/SH3RF3/CCL21/ROR2/SIRPA/DUSP1/SPI1/CCL19/ZFP36/SFRP1/CDC42EP5/WNT7A	17
GO:0030449	regulation of complement activation	10/567	115/18862	0.00246256	0.0135516	0.00888383	C1S/C1R/VSIG4/CFH/C5AR1/C3AR1/C1QB/C1QC/C1QA/C3	10
GO:0051282	regulation of sequestering of calcium ion	10/567	115/18862	0.00246256	0.0135516	0.00888383	APLNR/PLN/F2R/PKD2/THY1/CCL21/PTPRC/CEMIP/CCL19/CXCL9	10
GO:0035767	endothelial cell chemotaxis	5/567	32/18862	0.00247975	0.0135632	0.00889141	THBS1/FGF1/SMOC2/EGR3/NR4A1	5
GO:0048333	mesodermal cell differentiation	5/567	32/18862	0.00247975	0.0135632	0.00889141	INHBA/SFRP2/BMP4/GJA1/ITGB1	5
GO:0051385	response to mineralocorticoid	5/567	32/18862	0.00247975	0.0135632	0.00889141	CYBB/CDKN1A/STAR/FOSB/FOS	5
GO:0070570	regulation of neuron projection regeneration	5/567	32/18862	0.00247975	0.0135632	0.00889141	PRRX1/LRP1/THY1/FLNA/SPP1	5
GO:0090322	regulation of superoxide metabolic process	5/567	32/18862	0.00247975	0.0135632	0.00889141	CD36/TGFB1/ITGB2/TYROBP/FBLN5	5
GO:0034284	response to monosaccharide	14/567	196/18862	0.00248492	0.013575	0.00889912	SPARC/THBS1/SERPINF1/COL6A2/LGALS1/GPR68/LRP1/TGFBR2/GJA1/ADRA2A/ICAM1/STAR/EGR1/FOXA2	14
GO:0019216	regulation of lipid metabolic process	23/567	402/18862	0.00255154	0.0139169	0.0091233	SNAI2/PDGFRB/SPHK1/GLIPR1/PDGFRA/FGF1/TWIST1/SCT/CD36/TGFB1/RARRES2/CCL21/ACSL1/SNAI1/IGFBP7/ADRA2A/CCL19/STAR/EGR1/APOE/CAV1/SCD/C3	23
GO:0043524	negative regulation of neuron apoptotic process	11/567	135/18862	0.0025599	0.0139169	0.0091233	TGFB3/LRP1/F2R/AXL/C5AR1/UNC5B/HMOX1/STAR/CCL2/APOE/FOXQ1	11
GO:0046546	development of primary male sexual characteristics	11/567	135/18862	0.0025599	0.0139169	0.0091233	INHBA/PDGFRB/SFRP2/MMP14/PDGFRA/FSTL3/SDC1/FLNA/ICAM1/STAR/SFRP1	11
GO:0099024	plasma membrane invagination	11/567	135/18862	0.0025599	0.0139169	0.0091233	THBS1/RAB31/MEGF10/CD36/MYH9/MSR1/ITGB2/AIF1/TREM2/C3/IGLL5	11
GO:0051962	positive regulation of nervous system development	17/567	263/18862	0.00263159	0.0142894	0.00936748	FN1/SERPINF1/CXCL12/SRPX2/LRP1/EGR2/TGFB1/GLI3/PLXND1/SLIT2/LIF/CLSTN2/IL6/STAR/EPHB3/WNT7A/LPAR3	17
GO:0034104	negative regulation of tissue remodeling	4/567	20/18862	0.00266753	0.0143631	0.00941581	GREM1/TMEM119/IL6/SFRP1	4
GO:0036120	cellular response to platelet-derived growth factor stimulus	4/567	20/18862	0.00266753	0.0143631	0.00941581	PDGFRB/HAS2/PDGFD/ERRFI1	4
GO:0051412	response to corticosterone	4/567	20/18862	0.00266753	0.0143631	0.00941581	CDKN1A/STAR/FOSB/FOS	4
GO:0060445	branching involved in salivary gland morphogenesis	4/567	20/18862	0.00266753	0.0143631	0.00941581	FGF7/SEMA3C/PLXND1/TGM2	4
GO:0071379	cellular response to prostaglandin stimulus	4/567	20/18862	0.00266753	0.0143631	0.00941581	TNFSF4/TNC/PTGER2/SFRP1	4
GO:0090026	positive regulation of monocyte chemotaxis	4/567	20/18862	0.00266753	0.0143631	0.00941581	SERPINE1/CXCL12/AIF1/CCL5	4
GO:0140131	positive regulation of lymphocyte chemotaxis	4/567	20/18862	0.00266753	0.0143631	0.00941581	CXCL14/CCL21/CCL4/CCL5	4
GO:0045646	regulation of erythrocyte differentiation	6/567	47/18862	0.00270847	0.0145661	0.00954886	INHBA/MAFB/ETS1/SPI1/HOXA5/ZFP36	6
GO:0045598	regulation of fat cell differentiation	11/567	136/18862	0.00271175	0.0145664	0.00954902	MMP11/SFRP2/TGFB1I1/MEDAG/ENPP1/TGFB1/RARRES2/PIM1/IL6/ZFP36/SFRP1	11
GO:0001959	regulation of cytokine-mediated signaling pathway	13/567	177/18862	0.00274576	0.0145765	0.00955569	ECM1/SPHK1/AXL/PXDN/LAPTM5/SLIT2/SLIT3/PTPRC/SOCS3/IL6/CAV1/TREM2/CCL5	13
GO:0001942	hair follicle development	8/567	80/18862	0.00275452	0.0145765	0.00955569	INHBA/FGF7/SNAI1/APCDD1/FST/IGFBP5/LGR5/FOXQ1	8
GO:0014032	neural crest cell development	8/567	80/18862	0.00275452	0.0145765	0.00955569	FN1/SNAI2/EDNRA/HAND2/TWIST1/BMP4/SEMA3C/NRP2	8
GO:0002291	T cell activation via T cell receptor contact with antigen bound to MHC molecule on antigen presenting cell	3/567	10/18862	0.00276876	0.0145765	0.00955569	HAVCR2/ICAM1/FGL2	3
GO:0003093	regulation of glomerular filtration	3/567	10/18862	0.00276876	0.0145765	0.00955569	F2R/GJA1/GJA5	3
GO:0015911	long-chain fatty acid import across plasma membrane	3/567	10/18862	0.00276876	0.0145765	0.00955569	THBS1/CD36/ACSL1	3
GO:0035581	sequestering of extracellular ligand from receptor	3/567	10/18862	0.00276876	0.0145765	0.00955569	FBN1/NBL1/GREM1	3
GO:0045647	negative regulation of erythrocyte differentiation	3/567	10/18862	0.00276876	0.0145765	0.00955569	MAFB/HOXA5/ZFP36	3
GO:0045843	negative regulation of striated muscle tissue development	3/567	10/18862	0.00276876	0.0145765	0.00955569	TWIST1/BMP4/TGFB1	3
GO:0051918	negative regulation of fibrinolysis	3/567	10/18862	0.00276876	0.0145765	0.00955569	THBS1/SERPINE1/THBD	3
GO:0060439	trachea morphogenesis	3/567	10/18862	0.00276876	0.0145765	0.00955569	BMP4/TGFBR2/HOXA5	3
GO:0060536	cartilage morphogenesis	3/567	10/18862	0.00276876	0.0145765	0.00955569	HAND2/SNAI1/HOXA5	3
GO:0070391	response to lipoteichoic acid	3/567	10/18862	0.00276876	0.0145765	0.00955569	CD36/CD14/TREM2	3
GO:0070561	vitamin D receptor signaling pathway	3/567	10/18862	0.00276876	0.0145765	0.00955569	SNAI2/MN1/PIM1	3
GO:0071223	cellular response to lipoteichoic acid	3/567	10/18862	0.00276876	0.0145765	0.00955569	CD36/CD14/TREM2	3
GO:0072124	regulation of glomerular mesangial cell proliferation	3/567	10/18862	0.00276876	0.0145765	0.00955569	PDGFD/BMP4/EGR1	3
GO:1901203	positive regulation of extracellular matrix assembly	3/567	10/18862	0.00276876	0.0145765	0.00955569	EMILIN1/TGFB1/RGCC	3
GO:0051495	positive regulation of cytoskeleton organization	15/567	220/18862	0.00277639	0.0145996	0.0095708	CCL11/LMOD1/TGFB3/TPM1/CCL21/LPAR1/FLNA/HCK/RGCC/PLEK/ICAM1/CDC42EP1/ID1/SFRP1/CDC42EP5	15
GO:0003203	endocardial cushion morphogenesis	5/567	33/18862	0.00285142	0.0148896	0.00976095	SNAI2/DCHS1/TWIST1/TGFBR2/SNAI1	5
GO:0035633	maintenance of blood-brain barrier	5/567	33/18862	0.00285142	0.0148896	0.00976095	JAM3/PECAM1/GJA1/ITGB1/IL6	5
GO:0043552	positive regulation of phosphatidylinositol 3-kinase activity	5/567	33/18862	0.00285142	0.0148896	0.00976095	PDGFRB/PDGFRA/TGFB1/CCL21/CCL19	5
GO:0051482	positive regulation of cytosolic calcium ion concentration involved in phospholipase C-activating G protein-coupled signaling pathway	5/567	33/18862	0.00285142	0.0148896	0.00976095	F2R/LPAR1/C3AR1/TGM2/LPAR3	5
GO:0055094	response to lipoprotein particle	5/567	33/18862	0.00285142	0.0148896	0.00976095	CD36/ITGB1/ITGB2/FCER1G/APOE	5
GO:0060323	head morphogenesis	5/567	33/18862	0.00285142	0.0148896	0.00976095	COL1A1/CRISPLD2/MMP2/PDGFRA/TGFB3	5
GO:0030183	B cell differentiation	11/567	137/18862	0.00287079	0.0149734	0.00981586	INHBA/MMP14/VCAM1/LGALS1/GPR183/ITGB1/SLAMF8/KLF6/PTPRC/IL6/SFRP1	11
GO:0006469	negative regulation of protein kinase activity	16/567	243/18862	0.00289165	0.0150647	0.00987573	SFRP2/RGS4/HEG1/FABP4/THY1/BMP4/RGS2/ERRFI1/DUSP1/PTPRC/SOCS3/CDKN1A/APOE/CAV1/PPP1R1B/SFRP1	16
GO:0009743	response to carbohydrate	15/567	221/18862	0.00289859	0.0150834	0.00988799	SPARC/THBS1/SERPINF1/COLEC12/COL6A2/LGALS1/GPR68/LRP1/TGFBR2/GJA1/ADRA2A/ICAM1/STAR/EGR1/FOXA2	15
GO:0050672	negative regulation of lymphocyte proliferation	8/567	81/18862	0.00297788	0.0154602	0.010135	BMP4/VSIG4/GPNMB/HAVCR2/MNDA/TYROBP/FOXJ1/LRRC32	8
GO:0060761	negative regulation of response to cytokine stimulus	8/567	81/18862	0.00297788	0.0154602	0.010135	ECM1/PXDN/SLIT2/SLIT3/PTPRC/IL6/CAV1/CCL5	8
GO:0051893	regulation of focal adhesion assembly	7/567	64/18862	0.0030159	0.0155978	0.0102252	THBS1/COL16A1/MMP14/GREM1/LRP1/THY1/SFRP1	7
GO:0072577	endothelial cell apoptotic process	7/567	64/18862	0.0030159	0.0155978	0.0102252	THBS1/SERPINE1/SCG2/CD248/RGCC/ICAM1/CCL2	7
GO:0090109	regulation of cell-substrate junction assembly	7/567	64/18862	0.0030159	0.0155978	0.0102252	THBS1/COL16A1/MMP14/GREM1/LRP1/THY1/SFRP1	7
GO:0060425	lung morphogenesis	6/567	48/18862	0.00301826	0.0155978	0.0102252	FGF7/BMP4/TGFBR2/TNC/LIF/HOXA5	6
GO:0048588	developmental cell growth	15/567	222/18862	0.0030252	0.0156157	0.010237	FN1/POSTN/CXCL12/RGS4/LRP1/SEMA3C/TGFBR2/RGS2/NRP2/SLIT2/SLIT3/NDN/SPP1/APOE/LPAR3	15
GO:0033673	negative regulation of kinase activity	17/567	267/18862	0.00307336	0.0158461	0.010388	SFRP2/RGS4/HEG1/FABP4/THY1/BMP4/RGS2/ERRFI1/DUSP1/PTPRC/SOCS3/CDKN1A/APOE/CAV1/FOXA2/PPP1R1B/SFRP1	17
GO:2000241	regulation of reproductive process	12/567	159/18862	0.00315421	0.0162244	0.010636	INHBA/SERPINF1/SULF1/BMP4/GJA1/SYDE1/SNAI1/DUSP1/LIF/ARHGDIB/SFRP1/OVGP1	12
GO:0050868	negative regulation of T cell activation	10/567	119/18862	0.00316116	0.0162244	0.010636	TNFSF4/BMP4/VSIG4/GPNMB/GLI3/LAPTM5/HAVCR2/FOXJ1/FGL2/LRRC32	10
GO:0051208	sequestering of calcium ion	10/567	119/18862	0.00316116	0.0162244	0.010636	APLNR/PLN/F2R/PKD2/THY1/CCL21/PTPRC/CEMIP/CCL19/CXCL9	10
GO:0006816	calcium ion transport	23/567	409/18862	0.00316138	0.0162244	0.010636	PDGFRB/CXCL12/RGS4/APLNR/PLN/F2R/GEM/PKD2/THY1/GJA1/CCL21/MYLK/ADRA2A/PTPRC/CEMIP/ICAM1/CCL19/CCL2/CCL4/CAV1/LPAR3/CCL5/CXCL9	23
GO:1903076	regulation of protein localization to plasma membrane	9/567	100/18862	0.00316477	0.0162244	0.010636	LRRC15/MMP14/NKD2/LRP1/DAB2/TGFB1/ITGB1/TREM2/AGR2	9
GO:0032410	negative regulation of transporter activity	8/567	82/18862	0.00321509	0.0163101	0.0106922	KCNE4/PLN/GEM/TWIST1/PKD2/ADRA2A/MMP9/CAV1	8
GO:0032945	negative regulation of mononuclear cell proliferation	8/567	82/18862	0.00321509	0.0163101	0.0106922	BMP4/VSIG4/GPNMB/HAVCR2/MNDA/TYROBP/FOXJ1/LRRC32	8
GO:0030502	negative regulation of bone mineralization	4/567	21/18862	0.00321777	0.0163101	0.0106922	ECM1/GREM1/ENPP1/SRGN	4
GO:0036119	response to platelet-derived growth factor	4/567	21/18862	0.00321777	0.0163101	0.0106922	PDGFRB/HAS2/PDGFD/ERRFI1	4
GO:0048745	smooth muscle tissue development	4/567	21/18862	0.00321777	0.0163101	0.0106922	PKD2/BMP4/MYLK/EFEMP2	4
GO:0060479	lung cell differentiation	4/567	21/18862	0.00321777	0.0163101	0.0106922	KLF2/HOXA5/FOXJ1/SPDEF	4
GO:0060487	lung epithelial cell differentiation	4/567	21/18862	0.00321777	0.0163101	0.0106922	KLF2/HOXA5/FOXJ1/SPDEF	4
GO:0072111	cell proliferation involved in kidney development	4/567	21/18862	0.00321777	0.0163101	0.0106922	PDGFRB/PDGFD/BMP4/EGR1	4
GO:0072574	hepatocyte proliferation	4/567	21/18862	0.00321777	0.0163101	0.0106922	FGF1/SULF2/IL6/HPN	4
GO:0072575	epithelial cell proliferation involved in liver morphogenesis	4/567	21/18862	0.00321777	0.0163101	0.0106922	FGF1/SULF2/IL6/HPN	4
GO:0001569	branching involved in blood vessel morphogenesis	5/567	34/18862	0.00326172	0.0164453	0.0107808	SFRP2/EDNRA/COL4A1/TGFBR2/PLXND1	5
GO:0044319	wound healing, spreading of cells	5/567	34/18862	0.00326172	0.0164453	0.0107808	COL5A1/PDPN/ITGA5/FLNA/WNT7A	5
GO:0071402	cellular response to lipoprotein particle stimulus	5/567	34/18862	0.00326172	0.0164453	0.0107808	CD36/ITGB1/ITGB2/FCER1G/APOE	5
GO:0090505	epiboly involved in wound healing	5/567	34/18862	0.00326172	0.0164453	0.0107808	COL5A1/PDPN/ITGA5/FLNA/WNT7A	5
GO:0030217	T cell differentiation	16/567	246/18862	0.00326273	0.0164453	0.0107808	TNFSF4/MAFB/IL7R/BMP4/TGFBR2/GLI3/GPR183/PTPRC/FCER1G/CCL19/SASH3/IL6/EGR1/FOXJ1/EGR3/FGL2	16
GO:0007585	respiratory gaseous exchange by respiratory system	7/567	65/18862	0.00329425	0.0165856	0.0108727	EDNRA/CHST11/TSHZ3/MAFB/ELN/NDN/HOXA5	7
GO:0038066	p38MAPK cascade	6/567	49/18862	0.00335376	0.0168663	0.0110568	SPHK1/HAND2/GADD45B/DUSP1/SPI1/ZFP36	6
GO:0022404	molting cycle process	8/567	83/18862	0.00346671	0.0173948	0.0114032	INHBA/FGF7/SNAI1/APCDD1/FST/IGFBP5/LGR5/FOXQ1	8
GO:0022405	hair cycle process	8/567	83/18862	0.00346671	0.0173948	0.0114032	INHBA/FGF7/SNAI1/APCDD1/FST/IGFBP5/LGR5/FOXQ1	8
GO:1904062	regulation of cation transmembrane transport	20/567	340/18862	0.00347045	0.0173948	0.0114032	KCNE4/RGS4/APLNR/PLN/F2R/GEM/TWIST1/PKD2/THY1/RGS2/FLNA/ITGB1/ADRA2A/CEMIP/CCL2/MMP9/CAV1/TREM2/FXYD3/CXCL9	20
GO:0002244	hematopoietic progenitor cell differentiation	12/567	161/18862	0.003492	0.0174833	0.0114613	INHBA/PDGFRA/FSTL3/JAM3/BMP4/TGFB1/CSF1R/PTPRC/PLEK/SPI1/SFRP1/FST	12
GO:0034101	erythrocyte homeostasis	10/567	121/18862	0.0035652	0.0178101	0.0116755	INHBA/KLF2/MAFB/AXL/ETS1/BMP4/HMOX1/SPI1/HOXA5/ZFP36	10
GO:1904375	regulation of protein localization to cell periphery	10/567	121/18862	0.0035652	0.0178101	0.0116755	LRRC15/MMP14/NKD2/LRP1/DAB2/TGFB1/ITGB1/GPC6/TREM2/AGR2	10
GO:0046777	protein autophosphorylation	15/567	226/18862	0.00357805	0.0178545	0.0117046	PDGFRB/PDGFRA/GREM1/DDR2/PDGFD/RASSF2/ENPP1/GPNMB/CSF1R/ERRFI1/PIM1/HCK/PTPRC/CAV1/EPHB3	15
GO:0001885	endothelial cell development	7/567	66/18862	0.00359177	0.0179031	0.0117364	HEG1/COL15A1/PECAM1/MYADM/MSN/ICAM1/WNT7A	7
GO:0051051	negative regulation of transport	24/567	438/18862	0.00361239	0.0179818	0.011788	KCNE4/INHBA/THBS1/SFRP4/RGS4/PLN/F2R/GEM/TWIST1/PKD2/ENPP1/SCT/CD36/GJA1/RGS2/SIRPA/ADRA2A/HMOX1/LIF/ICAM1/APOE/MMP9/CAV1/SFRP1	24
GO:0071887	leukocyte apoptotic process	9/567	102/18862	0.00361555	0.0179818	0.011788	CXCL12/IL7R/AXL/BMP4/CCL21/GLI3/CCL19/IL6/CCL5	9
GO:0090504	epiboly	5/567	35/18862	0.00371286	0.0182714	0.0119779	COL5A1/PDPN/ITGA5/FLNA/WNT7A	5
GO:0002931	response to ischemia	6/567	50/18862	0.00371624	0.0182714	0.0119779	GJB2/GJA1/CSF1R/EGR1/CAV1/TREM2	6
GO:0003174	mitral valve development	3/567	11/18862	0.00372256	0.0182714	0.0119779	DCHS1/TWIST1/GJA5	3
GO:0032493	response to bacterial lipoprotein	3/567	11/18862	0.00372256	0.0182714	0.0119779	SSC5D/CD36/CD14	3
GO:0032836	glomerular basement membrane development	3/567	11/18862	0.00372256	0.0182714	0.0119779	SULF1/NID1/SULF2	3
GO:0033632	regulation of cell-cell adhesion mediated by integrin	3/567	11/18862	0.00372256	0.0182714	0.0119779	FERMT3/SKAP1/CCL5	3
GO:0042447	hormone catabolic process	3/567	11/18862	0.00372256	0.0182714	0.0119779	HSD17B6/DIO2/SPP1	3
GO:0043589	skin morphogenesis	3/567	11/18862	0.00372256	0.0182714	0.0119779	COL1A1/COL1A2/ERRFI1	3
GO:0048635	negative regulation of muscle organ development	3/567	11/18862	0.00372256	0.0182714	0.0119779	TWIST1/BMP4/TGFB1	3
GO:0060009	Sertoli cell development	3/567	11/18862	0.00372256	0.0182714	0.0119779	SDC1/FLNA/ICAM1	3
GO:0061029	eyelid development in camera-type eye	3/567	11/18862	0.00372256	0.0182714	0.0119779	INHBA/TWIST1/OSR2	3
GO:0071492	cellular response to UV-A	3/567	11/18862	0.00372256	0.0182714	0.0119779	MMP2/MMP9/MMP1	3
GO:0014031	mesenchymal cell development	8/567	84/18862	0.00373334	0.0182844	0.0119864	FN1/SNAI2/EDNRA/HAND2/TWIST1/BMP4/SEMA3C/NRP2	8
GO:0098773	skin epidermis development	8/567	84/18862	0.00373334	0.0182844	0.0119864	INHBA/FGF7/SNAI1/APCDD1/FST/IGFBP5/LGR5/FOXQ1	8
GO:0051348	negative regulation of transferase activity	18/567	296/18862	0.0038361	0.018667	0.0122372	SFRP2/RGS4/HEG1/FABP4/THY1/BMP4/RGS2/ERRFI1/DUSP1/PTPRC/SOCS3/CDKN1A/ZFP36/APOE/CAV1/FOXA2/PPP1R1B/SFRP1	18
GO:0033081	regulation of T cell differentiation in thymus	4/567	22/18862	0.00384053	0.018667	0.0122372	IL7R/BMP4/FOXJ1/EGR3	4
GO:0060343	trabecula formation	4/567	22/18862	0.00384053	0.018667	0.0122372	COL1A1/MMP2/GREM1/SFRP1	4
GO:0060575	intestinal epithelial cell differentiation	4/567	22/18862	0.00384053	0.018667	0.0122372	NKX3-2/CDKN1A/HOXA5/SPDEF	4
GO:0071404	cellular response to low-density lipoprotein particle stimulus	4/567	22/18862	0.00384053	0.018667	0.0122372	CD36/ITGB1/ITGB2/FCER1G	4
GO:0072576	liver morphogenesis	4/567	22/18862	0.00384053	0.018667	0.0122372	FGF1/SULF2/IL6/HPN	4
GO:1904996	positive regulation of leukocyte adhesion to vascular endothelial cell	4/567	22/18862	0.00384053	0.018667	0.0122372	ETS1/ITGB2/ICAM1/IL6	4
GO:0055002	striated muscle cell development	9/567	103/18862	0.00385905	0.0187166	0.0122697	PDGFRB/LOX/PDGFRA/LMOD1/COMP/TPM1/BMP4/SDC1/FLNC	9
GO:2001237	negative regulation of extrinsic apoptotic signaling pathway	9/567	103/18862	0.00385905	0.0187166	0.0122697	SNAI2/THBS1/SFRP2/SERPINE1/SCG2/BMP4/UNC5B/HMOX1/ICAM1	9
GO:0050918	positive chemotaxis	7/567	67/18862	0.00390929	0.0188991	0.0123894	SCG2/CXCL12/FGF7/LRP1/BMP4/GPNMB/CCL5	7
GO:0072078	nephron tubule morphogenesis	7/567	67/18862	0.00390929	0.0188991	0.0123894	KIF26B/FGF1/GREM1/DCHS1/PKD2/BMP4/GLI3	7
GO:1901224	positive regulation of NIK/NF-kappaB signaling	7/567	67/18862	0.00390929	0.0188991	0.0123894	SPHK1/GREM1/CD14/LAPTM5/HAVCR2/CCL19/TREM2	7
GO:0042742	defense response to bacterium	20/567	344/18862	0.00395428	0.0190961	0.0125185	COLEC12/SERPINE1/SSC5D/AQP1/IL7R/CD36/RARRES2/C5AR1/STAB1/SLAMF8/HAVCR2/FCER1G/MPEG1/LYZ/RNASE6/IL6/TREM2/PLA2G2A/IGLL5/KRT6A	20
GO:0006720	isoprenoid metabolic process	11/567	143/18862	0.00398979	0.0192263	0.0126039	ALDH1A3/LRP1/ADH1B/SDC1/RARRES2/CYP1B1/HSPG2/GPC6/STAR/APOE/SDC2	11
GO:0010324	membrane invagination	11/567	143/18862	0.00398979	0.0192263	0.0126039	THBS1/RAB31/MEGF10/CD36/MYH9/MSR1/ITGB2/AIF1/TREM2/C3/IGLL5	11
GO:0009749	response to glucose	13/567	185/18862	0.00401051	0.0192883	0.0126445	THBS1/SERPINF1/COL6A2/LGALS1/GPR68/LRP1/TGFBR2/GJA1/ADRA2A/ICAM1/STAR/EGR1/FOXA2	13
GO:0048041	focal adhesion assembly	8/567	85/18862	0.00401554	0.0192883	0.0126445	THBS1/COL16A1/MMP14/GREM1/LRP1/THY1/ACTN1/SFRP1	8
GO:0050829	defense response to Gram-negative bacterium	8/567	85/18862	0.00401554	0.0192883	0.0126445	SERPINE1/SSC5D/AQP1/RARRES2/MPEG1/LYZ/RNASE6/IL6	8
GO:0046850	regulation of bone remodeling	6/567	51/18862	0.004107	0.0196856	0.0129049	GREM1/TMEM119/CSF1R/SPP1/IL6/SFRP1	6
GO:1902893	regulation of pri-miRNA transcription by RNA polymerase II	6/567	51/18862	0.004107	0.0196856	0.0129049	ETS1/BMP4/TGFB1/SPI1/EGR1/FOS	6
GO:1902742	apoptotic process involved in development	5/567	36/18862	0.004207	0.0201434	0.0132051	MEGF10/HAND2/SLIT2/SLIT3/SPI1	5
GO:0031098	stress-activated protein kinase signaling cascade	17/567	276/18862	0.00429527	0.0205442	0.0134678	SFRP2/SPHK1/DACT1/HAND2/GADD45B/RASSF2/SH3RF3/CCL21/ROR2/SIRPA/DUSP1/SPI1/CCL19/ZFP36/SFRP1/CDC42EP5/WNT7A	17
GO:0021537	telencephalon development	15/567	231/18862	0.00438287	0.0209409	0.0137279	COL3A1/INHBA/CXCL12/AQP1/ALDH1A3/LRP1/LAMB1/BMP4/SCT/GLI3/LPAR1/CSF1R/FLNA/SLIT2/EPHB3	15
GO:0021915	neural tube development	11/567	145/18862	0.00443176	0.021152	0.0138663	SFRP2/CTHRC1/DACT1/DCHS1/TWIST1/PKD2/BMP4/SEMA3C/TGFB1/GLI3/SFRP1	11
GO:0050767	regulation of neurogenesis	20/567	348/18862	0.00449292	0.0214212	0.0140427	FN1/SERPINF1/CXCL12/CCL11/LRP1/EGR2/THY1/SEMA3C/TGFB1/GLI3/PLXND1/SLIT2/LIF/BHLHE40/SPP1/IL6/STAR/ID1/WNT7A/LPAR3	20
GO:0001658	branching involved in ureteric bud morphogenesis	6/567	52/18862	0.0045273	0.0214639	0.0140707	FGF1/GREM1/DCHS1/PKD2/BMP4/GLI3	6
GO:0061614	pri-miRNA transcription by RNA polymerase II	6/567	52/18862	0.0045273	0.0214639	0.0140707	ETS1/BMP4/TGFB1/SPI1/EGR1/FOS	6
GO:0003181	atrioventricular valve morphogenesis	4/567	23/18862	0.00454007	0.0214639	0.0140707	DCHS1/TWIST1/TGFBR2/SLIT3	4
GO:0003416	endochondral bone growth	4/567	23/18862	0.00454007	0.0214639	0.0140707	ECM1/COMP/DDR2/TGFBR2	4
GO:0034505	tooth mineralization	4/567	23/18862	0.00454007	0.0214639	0.0140707	COL1A1/ASPN/FAM20C/FAM20A	4
GO:0051043	regulation of membrane protein ectodomain proteolysis	4/567	23/18862	0.00454007	0.0214639	0.0140707	TIMP3/TIMP2/ADRA2A/APOE	4
GO:0060706	cell differentiation involved in embryonic placenta development	4/567	23/18862	0.00454007	0.0214639	0.0140707	SNAI1/MDFI/LIF/SOCS3	4
GO:2000353	positive regulation of endothelial cell apoptotic process	4/567	23/18862	0.00454007	0.0214639	0.0140707	THBS1/CD248/RGCC/CCL2	4
GO:0150116	regulation of cell-substrate junction organization	7/567	69/18862	0.0046077	0.0217607	0.0142653	THBS1/COL16A1/MMP14/GREM1/LRP1/THY1/SFRP1	7
GO:0045580	regulation of T cell differentiation	11/567	146/18862	0.00466688	0.0219957	0.0144194	TNFSF4/IL7R/BMP4/TGFBR2/GLI3/PTPRC/CCL19/SASH3/FOXJ1/EGR3/FGL2	11
GO:1901222	regulation of NIK/NF-kappaB signaling	9/567	106/18862	0.00466724	0.0219957	0.0144194	SPHK1/GREM1/C1QTNF3/RASSF2/CD14/LAPTM5/HAVCR2/CCL19/TREM2	9
GO:0007156	homophilic cell adhesion via plasma membrane adhesion molecules	12/567	167/18862	0.00468386	0.0220509	0.0144556	CDH11/PALLD/NEXN/DCHS1/TENM3/PECAM1/HMCN1/PCDHGC3/ITGB1/FAT1/CLSTN2/DSC3	12
GO:0048846	axon extension involved in axon guidance	5/567	37/18862	0.00474632	0.0222437	0.0145819	CXCL12/SEMA3C/NRP2/SLIT2/SLIT3	5
GO:0090218	positive regulation of lipid kinase activity	5/567	37/18862	0.00474632	0.0222437	0.0145819	PDGFRB/PDGFRA/TGFB1/CCL21/CCL19	5
GO:1902284	neuron projection extension involved in neuron projection guidance	5/567	37/18862	0.00474632	0.0222437	0.0145819	CXCL12/SEMA3C/NRP2/SLIT2/SLIT3	5
GO:0045471	response to ethanol	10/567	126/18862	0.00475581	0.0222437	0.0145819	SPARC/VCAM1/RGS4/TNC/CD14/RGS2/CYBB/ICAM1/SPI1/STAR	10
GO:0060759	regulation of response to cytokine stimulus	13/567	189/18862	0.0047999	0.0222437	0.0145819	ECM1/SPHK1/AXL/PXDN/LAPTM5/SLIT2/SLIT3/PTPRC/SOCS3/IL6/CAV1/TREM2/CCL5	13
GO:0071248	cellular response to metal ion	13/567	189/18862	0.0047999	0.0222437	0.0145819	SERPINF1/AQP1/FSTL3/FABP4/PKD2/HMOX1/CYBB/ALOX5AP/STAR/FOSB/MMP9/FOS/JUNB	13
GO:0001768	establishment of T cell polarity	3/567	12/18862	0.00485343	0.0222437	0.0145819	CCL21/MYH9/CCL19	3
GO:0003337	mesenchymal to epithelial transition involved in metanephros morphogenesis	3/567	12/18862	0.00485343	0.0222437	0.0145819	GREM1/BMP4/LIF	3
GO:0009886	post-embryonic animal morphogenesis	3/567	12/18862	0.00485343	0.0222437	0.0145819	FBN1/EFEMP1/MFAP2	3
GO:0010958	regulation of amino acid import across plasma membrane	3/567	12/18862	0.00485343	0.0222437	0.0145819	RGS4/RGS2/ITGB1	3
GO:0030208	dermatan sulfate biosynthetic process	3/567	12/18862	0.00485343	0.0222437	0.0145819	VCAN/DCN/BGN	3
GO:0032490	detection of molecule of bacterial origin	3/567	12/18862	0.00485343	0.0222437	0.0145819	SSC5D/LY96/TREM2	3
GO:0032494	response to peptidoglycan	3/567	12/18862	0.00485343	0.0222437	0.0145819	C5AR1/IL6/TREM2	3
GO:0032908	regulation of transforming growth factor beta1 production	3/567	12/18862	0.00485343	0.0222437	0.0145819	LUM/THBS1/TYROBP	3
GO:0042340	keratan sulfate catabolic process	3/567	12/18862	0.00485343	0.0222437	0.0145819	LUM/OMD/OGN	3
GO:0051549	positive regulation of keratinocyte migration	3/567	12/18862	0.00485343	0.0222437	0.0145819	FGF7/HAS2/MMP9	3
GO:0060394	negative regulation of pathway-restricted SMAD protein phosphorylation	3/567	12/18862	0.00485343	0.0222437	0.0145819	EMILIN1/GREM1/PMEPA1	3
GO:0061469	regulation of type B pancreatic cell proliferation	3/567	12/18862	0.00485343	0.0222437	0.0145819	ERRFI1/SFRP1/NR4A1	3
GO:0071801	regulation of podosome assembly	3/567	12/18862	0.00485343	0.0222437	0.0145819	MSN/HCK/FSCN1	3
GO:0090177	establishment of planar polarity involved in neural tube closure	3/567	12/18862	0.00485343	0.0222437	0.0145819	SFRP2/CTHRC1/SFRP1	3
GO:1900115	extracellular regulation of signal transduction	3/567	12/18862	0.00485343	0.0222437	0.0145819	FBN1/NBL1/GREM1	3
GO:1900116	extracellular negative regulation of signal transduction	3/567	12/18862	0.00485343	0.0222437	0.0145819	FBN1/NBL1/GREM1	3
GO:1903789	regulation of amino acid transmembrane transport	3/567	12/18862	0.00485343	0.0222437	0.0145819	RGS4/RGS2/ITGB1	3
GO:1903800	positive regulation of production of miRNAs involved in gene silencing by miRNA	3/567	12/18862	0.00485343	0.0222437	0.0145819	BMP4/TGFB1/IL6	3
GO:2000727	positive regulation of cardiac muscle cell differentiation	3/567	12/18862	0.00485343	0.0222437	0.0145819	GREM1/BMP4/TGFB1	3
GO:2001204	regulation of osteoclast development	3/567	12/18862	0.00485343	0.0222437	0.0145819	FBN1/GPR68/TYROBP	3
GO:0071692	protein localization to extracellular region	21/567	375/18862	0.00490305	0.0224482	0.014716	FBN1/SCG2/RCN3/NBL1/C1QTNF3/TGFB3/GPR68/LRP1/COMP/LTBP2/F2R/GJA1/TGFB1/ADRA2A/PLEK/IL6/APOE/FOXA2/TREM2/SFRP1/CCL5	21
GO:0043112	receptor metabolic process	12/567	168/18862	0.00491082	0.0224609	0.0147243	RAB31/SFRP4/GREM1/LRP1/CD36/TGFB1/ITGB1/LAPTM5/ITGB2/FCER1G/APOE/CAV1	12
GO:0045582	positive regulation of T cell differentiation	8/567	88/18862	0.00496158	0.0226469	0.0148463	TNFSF4/IL7R/TGFBR2/GLI3/PTPRC/CCL19/SASH3/EGR3	8
GO:0072080	nephron tubule development	8/567	88/18862	0.00496158	0.0226469	0.0148463	KIF26B/FGF1/GREM1/DCHS1/PKD2/BMP4/GLI3/LIF	8
GO:0009746	response to hexose	13/567	190/18862	0.00501557	0.0228702	0.0149926	THBS1/SERPINF1/COL6A2/LGALS1/GPR68/LRP1/TGFBR2/GJA1/ADRA2A/ICAM1/STAR/EGR1/FOXA2	13
GO:0009799	specification of symmetry	10/567	127/18862	0.00502759	0.0229018	0.0150133	NBL1/BICC1/NKX3-2/GREM1/MICAL2/HAND2/PKD2/BMP4/TGFBR2/FOXJ1	10
GO:0019935	cyclic-nucleotide-mediated signaling	8/567	89/18862	0.00531207	0.0239052	0.0156712	THBS1/APLNR/AQP1/SCT/CD36/RGS2/LPAR1/APOE	8
GO:0097306	cellular response to alcohol	8/567	89/18862	0.00531207	0.0239052	0.0156712	INHBA/TNFSF4/KLF2/TNC/CYBB/SPI1/PTGER2/SFRP1	8
GO:0003272	endocardial cushion formation	4/567	24/18862	0.00532049	0.0239052	0.0156712	SNAI2/DCHS1/TGFBR2/SNAI1	4
GO:0006929	substrate-dependent cell migration	4/567	24/18862	0.00532049	0.0239052	0.0156712	ITGA11/FN1/SLIT2/PTPRC	4
GO:0032753	positive regulation of interleukin-4 production	4/567	24/18862	0.00532049	0.0239052	0.0156712	TNFSF4/HAVCR2/FCER1G/SASH3	4
GO:0034698	response to gonadotropin	4/567	24/18862	0.00532049	0.0239052	0.0156712	INHBA/GJB2/ICAM1/STAR	4
GO:0043567	regulation of insulin-like growth factor receptor signaling pathway	4/567	24/18862	0.00532049	0.0239052	0.0156712	IGFBP4/CILP/IGFBP6/IGFBP5	4
GO:0045662	negative regulation of myoblast differentiation	4/567	24/18862	0.00532049	0.0239052	0.0156712	CXCL14/BMP4/ID3/TGFB1	4
GO:0072010	glomerular epithelium development	4/567	24/18862	0.00532049	0.0239052	0.0156712	PECAM1/BMP4/BASP1/FOXJ1	4
GO:0090023	positive regulation of neutrophil chemotaxis	4/567	24/18862	0.00532049	0.0239052	0.0156712	CCL21/C5AR1/C3AR1/CCL19	4
GO:2000209	regulation of anoikis	4/567	24/18862	0.00532049	0.0239052	0.0156712	SNAI2/ITGA5/ITGB1/CAV1	4
GO:0031348	negative regulation of defense response	15/567	236/18862	0.00532937	0.0239052	0.0156712	SERPINF1/PTGIS/NT5E/C1QTNF3/TNFAIP6/HTRA1/VSIG4/CST7/SIRPA/SLAMF8/HAVCR2/PTPRC/SOCS3/APOE/FGL2	15
GO:0009595	detection of biotic stimulus	5/567	38/18862	0.00533295	0.0239052	0.0156712	FAP/SSC5D/SRPX/LY96/TREM2	5
GO:0030279	negative regulation of ossification	5/567	38/18862	0.00533295	0.0239052	0.0156712	ECM1/GREM1/ENPP1/SRGN/SFRP1	5
GO:0045429	positive regulation of nitric oxide biosynthetic process	5/567	38/18862	0.00533295	0.0239052	0.0156712	KLF2/PKD2/CD36/ITGB2/ICAM1	5
GO:0071276	cellular response to cadmium ion	5/567	38/18862	0.00533295	0.0239052	0.0156712	HMOX1/CYBB/STAR/MMP9/FOS	5
GO:0006790	sulfur compound metabolic process	21/567	378/18862	0.00536086	0.0240064	0.0157375	VCAN/LUM/DCN/BGN/CHSY3/OMD/CHST11/MICAL2/GGT5/TDO2/PAPSS2/GAL3ST4/ENPP1/ACSL1/CHPF/CHST15/OGN/GSTA1/SCD/CLIC3/SPOCK2	21
GO:0046328	regulation of JNK cascade	10/567	129/18862	0.00560761	0.0250864	0.0164455	SFRP2/DACT1/GADD45B/RASSF2/SH3RF3/CCL21/SIRPA/CCL19/SFRP1/WNT7A	10
GO:0032413	negative regulation of ion transmembrane transporter activity	7/567	72/18862	0.00582652	0.0260398	0.0170705	KCNE4/PLN/GEM/PKD2/ADRA2A/MMP9/CAV1	7
GO:0030900	forebrain development	20/567	357/18862	0.00592935	0.026473	0.0173545	COL3A1/INHBA/CXCL12/AQP1/ALDH1A3/LRP1/LAMB1/AXL/ETS1/BMP4/SCT/GLI3/LPAR1/CSF1R/FLNA/NRP2/SLIT2/TYROBP/EPHB3/WNT7A	20
GO:1904892	regulation of receptor signaling pathway via STAT	9/567	110/18862	0.00594277	0.0265066	0.0173765	F2R/IL7R/CYP1B1/LIF/PTPRC/SOCS3/IL6/CAV1/CCL5	9
GO:0002066	columnar/cuboidal epithelial cell development	5/567	39/18862	0.00596902	0.0265185	0.0173843	NKX3-2/BMP4/CDKN1A/HOXA5/SPDEF	5
GO:0016202	regulation of striated muscle tissue development	5/567	39/18862	0.00596902	0.0265185	0.0173843	LOX/MEGF10/TWIST1/BMP4/TGFB1	5
GO:0030501	positive regulation of bone mineralization	5/567	39/18862	0.00596902	0.0265185	0.0173843	TGFB3/TMEM119/BMP4/TGFB1/OSR2	5
GO:1904407	positive regulation of nitric oxide metabolic process	5/567	39/18862	0.00596902	0.0265185	0.0173843	KLF2/PKD2/CD36/ITGB2/ICAM1	5
GO:0001755	neural crest cell migration	6/567	55/18862	0.00597845	0.0265342	0.0173946	FN1/HAND2/TWIST1/BMP4/SEMA3C/NRP2	6
GO:0050810	regulation of steroid biosynthetic process	8/567	91/18862	0.00606945	0.0269115	0.0176419	SNAI2/FGF1/SNAI1/IGFBP7/STAR/EGR1/APOE/SCD	8
GO:0001767	establishment of lymphocyte polarity	3/567	13/18862	0.00616988	0.0270537	0.0177351	CCL21/MYH9/CCL19	3
GO:0010755	regulation of plasminogen activation	3/567	13/18862	0.00616988	0.0270537	0.0177351	THBS1/SERPINE1/HPN	3
GO:0015816	glycine transport	3/567	13/18862	0.00616988	0.0270537	0.0177351	RGS4/RGS2/SLC38A5	3
GO:0030205	dermatan sulfate metabolic process	3/567	13/18862	0.00616988	0.0270537	0.0177351	VCAN/DCN/BGN	3
GO:0031274	positive regulation of pseudopodium assembly	3/567	13/18862	0.00616988	0.0270537	0.0177351	CCL21/CDC42EP1/CDC42EP5	3
GO:0032905	transforming growth factor beta1 production	3/567	13/18862	0.00616988	0.0270537	0.0177351	LUM/THBS1/TYROBP	3
GO:0033689	negative regulation of osteoblast proliferation	3/567	13/18862	0.00616988	0.0270537	0.0177351	GREM1/MN1/SFRP1	3
GO:0034616	response to laminar fluid shear stress	3/567	13/18862	0.00616988	0.0270537	0.0177351	TGFB3/KLF2/ETS1	3
GO:0072683	T cell extravasation	3/567	13/18862	0.00616988	0.0270537	0.0177351	CD99/ICAM1/CCL2	3
GO:1902043	positive regulation of extrinsic apoptotic signaling pathway via death domain receptors	3/567	13/18862	0.00616988	0.0270537	0.0177351	THBS1/TIMP3/SFRP1	3
GO:0003148	outflow tract septum morphogenesis	4/567	25/18862	0.00618576	0.0270537	0.0177351	BMP4/SEMA3C/TGFBR2/NRP2	4
GO:0060740	prostate gland epithelium morphogenesis	4/567	25/18862	0.00618576	0.0270537	0.0177351	SULF1/BMP4/TNC/SFRP1	4
GO:0062009	secondary palate development	4/567	25/18862	0.00618576	0.0270537	0.0177351	TGFB3/TGFBR2/LRRC32/WNT7A	4
GO:1905048	regulation of metallopeptidase activity	4/567	25/18862	0.00618576	0.0270537	0.0177351	ANTXR1/TIMP3/TIMP2/LRP1	4
GO:1901215	negative regulation of neuron death	13/567	195/18862	0.00621346	0.0271484	0.0177972	SERPINF1/TGFB3/LRP1/F2R/AXL/GPNMB/C5AR1/UNC5B/HMOX1/STAR/CCL2/APOE/FOXQ1	13
GO:0033077	T cell differentiation in thymus	7/567	73/18862	0.00628189	0.0273942	0.0179583	MAFB/IL7R/BMP4/GLI3/PTPRC/FOXJ1/EGR3	7
GO:0048644	muscle organ morphogenesis	7/567	73/18862	0.00628189	0.0273942	0.0179583	COL11A1/HEG1/TPM1/TGFB1/MYLK/LIF/EFEMP2	7
GO:0060402	calcium ion transport into cytosol	11/567	152/18862	0.00629307	0.0274163	0.0179729	APLNR/PLN/F2R/PKD2/THY1/CCL21/PTPRC/CEMIP/CCL19/CAV1/CXCL9	11
GO:0031623	receptor internalization	9/567	111/18862	0.00630005	0.0274202	0.0179754	RAB31/SFRP4/GREM1/LRP1/CD36/ITGB1/ITGB2/FCER1G/CAV1	9
GO:0051702	biological process involved in interaction with symbiont	8/567	92/18862	0.00647758	0.0281656	0.018464	FN1/AQP1/CSF1R/CCL4/APOE/KRT6A/CCL5/HPN	8
GO:0007409	axonogenesis	24/567	460/18862	0.00656987	0.0285392	0.018709	FN1/CDH11/CXCL12/PALLD/NEXN/LRP1/PDLIM7/EGR2/THY1/SEMA3C/UNC5B/GLI3/CHN1/CSF1R/PLXND1/NRP2/SLIT2/SLIT3/NDN/SPP1/APOE/EPHB3/WNT7A/LPAR3	24
GO:1990845	adaptive thermogenesis	11/567	153/18862	0.0066027	0.0286542	0.0187843	LAMA4/FABP4/DIO2/SCT/CD36/GJA1/ACSL1/MFAP2/CAV1/SCD/ID1	11
GO:0010719	negative regulation of epithelial to mesenchymal transition	5/567	40/18862	0.00665663	0.0287495	0.0188468	SFRP2/DACT3/FOXA2/SFRP1/HPN	5
GO:0071526	semaphorin-plexin signaling pathway	5/567	40/18862	0.00665663	0.0287495	0.0188468	HAND2/SEMA3C/FLNA/PLXND1/NRP2	5
GO:0071634	regulation of transforming growth factor beta production	5/567	40/18862	0.00665663	0.0287495	0.0188468	LUM/FN1/THBS1/TYROBP/LRRC32	5
GO:1902895	positive regulation of pri-miRNA transcription by RNA polymerase II	5/567	40/18862	0.00665663	0.0287495	0.0188468	ETS1/TGFB1/SPI1/EGR1/FOS	5
GO:1903524	positive regulation of blood circulation	5/567	40/18862	0.00665663	0.0287495	0.0188468	RGS4/TPM1/RGS2/PTGER2/ADRA1B	5
GO:0030001	metal ion transport	25/567	486/18862	0.0066732	0.0287676	0.0188587	KCNE4/PDGFRB/CXCL12/RGS4/APLNR/PLN/F2R/GEM/PKD2/THY1/GJA1/CCL21/MYLK/ADRA2A/PTPRC/CEMIP/ICAM1/CCL19/CCL2/CCL4/CAV1/LPAR3/CCL5/CLDN16/CXCL9	25
GO:0021782	glial cell development	9/567	112/18862	0.00667363	0.0287676	0.0188587	MXRA8/LRP1/VIM/C5AR1/ROR2/LPAR1/C1QA/IL6/TREM2	9
GO:0051897	positive regulation of protein kinase B signaling	12/567	175/18862	0.00675602	0.029067	0.019055	PDGFRB/THBS1/PDGFRA/FGF1/FGF7/C1QTNF1/AXL/TGFB1/CCL21/ITGB1/CCL19/IGFBP5	12
GO:0097696	receptor signaling pathway via STAT	12/567	175/18862	0.00675602	0.029067	0.019055	F2R/IL7R/PKD2/CSF1R/CYP1B1/LIF/PTPRC/SOCS3/IL6/CCL2/CAV1/CCL5	12
GO:0002042	cell migration involved in sprouting angiogenesis	8/567	93/18862	0.00690616	0.0296846	0.0194599	THBS1/SRPX2/GREM1/PLK2/SLIT2/HMOX1/EGR3/NR4A1	8
GO:0014065	phosphatidylinositol 3-kinase signaling	11/567	154/18862	0.00692413	0.0297117	0.0194776	FN1/DCN/PDGFRB/PDGFRA/F2R/TWIST1/PDGFD/UNC5B/ROR2/IER3/CCL5	11
GO:0090257	regulation of muscle system process	15/567	243/18862	0.00692567	0.0297117	0.0194776	SPHK1/RGS4/CNN1/PLN/F2R/HAND2/TPM1/RGS2/MYL9/ERRFI1/ADRA2A/ADRA1B/CAV1/GJA5/IGFBP5	15
GO:1903522	regulation of blood circulation	17/567	290/18862	0.00696717	0.0298612	0.0195756	KCNE4/RGS4/PLN/F2R/TPM1/HSPB7/GJA1/RGS2/FLNA/ADRA2A/ICAM1/PTGER2/ADRA1B/CAV1/GJA5/DES/FXYD3	17
GO:0043551	regulation of phosphatidylinositol 3-kinase activity	6/567	57/18862	0.00711731	0.0304466	0.0199594	PDGFRB/PDGFRA/TGFB1/CCL21/SOCS3/CCL19	6
GO:1900024	regulation of substrate adhesion-dependent cell spreading	6/567	57/18862	0.00711731	0.0304466	0.0199594	POSTN/PDPN/HAS2/FBLN1/MYADM/FLNA	6
GO:0031342	negative regulation of cell killing	4/567	26/18862	0.00713962	0.0304552	0.019965	IL7R/HAVCR2/PTPRC/KRT6A	4
GO:0060351	cartilage development involved in endochondral bone morphogenesis	4/567	26/18862	0.00713962	0.0304552	0.019965	COL1A1/COMP/SERPINH1/TGFBR2	4
GO:0098868	bone growth	4/567	26/18862	0.00713962	0.0304552	0.019965	ECM1/COMP/DDR2/TGFBR2	4
GO:0097553	calcium ion transmembrane import into cytosol	10/567	134/18862	0.00728713	0.0310549	0.0203581	APLNR/PLN/F2R/PKD2/THY1/CCL21/PTPRC/CEMIP/CCL19/CXCL9	10
GO:0061097	regulation of protein tyrosine kinase activity	8/567	94/18862	0.00735583	0.031318	0.0205306	GREM1/THY1/CSF1R/ERRFI1/ADRA2A/PTPRC/CAV1/CCL5	8
GO:0008217	regulation of blood pressure	12/567	177/18862	0.00737281	0.0313189	0.0205312	ACTA2/COL1A2/POSTN/EDNRA/F2R/TPM1/GJA1/RARRES2/HMOX1/ADRA1B/GJA5/ANPEP	12
GO:0001953	negative regulation of cell-matrix adhesion	5/567	41/18862	0.00739783	0.0313189	0.0205312	THBS1/POSTN/SERPINE1/MMP14/LRP1	5
GO:0007520	myoblast fusion	5/567	41/18862	0.00739783	0.0313189	0.0205312	ADAM12/EHD2/MYH9/CD53/CXCL9	5
GO:0032689	negative regulation of interferon-gamma production	5/567	41/18862	0.00739783	0.0313189	0.0205312	INHBA/TNFSF4/AXL/LAPTM5/HAVCR2	5
GO:0033574	response to testosterone	5/567	41/18862	0.00739783	0.0313189	0.0205312	THBS1/PLN/MSN/DUSP1/SPP1	5
GO:0090279	regulation of calcium ion import	5/567	41/18862	0.00739783	0.0313189	0.0205312	PDGFRB/CXCL12/PLN/PKD2/CCL2	5
GO:0048675	axon extension	9/567	114/18862	0.00747154	0.0316012	0.0207163	FN1/CXCL12/LRP1/SEMA3C/NRP2/SLIT2/SLIT3/NDN/APOE	9
GO:0043588	skin development	22/567	415/18862	0.00756619	0.0319088	0.0209179	COL5A2/COL5A1/COL3A1/COL1A1/INHBA/ADAMTS2/COL1A2/CTSK/COL5A3/PALLD/FGF7/COMP/SNAI1/ERRFI1/APCDD1/ZFP36/DSC3/FST/IGFBP5/LGR5/KRT6A/FOXQ1	22
GO:0030856	regulation of epithelial cell differentiation	11/567	156/18862	0.0076036	0.0319088	0.0209179	CTSK/SERPINE1/SFRP4/BMP4/ERRFI1/LIF/ZFP36/FOXJ1/MMP9/CAV1/ID1	11
GO:0001780	neutrophil homeostasis	3/567	14/18862	0.00767913	0.0319088	0.0209179	AXL/JAM3/IL6	3
GO:0003188	heart valve formation	3/567	14/18862	0.00767913	0.0319088	0.0209179	DCHS1/TWIST1/GJA5	3
GO:0010649	regulation of cell communication by electrical coupling	3/567	14/18862	0.00767913	0.0319088	0.0209179	GJA1/CAV1/GJA5	3
GO:0018158	protein oxidation	3/567	14/18862	0.00767913	0.0319088	0.0209179	LOX/LOXL1/LOXL2	3
GO:0030207	chondroitin sulfate catabolic process	3/567	14/18862	0.00767913	0.0319088	0.0209179	VCAN/DCN/BGN	3
GO:0030213	hyaluronan biosynthetic process	3/567	14/18862	0.00767913	0.0319088	0.0209179	HAS2/TGFB1/CEMIP	3
GO:0031272	regulation of pseudopodium assembly	3/567	14/18862	0.00767913	0.0319088	0.0209179	CCL21/CDC42EP1/CDC42EP5	3
GO:0032966	negative regulation of collagen biosynthetic process	3/567	14/18862	0.00767913	0.0319088	0.0209179	EMILIN1/ERRFI1/IL6	3
GO:0042249	establishment of planar polarity of embryonic epithelium	3/567	14/18862	0.00767913	0.0319088	0.0209179	SFRP2/CTHRC1/SFRP1	3
GO:0043951	negative regulation of cAMP-mediated signaling	3/567	14/18862	0.00767913	0.0319088	0.0209179	APLNR/RGS2/LPAR1	3
GO:0045651	positive regulation of macrophage differentiation	3/567	14/18862	0.00767913	0.0319088	0.0209179	TGFB1/ROR2/LIF	3
GO:0048569	post-embryonic animal organ development	3/567	14/18862	0.00767913	0.0319088	0.0209179	FBN1/EFEMP1/MFAP2	3
GO:0051547	regulation of keratinocyte migration	3/567	14/18862	0.00767913	0.0319088	0.0209179	FGF7/HAS2/MMP9	3
GO:0070141	response to UV-A	3/567	14/18862	0.00767913	0.0319088	0.0209179	MMP2/MMP9/MMP1	3
GO:0086103	G protein-coupled receptor signaling pathway involved in heart process	3/567	14/18862	0.00767913	0.0319088	0.0209179	PLN/RGS2/CAV1	3
GO:1901722	regulation of cell proliferation involved in kidney development	3/567	14/18862	0.00767913	0.0319088	0.0209179	PDGFD/BMP4/EGR1	3
GO:1905049	negative regulation of metallopeptidase activity	3/567	14/18862	0.00767913	0.0319088	0.0209179	TIMP3/TIMP2/LRP1	3
GO:0021953	central nervous system neuron differentiation	12/567	178/18862	0.00769736	0.0319551	0.0209483	INHBA/CDH11/SFRP2/FZD1/SPOCK1/GLI3/CSF1R/NRP2/SLIT2/EPHB3/SFRP1/WNT7A	12
GO:0051279	regulation of release of sequestered calcium ion into cytosol	7/567	76/18862	0.00780742	0.0323821	0.0212282	APLNR/PLN/F2R/PKD2/THY1/CEMIP/CXCL9	7
GO:0010522	regulation of calcium ion transport into cytosol	8/567	95/18862	0.0078272	0.0324342	0.0212623	APLNR/PLN/F2R/PKD2/THY1/CEMIP/CAV1/CXCL9	8
GO:0070997	neuron death	19/567	342/18862	0.00784802	0.0324905	0.0212993	SERPINF1/TGFB3/LRP1/F2R/AXL/GPNMB/C5AR1/UNC5B/ITGB2/HMOX1/C1QA/TYROBP/STAR/EGR1/CCL2/APOE/FOS/CCL5/FOXQ1	19
GO:1990748	cellular detoxification	9/567	115/18862	0.00789683	0.0326625	0.021412	CD36/PXDN/GPX8/PIM1/ALOX5AP/GSTA1/APOE/FBLN5/GPX3	9
GO:0071383	cellular response to steroid hormone stimulus	13/567	201/18862	0.00794029	0.0328084	0.0215077	SERPINF1/GJB2/AQP1/PMEPA1/DAB2/BMP4/ERRFI1/ICAM1/ZFP36/STAR/RXRG/SFRP1/SCGB2A1	13
GO:0045862	positive regulation of proteolysis	20/567	367/18862	0.0079467	0.0328084	0.0215077	FN1/ANTXR1/SFRP2/PCOLCE/MMP14/RCN3/NKD2/F2R/DAB2/FBLN1/MYH9/LAPTM5/PLK2/ADRA2A/APOE/CAV1/FOXL2/TREM2/HPN/SPON1	20
GO:2001234	negative regulation of apoptotic signaling pathway	14/567	224/18862	0.00802846	0.0331156	0.021709	SNAI2/THBS1/SFRP2/SERPINE1/SCG2/CXCL12/CREB3L1/BMP4/PLAUR/UNC5B/SNAI1/HMOX1/ICAM1/MMP9	14
GO:1903532	positive regulation of secretion by cell	16/567	271/18862	0.00814503	0.0334429	0.0219236	INHBA/CXCL12/C1QTNF3/TGFB3/GPR68/C1QTNF1/LRP1/SCT/SDC1/GJA1/TGFB1/GRP/ITGB2/SPP1/RGCC/TREM2	16
GO:0043271	negative regulation of ion transport	18/567	319/18862	0.00817153	0.0334429	0.0219236	KCNE4/THBS1/SFRP4/RGS4/PLN/F2R/GEM/TWIST1/PKD2/ENPP1/CD36/RGS2/ADRA2A/ICAM1/APOE/MMP9/CAV1/SFRP1	18
GO:0007263	nitric oxide mediated signal transduction	4/567	27/18862	0.00818568	0.0334429	0.0219236	THBS1/CD36/FPR1/APOE	4
GO:0010955	negative regulation of protein processing	4/567	27/18862	0.00818568	0.0334429	0.0219236	THBS1/SERPINE1/GAS1/CST7	4
GO:0031954	positive regulation of protein autophosphorylation	4/567	27/18862	0.00818568	0.0334429	0.0219236	GREM1/PDGFD/RASSF2/GPNMB	4
GO:0035116	embryonic hindlimb morphogenesis	4/567	27/18862	0.00818568	0.0334429	0.0219236	TWIST1/BMP4/OSR2/WNT7A	4
GO:0060512	prostate gland morphogenesis	4/567	27/18862	0.00818568	0.0334429	0.0219236	SULF1/BMP4/TNC/SFRP1	4
GO:0071624	positive regulation of granulocyte chemotaxis	4/567	27/18862	0.00818568	0.0334429	0.0219236	CCL21/C5AR1/C3AR1/CCL19	4
GO:1903318	negative regulation of protein maturation	4/567	27/18862	0.00818568	0.0334429	0.0219236	THBS1/SERPINE1/GAS1/CST7	4
GO:0071364	cellular response to epidermal growth factor stimulus	5/567	42/18862	0.00819462	0.0334429	0.0219236	COL1A1/SNAI2/ERRFI1/ZFP36/ID1	5
GO:0071604	transforming growth factor beta production	5/567	42/18862	0.00819462	0.0334429	0.0219236	LUM/FN1/THBS1/TYROBP/LRRC32	5
GO:0051047	positive regulation of secretion	17/567	295/18862	0.00819709	0.0334429	0.0219236	INHBA/CXCL12/AQP1/C1QTNF3/TGFB3/GPR68/C1QTNF1/LRP1/SCT/SDC1/GJA1/TGFB1/GRP/ITGB2/SPP1/RGCC/TREM2	17
GO:1901890	positive regulation of cell junction assembly	8/567	96/18862	0.00832091	0.0339173	0.0222346	COL16A1/SRPX2/THY1/CLSTN2/CAV1/EPHB3/SFRP1/WNT7A	8
GO:0032874	positive regulation of stress-activated MAPK cascade	9/567	116/18862	0.00834032	0.0339656	0.0222663	SPHK1/HAND2/GADD45B/RASSF2/SH3RF3/CCL21/SPI1/CCL19/WNT7A	9
GO:0009953	dorsal/ventral pattern formation	7/567	77/18862	0.00837197	0.0340637	0.0223306	NBL1/GREM1/BMP4/GLI3/MDFI/SFRP1/WNT7A	7
GO:0006940	regulation of smooth muscle contraction	6/567	59/18862	0.00840525	0.0341373	0.0223788	SPHK1/CNN1/F2R/RGS2/ADRA2A/CAV1	6
GO:0032663	regulation of interleukin-2 production	6/567	59/18862	0.00840525	0.0341373	0.0223788	VSIG4/LAPTM5/HAVCR2/PTPRC/SASH3/ZFP36	6
GO:0043491	protein kinase B signaling	16/567	273/18862	0.00870683	0.0353303	0.0231609	PDGFRB/THBS1/LOX/RCN3/PDGFRA/FGF1/FGF7/C1QTNF1/AXL/TGFB1/CCL21/ITGB1/CCL19/CCL2/IGFBP5/CCL5	16
GO:0060191	regulation of lipase activity	8/567	97/18862	0.00883759	0.0357962	0.0234663	PDGFRB/EDNRA/PDGFRA/LRP1/C5AR1/RGS2/LPAR1/CCL5	8
GO:0120162	positive regulation of cold-induced thermogenesis	8/567	97/18862	0.00883759	0.0357962	0.0234663	FABP4/DIO2/CD36/GJA1/ACSL1/MFAP2/CAV1/SCD	8
GO:0048634	regulation of muscle organ development	5/567	43/18862	0.009049	0.0365209	0.0239414	LOX/MEGF10/TWIST1/BMP4/TGFB1	5
GO:0061383	trabecula morphogenesis	5/567	43/18862	0.009049	0.0365209	0.0239414	COL1A1/MMP2/HEG1/GREM1/SFRP1	5
GO:1900744	regulation of p38MAPK cascade	5/567	43/18862	0.009049	0.0365209	0.0239414	SPHK1/HAND2/GADD45B/DUSP1/SPI1	5
GO:2000404	regulation of T cell migration	5/567	43/18862	0.009049	0.0365209	0.0239414	ECM1/CXCL12/CCL21/AIF1/CCL5	5
GO:0009101	glycoprotein biosynthetic process	19/567	347/18862	0.00908454	0.0366315	0.0240139	VCAN/DCN/BGN/GALNT5/GFPT2/CHSY3/CHST11/GALNT10/GAL3ST4/MAN1A1/CCL21/B3GNT9/GXYLT2/CHPF/CHST15/ST6GAL2/CCL19/PHLDA1/ST6GALNAC5	19
GO:0010518	positive regulation of phospholipase activity	6/567	60/18862	0.00910829	0.0366647	0.0240357	PDGFRB/EDNRA/PDGFRA/C5AR1/LPAR1/CCL5	6
GO:0043123	positive regulation of I-kappaB kinase/NF-kappaB signaling	12/567	182/18862	0.0091091	0.0366647	0.0240357	ECM1/LGALS1/F2R/CD36/GJA1/CCL21/LPAR1/FLNA/PLK2/HMOX1/TGM2/CCL19	12
GO:0050728	negative regulation of inflammatory response	11/567	160/18862	0.00911749	0.0366657	0.0240363	SERPINF1/PTGIS/NT5E/C1QTNF3/TNFAIP6/CST7/SIRPA/SLAMF8/PTPRC/SOCS3/APOE	11
GO:0045165	cell fate commitment	15/567	251/18862	0.00919679	0.0369185	0.0242021	PRRX1/SFRP2/TGFB1I1/PDPN/GAS1/BMP4/ROR2/GLI3/SLAMF8/IL6/ZNF521/FOXA2/SFRP1/WNT7A/SPDEF	15
GO:0048863	stem cell differentiation	15/567	251/18862	0.00919679	0.0369185	0.0242021	FN1/SNAI2/FZD1/EDNRA/PDGFRA/GREM1/HAND2/TWIST1/BMP4/SEMA3C/NRP2/LIF/PTPRC/SFRP1/WNT7A	15
GO:0051101	regulation of DNA binding	9/567	118/18862	0.00928378	0.0370219	0.0242698	HAND2/TWIST1/PLAUR/TGFB1/MDFI/HMOX1/LIF/MMP9/ID1	9
GO:0070304	positive regulation of stress-activated protein kinase signaling cascade	9/567	118/18862	0.00928378	0.0370219	0.0242698	SPHK1/HAND2/GADD45B/RASSF2/SH3RF3/CCL21/SPI1/CCL19/WNT7A	9
GO:0001958	endochondral ossification	4/567	28/18862	0.00932731	0.0370219	0.0242698	COL1A1/MMP14/TMEM119/BMP4	4
GO:0036075	replacement ossification	4/567	28/18862	0.00932731	0.0370219	0.0242698	COL1A1/MMP14/TMEM119/BMP4	4
GO:0001977	renal system process involved in regulation of blood volume	3/567	15/18862	0.00938723	0.0370219	0.0242698	F2R/GJA1/GJA5	3
GO:0009404	toxin metabolic process	3/567	15/18862	0.00938723	0.0370219	0.0242698	FMO1/CYP1B1/STAR	3
GO:0010713	negative regulation of collagen metabolic process	3/567	15/18862	0.00938723	0.0370219	0.0242698	EMILIN1/ERRFI1/IL6	3
GO:0023035	CD40 signaling pathway	3/567	15/18862	0.00938723	0.0370219	0.0242698	ITGA5/ITGB1/TREM2	3
GO:0036342	post-anal tail morphogenesis	3/567	15/18862	0.00938723	0.0370219	0.0242698	SFRP2/CHST11/DCHS1	3
GO:0043518	negative regulation of DNA damage response, signal transduction by p53 class mediator	3/567	15/18862	0.00938723	0.0370219	0.0242698	SNAI2/TWIST1/SNAI1	3
GO:0050651	dermatan sulfate proteoglycan biosynthetic process	3/567	15/18862	0.00938723	0.0370219	0.0242698	VCAN/DCN/BGN	3
GO:0060008	Sertoli cell differentiation	3/567	15/18862	0.00938723	0.0370219	0.0242698	SDC1/FLNA/ICAM1	3
GO:0071380	cellular response to prostaglandin E stimulus	3/567	15/18862	0.00938723	0.0370219	0.0242698	TNFSF4/PTGER2/SFRP1	3
GO:0072075	metanephric mesenchyme development	3/567	15/18862	0.00938723	0.0370219	0.0242698	PDGFRB/PKD2/BASP1	3
GO:0072224	metanephric glomerulus development	3/567	15/18862	0.00938723	0.0370219	0.0242698	PDGFRB/PDGFRA/EGR1	3
GO:1901163	regulation of trophoblast cell migration	3/567	15/18862	0.00938723	0.0370219	0.0242698	GJA1/SYDE1/ARHGDIB	3
GO:1901741	positive regulation of myoblast fusion	3/567	15/18862	0.00938723	0.0370219	0.0242698	EHD2/CD53/CXCL9	3
GO:2000052	positive regulation of non-canonical Wnt signaling pathway	3/567	15/18862	0.00938723	0.0370219	0.0242698	DAB2/SFRP1/RSPO3	3
GO:2000136	regulation of cell proliferation involved in heart morphogenesis	3/567	15/18862	0.00938723	0.0370219	0.0242698	HAND2/BMP4/PIM1	3
GO:2000345	regulation of hepatocyte proliferation	3/567	15/18862	0.00938723	0.0370219	0.0242698	FGF1/SULF2/HPN	3
GO:0006937	regulation of muscle contraction	11/567	161/18862	0.00953003	0.0375521	0.0246174	SPHK1/CNN1/PLN/F2R/TPM1/RGS2/MYL9/ADRA2A/ADRA1B/CAV1/GJA5	11
GO:0001892	embryonic placenta development	7/567	79/18862	0.00959028	0.0377565	0.0247514	PKD2/SNAI1/MDFI/LIF/SOCS3/JUNB/RSPO3	7
GO:0016331	morphogenesis of embryonic epithelium	10/567	140/18862	0.00978817	0.0385018	0.02524	SFRP2/TGFB1I1/CTHRC1/SULF1/GREM1/ALDH1A3/TWIST1/BMP4/TGFB1/SFRP1	10
GO:0030888	regulation of B cell proliferation	6/567	61/18862	0.00985235	0.0386528	0.025339	GPR183/MNDA/PTPRC/TYROBP/SASH3/CDKN1A	6
GO:0032623	interleukin-2 production	6/567	61/18862	0.00985235	0.0386528	0.025339	VSIG4/LAPTM5/HAVCR2/PTPRC/SASH3/ZFP36	6
GO:0046686	response to cadmium ion	6/567	61/18862	0.00985235	0.0386528	0.025339	SPARC/HMOX1/CYBB/STAR/MMP9/FOS	6
GO:0007411	axon guidance	16/567	277/18862	0.00992303	0.0388962	0.0254985	CXCL12/PALLD/NEXN/LRP1/PDLIM7/EGR2/SEMA3C/UNC5B/GLI3/CHN1/CSF1R/PLXND1/NRP2/SLIT2/SLIT3/EPHB3	16
GO:1903426	regulation of reactive oxygen species biosynthetic process	8/567	99/18862	0.00994237	0.0389167	0.0255119	PTGIS/KLF2/PKD2/CD36/SIRPA/ITGB2/ICAM1/CAV1	8
GO:0002639	positive regulation of immunoglobulin production	5/567	44/18862	0.00996287	0.0389167	0.0255119	TNFSF4/TGFB1/PTPRC/SASH3/IL6	5
GO:0010863	positive regulation of phospholipase C activity	5/567	44/18862	0.00996287	0.0389167	0.0255119	PDGFRB/EDNRA/PDGFRA/C5AR1/LPAR1	5
GO:0060976	coronary vasculature development	5/567	44/18862	0.00996287	0.0389167	0.0255119	PDGFRB/APLNR/HAND2/BMP4/PLXND1	5
GO:0007188	adenylate cyclase-modulating G protein-coupled receptor signaling pathway	14/567	230/18862	0.0099982	0.0390207	0.0255802	EDNRA/PLN/GPR176/RGS2/LPAR1/FPR1/FLNA/ADRA2A/RGS1/PTGER2/ADRA1B/LGR5/LPAR3/CXCL9	14
GO:0002790	peptide secretion	21/567	401/18862	0.0101724	0.0396662	0.0260033	SCG2/RCN3/C1QTNF3/TGFB3/GPR68/LRP1/COMP/LTBP2/F2R/SCT/GJA1/TGFB1/GRP/ADRA2A/PLEK/IL6/APOE/FOXA2/TREM2/SFRP1/CCL5	21
GO:2000106	regulation of leukocyte apoptotic process	7/567	80/18862	0.0102458	0.0398886	0.0261491	CXCL12/IL7R/AXL/BMP4/CCL21/CCL19/CCL5	7
GO:0097485	neuron projection guidance	16/567	278/18862	0.0102472	0.0398886	0.0261491	CXCL12/PALLD/NEXN/LRP1/PDLIM7/EGR2/SEMA3C/UNC5B/GLI3/CHN1/CSF1R/PLXND1/NRP2/SLIT2/SLIT3/EPHB3	16
GO:0008064	regulation of actin polymerization or depolymerization	12/567	185/18862	0.0102942	0.0400371	0.0262465	CXCL12/CCL11/LMOD1/ELN/CCL21/MYADM/SLIT2/HCK/PLEK/ICAM1/CDC42EP1/CDC42EP5	12
GO:0061036	positive regulation of cartilage development	4/567	29/18862	0.0105677	0.0409944	0.026874	LOXL2/BMP1/BMP4/GLI3	4
GO:1900745	positive regulation of p38MAPK cascade	4/567	29/18862	0.0105677	0.0409944	0.026874	SPHK1/HAND2/GADD45B/SPI1	4
GO:2000637	positive regulation of gene silencing by miRNA	4/567	29/18862	0.0105677	0.0409944	0.026874	BMP4/TGFB1/IL6/ZFP36	4
GO:0051851	modulation by host of symbiont process	6/567	62/18862	0.0106387	0.041234	0.0270311	AQP1/CSF1R/CCL4/APOE/CCL5/HPN	6
GO:0032147	activation of protein kinase activity	18/567	328/18862	0.0106908	0.0414005	0.0271403	THBS1/FGF1/GREM1/TGFB3/F2R/GADD45B/BMP4/TGFBR2/C5AR1/LPAR1/FPR1/ADRA2A/PTPRC/IGFBP6/RGCC/CCL19/LPAR3/CCL5	18
GO:0030832	regulation of actin filament length	12/567	186/18862	0.0107147	0.0414573	0.0271775	CXCL12/CCL11/LMOD1/ELN/CCL21/MYADM/SLIT2/HCK/PLEK/ICAM1/CDC42EP1/CDC42EP5	12
GO:0002703	regulation of leukocyte mediated immunity	13/567	209/18862	0.0108077	0.0417809	0.0273896	TNFSF4/IL7R/TGFB1/ITGB2/HMOX1/HAVCR2/PTPRC/ICAM1/TYROBP/SASH3/IL6/FOXJ1/C3	13
GO:0046425	regulation of receptor signaling pathway via JAK-STAT	8/567	101/18862	0.0111466	0.0430541	0.0282242	F2R/CYP1B1/LIF/PTPRC/SOCS3/IL6/CAV1/CCL5	8
GO:0010001	glial cell differentiation	13/567	210/18862	0.0112163	0.0432716	0.0283669	MXRA8/LRP1/EGR2/TGFB1/VIM/C5AR1/ROR2/GLI3/LPAR1/LIF/C1QA/IL6/TREM2	13
GO:0051346	negative regulation of hydrolase activity	23/567	456/18862	0.0112491	0.0432716	0.0283669	COL6A3/THBS1/SERPINF1/SFRP2/ECM1/SERPINE1/TIMP3/TIMP2/AQP1/PLN/LRP1/SERPINH1/PLAUR/LXN/SPOCK1/CST7/RGS2/SLIT2/MMP9/RARRES1/PPP1R1B/C3/SPOCK2	23
GO:0003198	epithelial to mesenchymal transition involved in endocardial cushion formation	3/567	16/18862	0.0112991	0.0432716	0.0283669	SNAI2/TGFBR2/SNAI1	3
GO:0031269	pseudopodium assembly	3/567	16/18862	0.0112991	0.0432716	0.0283669	CCL21/CDC42EP1/CDC42EP5	3
GO:0036035	osteoclast development	3/567	16/18862	0.0112991	0.0432716	0.0283669	FBN1/GPR68/TYROBP	3
GO:0050655	dermatan sulfate proteoglycan metabolic process	3/567	16/18862	0.0112991	0.0432716	0.0283669	VCAN/DCN/BGN	3
GO:0061323	cell proliferation involved in heart morphogenesis	3/567	16/18862	0.0112991	0.0432716	0.0283669	HAND2/BMP4/PIM1	3
GO:0061450	trophoblast cell migration	3/567	16/18862	0.0112991	0.0432716	0.0283669	GJA1/SYDE1/ARHGDIB	3
GO:0090594	inflammatory response to wounding	3/567	16/18862	0.0112991	0.0432716	0.0283669	F2R/TGFB1/HMOX1	3
GO:1904948	midbrain dopaminergic neuron differentiation	3/567	16/18862	0.0112991	0.0432716	0.0283669	SFRP2/FZD1/SFRP1	3
GO:0097237	cellular response to toxic substance	9/567	122/18862	0.0114102	0.0436596	0.0286212	CD36/PXDN/GPX8/PIM1/ALOX5AP/GSTA1/APOE/FBLN5/GPX3	9
GO:0002065	columnar/cuboidal epithelial cell differentiation	7/567	82/18862	0.0116536	0.0445533	0.0292071	SERPINE1/NKX3-2/BMP4/FAM20C/CDKN1A/HOXA5/SPDEF	7
GO:0032231	regulation of actin filament bundle assembly	8/567	102/18862	0.0117875	0.0448748	0.0294178	TGFB3/TPM1/LPAR1/FLNA/RGCC/PLEK/ID1/SFRP1	8
GO:0098869	cellular oxidant detoxification	8/567	102/18862	0.0117875	0.0448748	0.0294178	CD36/PXDN/GPX8/ALOX5AP/GSTA1/APOE/FBLN5/GPX3	8
GO:0008277	regulation of G protein-coupled receptor signaling pathway	10/567	144/18862	0.0117876	0.0448748	0.0294178	RGS4/APLNR/RGS16/RGS2/GRP/RGS1/PLEK/C3/CCL5/KLK6	10
GO:0106106	cold-induced thermogenesis	10/567	144/18862	0.0117876	0.0448748	0.0294178	LAMA4/FABP4/DIO2/CD36/GJA1/ACSL1/MFAP2/CAV1/SCD/ID1	10
GO:0120161	regulation of cold-induced thermogenesis	10/567	144/18862	0.0117876	0.0448748	0.0294178	LAMA4/FABP4/DIO2/CD36/GJA1/ACSL1/MFAP2/CAV1/SCD/ID1	10
GO:0007259	receptor signaling pathway via JAK-STAT	11/567	166/18862	0.0118126	0.0448842	0.029424	F2R/PKD2/CSF1R/CYP1B1/LIF/PTPRC/SOCS3/IL6/CCL2/CAV1/CCL5	11
GO:0019932	second-messenger-mediated signaling	17/567	307/18862	0.0118661	0.0448842	0.029424	THBS1/SPHK1/VCAM1/APLNR/AQP1/PLN/RCAN2/SCT/CD36/RGS2/LPAR1/FPR1/PTPRC/PLEK/CCL4/APOE/TREM2	17
GO:0001975	response to amphetamine	4/567	30/18862	0.0119099	0.0448842	0.029424	RGS4/RGS2/ICAM1/PPP1R1B	4
GO:0019934	cGMP-mediated signaling	4/567	30/18862	0.0119099	0.0448842	0.029424	THBS1/AQP1/CD36/APOE	4
GO:0045577	regulation of B cell differentiation	4/567	30/18862	0.0119099	0.0448842	0.029424	INHBA/MMP14/SLAMF8/SFRP1	4
GO:0051491	positive regulation of filopodium assembly	4/567	30/18862	0.0119099	0.0448842	0.029424	TGFB3/DPYSL3/CCL21/FSCN1	4
GO:0055022	negative regulation of cardiac muscle tissue growth	4/567	30/18862	0.0119099	0.0448842	0.029424	RGS4/TGFBR2/GJA1/RGS2	4
GO:0060148	positive regulation of posttranscriptional gene silencing	4/567	30/18862	0.0119099	0.0448842	0.029424	BMP4/TGFB1/IL6/ZFP36	4
GO:0061099	negative regulation of protein tyrosine kinase activity	4/567	30/18862	0.0119099	0.0448842	0.029424	THY1/ERRFI1/PTPRC/CAV1	4
GO:0061117	negative regulation of heart growth	4/567	30/18862	0.0119099	0.0448842	0.029424	RGS4/TGFBR2/GJA1/RGS2	4
GO:1902230	negative regulation of intrinsic apoptotic signaling pathway in response to DNA damage	4/567	30/18862	0.0119099	0.0448842	0.029424	SNAI2/SFRP2/CXCL12/SNAI1	4
GO:2000406	positive regulation of T cell migration	4/567	30/18862	0.0119099	0.0448842	0.029424	CXCL12/CCL21/AIF1/CCL5	4
GO:0007622	rhythmic behavior	5/567	46/18862	0.0119765	0.0449018	0.0294355	GPR176/EGR2/STAR/EGR1/PTGDS	5
GO:0008038	neuron recognition	5/567	46/18862	0.0119765	0.0449018	0.0294355	PALLD/NTM/NEXN/NDN/EPHB3	5
GO:0010171	body morphogenesis	5/567	46/18862	0.0119765	0.0449018	0.0294355	COL1A1/CRISPLD2/MMP2/PDGFRA/TGFB3	5
GO:0070849	response to epidermal growth factor	5/567	46/18862	0.0119765	0.0449018	0.0294355	COL1A1/SNAI2/ERRFI1/ZFP36/ID1	5
GO:1900274	regulation of phospholipase C activity	5/567	46/18862	0.0119765	0.0449018	0.0294355	PDGFRB/EDNRA/PDGFRA/C5AR1/LPAR1	5
GO:2001258	negative regulation of cation channel activity	5/567	46/18862	0.0119765	0.0449018	0.0294355	KCNE4/GEM/PKD2/MMP9/CAV1	5
GO:0007173	epidermal growth factor receptor signaling pathway	9/567	123/18862	0.0119945	0.0449018	0.0294355	RASSF2/EFEMP1/PLAUR/TGFB1/ERRFI1/ADRA2A/MMP9/AGR2/PIGR	9
GO:1903409	reactive oxygen species biosynthetic process	9/567	123/18862	0.0119945	0.0449018	0.0294355	PTGIS/KLF2/PKD2/CD36/CYP1B1/SIRPA/ITGB2/ICAM1/CAV1	9
GO:0007254	JNK cascade	12/567	189/18862	0.0120561	0.0450576	0.0295377	SFRP2/DACT1/GADD45B/RASSF2/SH3RF3/CCL21/ROR2/SIRPA/CCL19/SFRP1/CDC42EP5/WNT7A	12
GO:1905952	regulation of lipid localization	12/567	189/18862	0.0120561	0.0450576	0.0295377	THBS1/C1QTNF1/LRP1/CD36/ACSL1/ITGB1/MSR1/SPP1/IL6/APOE/CAV1/C3	12
GO:0051592	response to calcium ion	10/567	145/18862	0.0123325	0.0459382	0.0301149	SPARC/THBS1/PKD2/SDC1/DUSP1/ALOX5AP/FOSB/CAV1/FOS/JUNB	10
GO:0071901	negative regulation of protein serine/threonine kinase activity	10/567	145/18862	0.0123325	0.0459382	0.0301149	SFRP2/RGS4/HEG1/BMP4/RGS2/DUSP1/CDKN1A/APOE/CAV1/SFRP1	10
GO:0003281	ventricular septum development	6/567	64/18862	0.0123428	0.0459382	0.0301149	HEG1/BMP4/TGFBR2/SLIT2/SLIT3/GJA5	6
GO:0032732	positive regulation of interleukin-1 production	6/567	64/18862	0.0123428	0.0459382	0.0301149	HAVCR2/MNDA/TYROBP/CCL19/IL6/EGR1	6
GO:0060411	cardiac septum morphogenesis	6/567	64/18862	0.0123428	0.0459382	0.0301149	BMP4/SEMA3C/TGFBR2/NRP2/SLIT2/SLIT3	6
GO:0046883	regulation of hormone secretion	15/567	260/18862	0.0124175	0.0461778	0.030272	INHBA/C1QTNF3/GPR68/C1QTNF1/LRP1/SCT/GJA1/GRP/ADRA2A/LIF/SPP1/IL6/FOXA2/SFRP1/CCL5	15
GO:0046887	positive regulation of hormone secretion	9/567	124/18862	0.0126008	0.0468207	0.0306935	INHBA/C1QTNF3/GPR68/C1QTNF1/LRP1/SCT/GJA1/GRP/SPP1	9
GO:0002700	regulation of production of molecular mediator of immune response	10/567	146/18862	0.0128962	0.0478787	0.0313871	TGFB3/TNFSF4/CD36/TGFB1/LAPTM5/HMOX1/PTPRC/SASH3/TRIL/IL6	10
GO:0002823	negative regulation of adaptive immune response based on somatic recombination of immune receptors built from immunoglobulin superfamily domains	5/567	47/18862	0.0130799	0.0484009	0.0317294	TNFSF4/IL7R/HAVCR2/PTPRC/FOXJ1	5
GO:0007528	neuromuscular junction development	5/567	47/18862	0.0130799	0.0484009	0.0317294	COL4A1/F2R/PDZRN3/TNC/CHRNA1	5
GO:0045581	negative regulation of T cell differentiation	5/567	47/18862	0.0130799	0.0484009	0.0317294	TNFSF4/BMP4/GLI3/FOXJ1/FGL2	5
GO:0070169	positive regulation of biomineral tissue development	5/567	47/18862	0.0130799	0.0484009	0.0317294	TGFB3/TMEM119/BMP4/TGFB1/OSR2	5
GO:0008625	extrinsic apoptotic signaling pathway via death domain receptors	7/567	84/18862	0.0131963	0.0487113	0.0319329	THBS1/SFRP2/SERPINE1/TIMP3/HMOX1/ICAM1/SFRP1	7
GO:0035023	regulation of Rho protein signal transduction	7/567	84/18862	0.0131963	0.0487113	0.0319329	COL3A1/PDGFRB/HEG1/F2R/LPAR1/ARHGDIB/APOE	7
GO:0120193	tight junction organization	7/567	84/18862	0.0131963	0.0487113	0.0319329	SNAI2/TGFB3/PECAM1/GJA1/SNAI1/CLDN11/CLDN16	7
GO:0002335	mature B cell differentiation	4/567	31/18862	0.0133566	0.0489698	0.0321023	LGALS1/GPR183/SLAMF8/IL6	4
GO:0010644	cell communication by electrical coupling	4/567	31/18862	0.0133566	0.0489698	0.0321023	GJB2/GJA1/CAV1/GJA5	4
GO:0019835	cytolysis	4/567	31/18862	0.0133566	0.0489698	0.0321023	TGFB1/LYZ/PLA2G2A/KRT6A	4
GO:0048566	embryonic digestive tract development	4/567	31/18862	0.0133566	0.0489698	0.0321023	PDGFRA/SCT/RARRES2/GLI3	4
GO:0071875	adrenergic receptor signaling pathway	4/567	31/18862	0.0133566	0.0489698	0.0321023	PLN/RGS2/ADRA2A/ADRA1B	4
GO:0097421	liver regeneration	4/567	31/18862	0.0133566	0.0489698	0.0321023	SULF2/GLI3/HMOX1/IL6	4
GO:0002888	positive regulation of myeloid leukocyte mediated immunity	3/567	17/18862	0.0134188	0.0489698	0.0321023	ITGB2/TYROBP/C3	3
GO:0003184	pulmonary valve morphogenesis	3/567	17/18862	0.0134188	0.0489698	0.0321023	BMP4/SLIT2/GJA5	3
GO:0031268	pseudopodium organization	3/567	17/18862	0.0134188	0.0489698	0.0321023	CCL21/CDC42EP1/CDC42EP5	3
GO:0042474	middle ear morphogenesis	3/567	17/18862	0.0134188	0.0489698	0.0321023	PRRX1/NKX3-2/OSR2	3
GO:0044539	long-chain fatty acid import into cell	3/567	17/18862	0.0134188	0.0489698	0.0321023	THBS1/CD36/ACSL1	3
GO:0048670	regulation of collateral sprouting	3/567	17/18862	0.0134188	0.0489698	0.0321023	LRP1/SPP1/LPAR3	3
GO:0060438	trachea development	3/567	17/18862	0.0134188	0.0489698	0.0321023	BMP4/TGFBR2/HOXA5	3
GO:0060602	branch elongation of an epithelium	3/567	17/18862	0.0134188	0.0489698	0.0321023	FGF1/BMP4/TNC	3
GO:0048015	phosphatidylinositol-mediated signaling	12/567	192/18862	0.0135229	0.0493097	0.0323252	FN1/DCN/PDGFRB/PDGFRA/F2R/TWIST1/PDGFD/UNC5B/ROR2/CSF1R/IER3/CCL5	12
GO:0042303	molting cycle	8/567	105/18862	0.0138731	0.0504128	0.0330483	INHBA/FGF7/SNAI1/APCDD1/FST/IGFBP5/LGR5/FOXQ1	8
GO:0042633	hair cycle	8/567	105/18862	0.0138731	0.0504128	0.0330483	INHBA/FGF7/SNAI1/APCDD1/FST/IGFBP5/LGR5/FOXQ1	8
GO:0007272	ensheathment of neurons	9/567	126/18862	0.0138815	0.0504128	0.0330483	PMP22/MARVELD1/EGR2/JAM3/CST7/LPAR1/CLDN11/TYMP/KLK6	9
GO:0008366	axon ensheathment	9/567	126/18862	0.0138815	0.0504128	0.0330483	PMP22/MARVELD1/EGR2/JAM3/CST7/LPAR1/CLDN11/TYMP/KLK6	9
GO:0009855	determination of bilateral symmetry	9/567	126/18862	0.0138815	0.0504128	0.0330483	NBL1/BICC1/NKX3-2/GREM1/MICAL2/HAND2/PKD2/TGFBR2/FOXJ1	9
GO:0002819	regulation of adaptive immune response	11/567	170/18862	0.0139212	0.0504921	0.0331002	TNFSF4/IL7R/TGFB1/HAVCR2/PTPRC/CCL19/SASH3/SKAP1/IL6/FOXJ1/C3	11
GO:0071241	cellular response to inorganic substance	13/567	216/18862	0.0139257	0.0504921	0.0331002	SERPINF1/AQP1/FSTL3/FABP4/PKD2/HMOX1/CYBB/ALOX5AP/STAR/FOSB/MMP9/FOS/JUNB	13
GO:0007193	adenylate cyclase-inhibiting G protein-coupled receptor signaling pathway	7/567	85/18862	0.0140202	0.0507117	0.0332443	EDNRA/GPR176/RGS2/LPAR1/FLNA/ADRA2A/RGS1	7
GO:0019915	lipid storage	7/567	85/18862	0.0140202	0.0507117	0.0332443	ENPP1/CD36/MSR1/IL6/APOE/CAV1/C3	7
GO:0032370	positive regulation of lipid transport	7/567	85/18862	0.0140202	0.0507117	0.0332443	C1QTNF1/LRP1/ACSL1/ITGB1/SPP1/APOE/CAV1	7
GO:0042130	negative regulation of T cell proliferation	6/567	66/18862	0.0142301	0.0510902	0.0334924	BMP4/VSIG4/GPNMB/HAVCR2/FOXJ1/LRRC32	6
GO:0045600	positive regulation of fat cell differentiation	6/567	66/18862	0.0142301	0.0510902	0.0334924	SFRP2/MEDAG/RARRES2/PIM1/ZFP36/SFRP1	6
GO:0046635	positive regulation of alpha-beta T cell activation	6/567	66/18862	0.0142301	0.0510902	0.0334924	TNFSF4/TGFBR2/GLI3/PTPRC/CCL19/SASH3	6
GO:0010862	positive regulation of pathway-restricted SMAD protein phosphorylation	5/567	48/18862	0.0142498	0.0510902	0.0334924	INHBA/TGFB3/DAB2/BMP4/TGFB1	5
GO:0038084	vascular endothelial growth factor signaling pathway	5/567	48/18862	0.0142498	0.0510902	0.0334924	DCN/PDGFRB/PDGFRA/SMOC2/NRP2	5
GO:0043616	keratinocyte proliferation	5/567	48/18862	0.0142498	0.0510902	0.0334924	SNAI2/FGF7/HAS2/ZFP36/FST	5
GO:0045778	positive regulation of ossification	5/567	48/18862	0.0142498	0.0510902	0.0334924	TGFB3/TMEM119/BMP4/TGFB1/OSR2	5
GO:0060688	regulation of morphogenesis of a branching structure	5/567	48/18862	0.0142498	0.0510902	0.0334924	SULF1/FGF7/GREM1/BMP4/SFRP1	5
GO:0061028	establishment of endothelial barrier	5/567	48/18862	0.0142498	0.0510902	0.0334924	PECAM1/MYADM/MSN/ICAM1/WNT7A	5
GO:0110151	positive regulation of biomineralization	5/567	48/18862	0.0142498	0.0510902	0.0334924	TGFB3/TMEM119/BMP4/TGFB1/OSR2	5
GO:1904894	positive regulation of receptor signaling pathway via STAT	5/567	48/18862	0.0142498	0.0510902	0.0334924	F2R/IL7R/CYP1B1/IL6/CCL5	5
GO:0050769	positive regulation of neurogenesis	13/567	217/18862	0.0144223	0.0516675	0.0338708	FN1/SERPINF1/CXCL12/LRP1/EGR2/TGFB1/GLI3/PLXND1/SLIT2/LIF/IL6/STAR/LPAR3	13
GO:0001659	temperature homeostasis	11/567	171/18862	0.0144902	0.0518693	0.0340031	LAMA4/FABP4/DIO2/CD36/GJA1/ACSL1/MFAP2/EGR1/CAV1/SCD/ID1	11
GO:1905475	regulation of protein localization to membrane	12/567	194/18862	0.0145739	0.0521274	0.0341723	LRRC15/MMP14/NKD2/LRP1/DAB2/TGFB1/ITGB1/GPC6/ITGB2/CEMIP/TREM2/AGR2	12
GO:0018958	phenol-containing compound metabolic process	8/567	106/18862	0.0146246	0.0522257	0.0342367	CTSK/ZEB2/MOXD1/HAND2/DIO2/ITGB2/STAR/HPN	8
GO:0120034	positive regulation of plasma membrane bounded cell projection assembly	8/567	106/18862	0.0146246	0.0522257	0.0342367	TGFB3/DPYSL3/CCL21/FSCN1/ZMYND10/CCL19/CDC42EP1/CDC42EP5	8
GO:0032755	positive regulation of interleukin-6 production	7/567	86/18862	0.0148802	0.0530964	0.0348075	TNFSF4/F2R/TWIST1/CD36/AIF1/TYROBP/IL6	7
GO:0010165	response to X-ray	4/567	32/18862	0.0149105	0.05312	0.034823	SFRP2/THBD/CDKN1A/SFRP1	4
GO:0032673	regulation of interleukin-4 production	4/567	32/18862	0.0149105	0.05312	0.034823	TNFSF4/HAVCR2/FCER1G/SASH3	4
GO:1901653	cellular response to peptide	20/567	391/18862	0.0151011	0.0537566	0.0352403	FBN1/RAB31/GJB2/VCAM1/LRP1/KLF2/ENPP1/CD36/GJA1/RARRES2/VIM/KLF10/ERRFI1/SOCS3/ICAM1/STAR/CAV1/TREM2/ID1/NR4A1	20
GO:0060415	muscle tissue morphogenesis	6/567	67/18862	0.0152453	0.054227	0.0355487	COL11A1/HEG1/TPM1/TGFB1/MYLK/EFEMP2	6
GO:0045834	positive regulation of lipid metabolic process	10/567	150/18862	0.0153461	0.0544561	0.0356989	PDGFRB/PDGFRA/FGF1/TWIST1/SCT/TGFB1/CCL21/CCL19/STAR/APOE	10
GO:0050777	negative regulation of immune response	10/567	150/18862	0.0153461	0.0544561	0.0356989	COL3A1/TNFSF4/IL7R/VSIG4/HMOX1/SLAMF8/HAVCR2/PTPRC/FOXJ1/FGL2	10
GO:1903364	positive regulation of cellular protein catabolic process	10/567	150/18862	0.0153461	0.0544561	0.0356989	DACT1/NKD2/LRP1/DAB2/LAPTM5/PLK2/MSN/APOE/CAV1/TREM2	10
GO:0032649	regulation of interferon-gamma production	8/567	107/18862	0.0154052	0.054537	0.0357519	INHBA/TNFSF4/AXL/CD14/LAPTM5/SIRPA/HAVCR2/SASH3	8
GO:0048640	negative regulation of developmental growth	8/567	107/18862	0.0154052	0.054537	0.0357519	RGS4/BMP4/SEMA3C/TGFBR2/GJA1/RGS2/SPP1/CDKN1A	8
GO:0090100	positive regulation of transmembrane receptor protein serine/threonine kinase signaling pathway	8/567	107/18862	0.0154052	0.054537	0.0357519	INHBA/THBS1/TGFB1I1/SULF1/TGFB3/DAB2/BMP4/TGFB1	8
GO:0032873	negative regulation of stress-activated MAPK cascade	5/567	49/18862	0.015488	0.0546578	0.0358311	SFRP2/DACT1/SIRPA/DUSP1/SFRP1	5
GO:0045661	regulation of myoblast differentiation	5/567	49/18862	0.015488	0.0546578	0.0358311	CXCL14/BMP4/ID3/TGFB1/CXCL9	5
GO:0046638	positive regulation of alpha-beta T cell differentiation	5/567	49/18862	0.015488	0.0546578	0.0358311	TNFSF4/TGFBR2/GLI3/CCL19/SASH3	5
GO:0070303	negative regulation of stress-activated protein kinase signaling cascade	5/567	49/18862	0.015488	0.0546578	0.0358311	SFRP2/DACT1/SIRPA/DUSP1/SFRP1	5
GO:0009306	protein secretion	19/567	367/18862	0.0156805	0.0549326	0.0360113	SCG2/RCN3/C1QTNF3/TGFB3/GPR68/LRP1/COMP/LTBP2/F2R/GJA1/TGFB1/ADRA2A/PLEK/IL6/APOE/FOXA2/TREM2/SFRP1/CCL5	19
GO:0060401	cytosolic calcium ion transport	11/567	173/18862	0.0156806	0.0549326	0.0360113	APLNR/PLN/F2R/PKD2/THY1/CCL21/PTPRC/CEMIP/CCL19/CAV1/CXCL9	11
GO:0048017	inositol lipid-mediated signaling	12/567	196/18862	0.0156858	0.0549326	0.0360113	FN1/DCN/PDGFRB/PDGFRA/F2R/TWIST1/PDGFD/UNC5B/ROR2/CSF1R/IER3/CCL5	12
GO:0002281	macrophage activation involved in immune response	3/567	18/18862	0.0157491	0.0549326	0.0360113	HAVCR2/TYROBP/TREM2	3
GO:0002523	leukocyte migration involved in inflammatory response	3/567	18/18862	0.0157491	0.0549326	0.0360113	JAM3/ITGB2/SLAMF8	3
GO:0002643	regulation of tolerance induction	3/567	18/18862	0.0157491	0.0549326	0.0360113	TGFBR2/HAVCR2/FOXJ1	3
GO:0032740	positive regulation of interleukin-17 production	3/567	18/18862	0.0157491	0.0549326	0.0360113	SPHK1/TGFB1/IL6	3
GO:0032930	positive regulation of superoxide anion generation	3/567	18/18862	0.0157491	0.0549326	0.0360113	TGFB1/ITGB2/TYROBP	3
GO:0045019	negative regulation of nitric oxide biosynthetic process	3/567	18/18862	0.0157491	0.0549326	0.0360113	PTGIS/SIRPA/CAV1	3
GO:0051546	keratinocyte migration	3/567	18/18862	0.0157491	0.0549326	0.0360113	FGF7/HAS2/MMP9	3
GO:0051895	negative regulation of focal adhesion assembly	3/567	18/18862	0.0157491	0.0549326	0.0360113	THBS1/MMP14/LRP1	3
GO:0071498	cellular response to fluid shear stress	3/567	18/18862	0.0157491	0.0549326	0.0360113	HAS2/KLF2/PKD2	3
GO:0150118	negative regulation of cell-substrate junction organization	3/567	18/18862	0.0157491	0.0549326	0.0360113	THBS1/MMP14/LRP1	3
GO:1901739	regulation of myoblast fusion	3/567	18/18862	0.0157491	0.0549326	0.0360113	EHD2/CD53/CXCL9	3
GO:1904406	negative regulation of nitric oxide metabolic process	3/567	18/18862	0.0157491	0.0549326	0.0360113	PTGIS/SIRPA/CAV1	3
GO:0035592	establishment of protein localization to extracellular region	19/567	368/18862	0.0160891	0.0560748	0.03676	SCG2/RCN3/C1QTNF3/TGFB3/GPR68/LRP1/COMP/LTBP2/F2R/GJA1/TGFB1/ADRA2A/PLEK/IL6/APOE/FOXA2/TREM2/SFRP1/CCL5	19
GO:0043523	regulation of neuron apoptotic process	12/567	197/18862	0.0162653	0.0566451	0.0371339	TGFB3/LRP1/F2R/AXL/C5AR1/UNC5B/HMOX1/TYROBP/STAR/CCL2/APOE/FOXQ1	12
GO:0001707	mesoderm formation	6/567	68/18862	0.0163096	0.0567554	0.0372062	INHBA/SFRP2/BMP4/GJA1/ITGB1/SNAI1	6
GO:0043254	regulation of protein-containing complex assembly	22/567	446/18862	0.0163734	0.0569334	0.0373229	DACT1/CCL11/LMOD1/PMEPA1/JAM3/CD36/ELN/TGFB1/CCL21/MYADM/MSN/SLIT2/HCK/FBLIM1/FSCN1/PLEK/ICAM1/SKAP1/CDC42EP1/APOE/CDC42EP5/MMP1	22
GO:0032633	interleukin-4 production	4/567	33/18862	0.0165738	0.0574081	0.0376341	TNFSF4/HAVCR2/FCER1G/SASH3	4
GO:0035025	positive regulation of Rho protein signal transduction	4/567	33/18862	0.0165738	0.0574081	0.0376341	COL3A1/PDGFRB/F2R/LPAR1	4
GO:0035909	aorta morphogenesis	4/567	33/18862	0.0165738	0.0574081	0.0376341	PDGFRB/LRP1/MYLK/EFEMP2	4
GO:1901020	negative regulation of calcium ion transmembrane transporter activity	4/567	33/18862	0.0165738	0.0574081	0.0376341	PLN/GEM/PKD2/ADRA2A	4
GO:1905332	positive regulation of morphogenesis of an epithelium	4/567	33/18862	0.0165738	0.0574081	0.0376341	GREM1/BMP4/GJA1/LIF	4
GO:0010232	vascular transport	7/567	88/18862	0.0167119	0.0578412	0.037918	LRP1/CD36/GJA1/SLC2A3/SLCO2B1/SLC38A5/APOE	7
GO:0048638	regulation of developmental growth	17/567	319/18862	0.0167245	0.0578412	0.037918	FN1/CXCL12/RGS4/LRP1/BMP4/SEMA3C/TGFBR2/BASP1/GJA1/RGS2/PIM1/SPP1/SASH3/CDKN1A/APOE/LPAR3/AGR2	17
GO:0009314	response to radiation	22/567	447/18862	0.0167545	0.0579004	0.0379568	COL3A1/MMP2/SFRP2/CXCL12/VCAM1/CCL11/AQP1/MFAP4/THBD/LRRN4/DUSP1/BHLHE40/PTPRC/ICAM1/CDKN1A/STAR/EGR1/MMP9/FOS/PPP1R1B/SFRP1/MMP1	22
GO:0045744	negative regulation of G protein-coupled receptor signaling pathway	5/567	50/18862	0.016796	0.0579545	0.0379923	RGS4/APLNR/RGS2/PLEK/CCL5	5
GO:0045912	negative regulation of carbohydrate metabolic process	5/567	50/18862	0.016796	0.0579545	0.0379923	C1QTNF3/ENPP1/TGFB1/PLEK/FOXA2	5
GO:0010976	positive regulation of neuron projection development	10/567	153/18862	0.0173992	0.0599437	0.0392963	SERPINF1/FZD1/LRP1/DPYSL3/TENM3/CNTN1/ROR2/RGS2/FLNA/APOE	10
GO:0044409	entry into host	10/567	153/18862	0.0173992	0.0599437	0.0392963	ITGA5/LGALS1/AXL/ITGB5/ITGB1/ICAM1/SELPLG/CAV1/KRT6A/ANPEP	10
GO:0043550	regulation of lipid kinase activity	6/567	69/18862	0.0174241	0.0599836	0.0393225	PDGFRB/PDGFRA/TGFB1/CCL21/SOCS3/CCL19	6
GO:0000187	activation of MAPK activity	10/567	154/18862	0.0181266	0.062214	0.0407846	THBS1/FGF1/TGFB3/C5AR1/LPAR1/FPR1/PTPRC/IGFBP6/CCL19/LPAR3	10
GO:0003159	morphogenesis of an endothelium	3/567	19/18862	0.0182923	0.062214	0.0407846	ADAMTS12/FGF1/BMP4	3
GO:0010744	positive regulation of macrophage derived foam cell differentiation	3/567	19/18862	0.0182923	0.062214	0.0407846	CD36/MSR1/PLA2G2A	3
GO:0034138	toll-like receptor 3 signaling pathway	3/567	19/18862	0.0182923	0.062214	0.0407846	COLEC12/HAVCR2/CAV1	3
GO:0035313	wound healing, spreading of epidermal cells	3/567	19/18862	0.0182923	0.062214	0.0407846	COL5A1/ITGA5/WNT7A	3
GO:0043031	negative regulation of macrophage activation	3/567	19/18862	0.0182923	0.062214	0.0407846	VSIG4/CST7/PTPRC	3
GO:0043652	engulfment of apoptotic cell	3/567	19/18862	0.0182923	0.062214	0.0407846	THBS1/MEGF10/TREM2	3
GO:0060972	left/right pattern formation	3/567	19/18862	0.0182923	0.062214	0.0407846	SNAI1/PIFO/FOXJ1	3
GO:0061154	endothelial tube morphogenesis	3/567	19/18862	0.0182923	0.062214	0.0407846	ADAMTS12/FGF1/BMP4	3
GO:0086014	atrial cardiac muscle cell action potential	3/567	19/18862	0.0182923	0.062214	0.0407846	GJA1/FLNA/GJA5	3
GO:0086026	atrial cardiac muscle cell to AV node cell signaling	3/567	19/18862	0.0182923	0.062214	0.0407846	GJA1/FLNA/GJA5	3
GO:0086066	atrial cardiac muscle cell to AV node cell communication	3/567	19/18862	0.0182923	0.062214	0.0407846	GJA1/FLNA/GJA5	3
GO:1900221	regulation of amyloid-beta clearance	3/567	19/18862	0.0182923	0.062214	0.0407846	LRP1/APOE/TREM2	3
GO:1903975	regulation of glial cell migration	3/567	19/18862	0.0182923	0.062214	0.0407846	LRP1/GPR183/TREM2	3
GO:0030879	mammary gland development	9/567	132/18862	0.0183015	0.062214	0.0407846	CCL11/TGFB3/BMP4/TGFBR2/GLI3/CSF1R/HOXA5/CAV1/IGFBP5	9
GO:0035137	hindlimb morphogenesis	4/567	34/18862	0.0183487	0.062214	0.0407846	TWIST1/BMP4/OSR2/WNT7A	4
GO:0043276	anoikis	4/567	34/18862	0.0183487	0.062214	0.0407846	SNAI2/ITGA5/ITGB1/CAV1	4
GO:0043516	regulation of DNA damage response, signal transduction by p53 class mediator	4/567	34/18862	0.0183487	0.062214	0.0407846	SNAI2/HIC1/TWIST1/SNAI1	4
GO:0044060	regulation of endocrine process	4/567	34/18862	0.0183487	0.062214	0.0407846	INHBA/C1QTNF1/F2R/GJA1	4
GO:0140354	lipid import into cell	4/567	34/18862	0.0183487	0.062214	0.0407846	THBS1/CD36/ACSL1/ITGB1	4
GO:0048332	mesoderm morphogenesis	6/567	70/18862	0.0185897	0.0629363	0.0412581	INHBA/SFRP2/BMP4/GJA1/ITGB1/SNAI1	6
GO:1904427	positive regulation of calcium ion transmembrane transport	6/567	70/18862	0.0185897	0.0629363	0.0412581	APLNR/F2R/PKD2/THY1/CEMIP/CXCL9	6
GO:0003073	regulation of systemic arterial blood pressure	7/567	90/18862	0.0186974	0.0632057	0.0414347	POSTN/F2R/TPM1/GJA1/RARRES2/ADRA1B/GJA5	7
GO:0042472	inner ear morphogenesis	7/567	90/18862	0.0186974	0.0632057	0.0414347	COL11A1/PRRX1/CTHRC1/ALDH1A3/MAFB/ROR2/HPN	7
GO:0002286	T cell activation involved in immune response	8/567	111/18862	0.0188312	0.0635623	0.0416685	TNFSF4/GPR183/HAVCR2/FCER1G/ICAM1/CCL19/IL6/FGL2	8
GO:1903959	regulation of anion transmembrane transport	8/567	111/18862	0.0188312	0.0635623	0.0416685	THBS1/EDNRA/RGS4/ENPP1/ACSL1/RGS2/ITGB1/C3	8
GO:0002822	regulation of adaptive immune response based on somatic recombination of immune receptors built from immunoglobulin superfamily domains	10/567	155/18862	0.0188762	0.0636663	0.0417367	TNFSF4/IL7R/TGFB1/HAVCR2/PTPRC/CCL19/SASH3/IL6/FOXJ1/C3	10
GO:0050729	positive regulation of inflammatory response	9/567	133/18862	0.0191273	0.0644651	0.0422603	SERPINE1/TNFSF4/FABP4/ETS1/TGM2/IL6/TREM2/C3/PLA2G2A	9
GO:0002820	negative regulation of adaptive immune response	5/567	52/18862	0.0196271	0.0659518	0.0432349	TNFSF4/IL7R/HAVCR2/PTPRC/FOXJ1	5
GO:0031103	axon regeneration	5/567	52/18862	0.0196271	0.0659518	0.0432349	LRP1/JAM3/TNC/FLNA/SPP1	5
GO:0043113	receptor clustering	5/567	52/18862	0.0196271	0.0659518	0.0432349	THY1/FLNA/ITGB2/APOE/PIGR	5
GO:0051496	positive regulation of stress fiber assembly	5/567	52/18862	0.0196271	0.0659518	0.0432349	TGFB3/TPM1/LPAR1/RGCC/SFRP1	5
GO:0072659	protein localization to plasma membrane	15/567	275/18862	0.0196678	0.0660391	0.0432921	LRRC15/RAB31/MMP14/EHD2/NKD2/LRP1/DCHS1/DAB2/TGFB1/MYADM/FLNA/ITGB1/SKAP1/TREM2/AGR2	15
GO:0032609	interferon-gamma production	8/567	112/18862	0.0197664	0.0663206	0.0434767	INHBA/TNFSF4/AXL/CD14/LAPTM5/SIRPA/HAVCR2/SASH3	8
GO:0009952	anterior/posterior pattern specification	12/567	203/18862	0.0200877	0.0673485	0.0441505	SFRP2/BARX1/BMP4/SEMA3C/BASP1/ROR2/GLI3/BHLHE40/HOXA5/HOXA3/FOXA2/SFRP1	12
GO:0010762	regulation of fibroblast migration	4/567	35/18862	0.0202372	0.0676479	0.0443468	THBS1/DDR2/TGFB1/ITGB1	4
GO:0042554	superoxide anion generation	4/567	35/18862	0.0202372	0.0676479	0.0443468	TGFB1/ITGB2/CYBB/TYROBP	4
GO:0048009	insulin-like growth factor receptor signaling pathway	4/567	35/18862	0.0202372	0.0676479	0.0443468	IGFBP4/CILP/IGFBP6/IGFBP5	4
GO:1903960	negative regulation of anion transmembrane transport	4/567	35/18862	0.0202372	0.0676479	0.0443468	THBS1/RGS4/ENPP1/RGS2	4
GO:0008543	fibroblast growth factor receptor signaling pathway	8/567	113/18862	0.0207342	0.0692577	0.0454021	THBS1/CREB3L1/FGF1/SULF1/FGF7/SHISA2/SMOC2/SULF2	8
GO:0009266	response to temperature stimulus	13/567	228/18862	0.020821	0.0694962	0.0455585	THBS1/TGFB1I1/CXCL12/FGF1/LXN/CD14/IGFBP7/HMOX1/CDKN1A/HSPB8/GMPR/FOS/SST	13
GO:0060048	cardiac muscle contraction	9/567	135/18862	0.0208594	0.0695727	0.0456086	KCNE4/PLN/TPM1/GJA1/RGS2/FLNA/ADRA1B/CAV1/GJA5	9
GO:0002726	positive regulation of T cell cytokine production	3/567	20/18862	0.0210497	0.0698267	0.0457751	TNFSF4/SASH3/IL6	3
GO:0032891	negative regulation of organic acid transport	3/567	20/18862	0.0210497	0.0698267	0.0457751	THBS1/RGS4/RGS2	3
GO:0032928	regulation of superoxide anion generation	3/567	20/18862	0.0210497	0.0698267	0.0457751	TGFB1/ITGB2/TYROBP	3
GO:0035089	establishment of apical/basal cell polarity	3/567	20/18862	0.0210497	0.0698267	0.0457751	MSN/FSCN1/FOXJ1	3
GO:0035988	chondrocyte proliferation	3/567	20/18862	0.0210497	0.0698267	0.0457751	MMP14/COMP/DDR2	3
GO:0070233	negative regulation of T cell apoptotic process	3/567	20/18862	0.0210497	0.0698267	0.0457751	IL7R/BMP4/CCL5	3
GO:0090280	positive regulation of calcium ion import	3/567	20/18862	0.0210497	0.0698267	0.0457751	PDGFRB/CXCL12/CCL2	3
GO:0015909	long-chain fatty acid transport	6/567	72/18862	0.0210786	0.0698267	0.0457751	THBS1/FABP4/CD36/ACSL1/APOE/PLA2G2A	6
GO:0086003	cardiac muscle cell contraction	6/567	72/18862	0.0210786	0.0698267	0.0457751	KCNE4/PLN/GJA1/FLNA/CAV1/GJA5	6
GO:0001541	ovarian follicle development	5/567	53/18862	0.021153	0.0698267	0.0457751	INHBA/MMP14/MMP19/ICAM1/FOXL2	5
GO:0002704	negative regulation of leukocyte mediated immunity	5/567	53/18862	0.021153	0.0698267	0.0457751	IL7R/HMOX1/HAVCR2/PTPRC/FOXJ1	5
GO:0002720	positive regulation of cytokine production involved in immune response	5/567	53/18862	0.021153	0.0698267	0.0457751	TNFSF4/CD36/LAPTM5/SASH3/IL6	5
GO:0021885	forebrain cell migration	5/567	53/18862	0.021153	0.0698267	0.0457751	CXCL12/LAMB1/AXL/GLI3/SLIT2	5
GO:0045599	negative regulation of fat cell differentiation	5/567	53/18862	0.021153	0.0698267	0.0457751	MMP11/TGFB1I1/ENPP1/TGFB1/IL6	5
GO:0050804	modulation of chemical synaptic transmission	20/567	405/18862	0.0211801	0.0698649	0.0458002	CDH11/RGS4/LZTS1/CALB2/TSHZ3/EGR2/SCT/SORCS2/BCHE/ROR2/ITGB1/PLK2/ADRA2A/CLSTN2/TYROBP/STAR/SRGN/CCL2/APOE/WNT7A	20
GO:0045927	positive regulation of growth	14/567	253/18862	0.0212517	0.0700494	0.0459212	FN1/SFRP2/MMP14/CXCL12/SPHK1/LRP1/TGFBR2/BASP1/PIM1/SASH3/SFRP1/LPAR3/AGR2/HPN	14
GO:0099177	regulation of trans-synaptic signaling	20/567	406/18862	0.0216776	0.071401	0.0468072	CDH11/RGS4/LZTS1/CALB2/TSHZ3/EGR2/SCT/SORCS2/BCHE/ROR2/ITGB1/PLK2/ADRA2A/CLSTN2/TYROBP/STAR/SRGN/CCL2/APOE/WNT7A	20
GO:0055007	cardiac muscle cell differentiation	8/567	114/18862	0.0217351	0.0715382	0.0468971	PDGFRB/RGS4/PDGFRA/ALPK2/GREM1/BMP4/TGFB1/RGS2	8
GO:1990778	protein localization to cell periphery	17/567	329/18862	0.0218455	0.0718487	0.0471007	LRRC15/RAB31/MMP14/EHD2/NKD2/LRP1/DCHS1/DAB2/TGFB1/MYADM/FLNA/ITGB1/GPC6/SKAP1/CAV1/TREM2/AGR2	17
GO:0031334	positive regulation of protein-containing complex assembly	14/567	254/18862	0.0218971	0.0719659	0.0471775	CCL11/LMOD1/CD36/TGFB1/CCL21/MSN/HCK/FSCN1/PLEK/ICAM1/SKAP1/CDC42EP1/CDC42EP5/MMP1	14
GO:0051153	regulation of striated muscle cell differentiation	7/567	93/18862	0.0219771	0.0721761	0.0473153	MMP14/RGS4/GREM1/TMEM119/BMP4/TGFB1/RGS2	7
GO:0014741	negative regulation of muscle hypertrophy	4/567	36/18862	0.022241	0.0729361	0.0478135	RGS4/RGS2/ERRFI1/IGFBP5	4
GO:0030224	monocyte differentiation	4/567	36/18862	0.022241	0.0729361	0.0478135	GPR68/BMP4/MYH9/CSF1R	4
GO:0002292	T cell differentiation involved in immune response	6/567	73/18862	0.0224037	0.0732987	0.0480512	TNFSF4/GPR183/FCER1G/CCL19/IL6/FGL2	6
GO:0060193	positive regulation of lipase activity	6/567	73/18862	0.0224037	0.0732987	0.0480512	PDGFRB/EDNRA/PDGFRA/C5AR1/LPAR1/CCL5	6
GO:0071214	cellular response to abiotic stimulus	17/567	330/18862	0.0224167	0.0732987	0.0480512	COL1A1/MMP2/SFRP2/AQP1/CNN2/GPR68/MFAP4/PKD2/GJA1/MYLK/ERRFI1/CDKN1A/EGR1/MMP9/SFRP1/MMP1/MMP7	17
GO:0104004	cellular response to environmental stimulus	17/567	330/18862	0.0224167	0.0732987	0.0480512	COL1A1/MMP2/SFRP2/AQP1/CNN2/GPR68/MFAP4/PKD2/GJA1/MYLK/ERRFI1/CDKN1A/EGR1/MMP9/SFRP1/MMP1/MMP7	17
GO:0043087	regulation of GTPase activity	23/567	487/18862	0.0225702	0.0737469	0.048345	RGS4/CCL11/RGS16/F2R/THY1/SYDE1/CCL21/CHN1/RGS2/ITGB1/ERRFI1/PLXND1/SLIT2/RGS1/ARHGDIB/ICAM1/CCL19/CCL2/CCL4/FOXJ1/EPHB3/SFRP1/CCL5	23
GO:0002712	regulation of B cell mediated immunity	5/567	54/18862	0.0227542	0.0741295	0.0485959	TNFSF4/TGFB1/PTPRC/FOXJ1/C3	5
GO:0002889	regulation of immunoglobulin mediated immune response	5/567	54/18862	0.0227542	0.0741295	0.0485959	TNFSF4/TGFB1/PTPRC/FOXJ1/C3	5
GO:0086002	cardiac muscle cell action potential involved in contraction	5/567	54/18862	0.0227542	0.0741295	0.0485959	KCNE4/GJA1/FLNA/CAV1/GJA5	5
GO:0030218	erythrocyte differentiation	8/567	115/18862	0.0227698	0.0741295	0.0485959	INHBA/KLF2/MAFB/ETS1/BMP4/SPI1/HOXA5/ZFP36	8
GO:0048593	camera-type eye morphogenesis	8/567	115/18862	0.0227698	0.0741295	0.0485959	COL8A1/ALDH1A3/COL8A2/TWIST1/THY1/TENM3/BMP4/GLI3	8
GO:0034764	positive regulation of transmembrane transport	12/567	207/18862	0.0229837	0.0747179	0.0489816	APLNR/F2R/PKD2/THY1/ACSL1/FLNA/ITGB1/CEMIP/CCL2/TREM2/C3/CXCL9	12
GO:0034767	positive regulation of ion transmembrane transport	12/567	207/18862	0.0229837	0.0747179	0.0489816	APLNR/F2R/PKD2/THY1/ACSL1/FLNA/ITGB1/CEMIP/CCL2/TREM2/C3/CXCL9	12
GO:0006813	potassium ion transport	13/567	232/18862	0.0236087	0.0766943	0.0502772	KCNE4/RGS4/SLC12A8/AQP1/PKD2/FLNA/ITGB1/ADRA2A/CAV1/GJA5/TREM2/FXYD3/HPN	13
GO:0071322	cellular response to carbohydrate stimulus	9/567	138/18862	0.0236652	0.0767669	0.0503248	SERPINF1/COLEC12/LGALS1/GPR68/LRP1/ADRA2A/ICAM1/STAR/FOXA2	9
GO:0098754	detoxification	9/567	138/18862	0.0236652	0.0767669	0.0503248	CD36/PXDN/GPX8/PIM1/ALOX5AP/GSTA1/APOE/FBLN5/GPX3	9
GO:0009408	response to heat	10/567	161/18862	0.0238589	0.0773393	0.0507001	THBS1/TGFB1I1/CXCL12/FGF1/CD14/IGFBP7/HMOX1/CDKN1A/HSPB8/SST	10
GO:0007249	I-kappaB kinase/NF-kappaB signaling	15/567	282/18862	0.0239899	0.0774203	0.0507531	ECM1/LGALS1/F2R/CD36/GJA1/CCL21/CD14/LPAR1/LY96/FLNA/PLK2/SIRPA/HMOX1/TGM2/CCL19	15
GO:0003177	pulmonary valve development	3/567	21/18862	0.0240216	0.0774203	0.0507531	BMP4/SLIT2/GJA5	3
GO:0006590	thyroid hormone generation	3/567	21/18862	0.0240216	0.0774203	0.0507531	CTSK/DIO2/HPN	3
GO:0010875	positive regulation of cholesterol efflux	3/567	21/18862	0.0240216	0.0774203	0.0507531	LRP1/APOE/CAV1	3
GO:0046641	positive regulation of alpha-beta T cell proliferation	3/567	21/18862	0.0240216	0.0774203	0.0507531	TNFSF4/TGFBR2/PTPRC	3
GO:0072311	glomerular epithelial cell differentiation	3/567	21/18862	0.0240216	0.0774203	0.0507531	BMP4/BASP1/FOXJ1	3
GO:1905209	positive regulation of cardiocyte differentiation	3/567	21/18862	0.0240216	0.0774203	0.0507531	GREM1/BMP4/TGFB1	3
GO:2000047	regulation of cell-cell adhesion mediated by cadherin	3/567	21/18862	0.0240216	0.0774203	0.0507531	ADAM19/RGCC/FOXA2	3
GO:0043547	positive regulation of GTPase activity	20/567	411/18862	0.0243011	0.0779926	0.0511283	RGS4/CCL11/RGS16/F2R/THY1/SYDE1/CCL21/CHN1/RGS2/ITGB1/ERRFI1/RGS1/ARHGDIB/ICAM1/CCL19/CCL2/CCL4/FOXJ1/SFRP1/CCL5	20
GO:0010837	regulation of keratinocyte proliferation	4/567	37/18862	0.0243615	0.0779926	0.0511283	SNAI2/FGF7/HAS2/ZFP36	4
GO:0043949	regulation of cAMP-mediated signaling	4/567	37/18862	0.0243615	0.0779926	0.0511283	APLNR/SCT/RGS2/LPAR1	4
GO:0046329	negative regulation of JNK cascade	4/567	37/18862	0.0243615	0.0779926	0.0511283	SFRP2/DACT1/SIRPA/SFRP1	4
GO:0046621	negative regulation of organ growth	4/567	37/18862	0.0243615	0.0779926	0.0511283	RGS4/TGFBR2/GJA1/RGS2	4
GO:0060412	ventricular septum morphogenesis	4/567	37/18862	0.0243615	0.0779926	0.0511283	BMP4/TGFBR2/SLIT2/SLIT3	4
GO:0071542	dopaminergic neuron differentiation	4/567	37/18862	0.0243615	0.0779926	0.0511283	SFRP2/FZD1/FOXA2/SFRP1	4
GO:1902229	regulation of intrinsic apoptotic signaling pathway in response to DNA damage	4/567	37/18862	0.0243615	0.0779926	0.0511283	SNAI2/SFRP2/CXCL12/SNAI1	4
GO:1903115	regulation of actin filament-based movement	4/567	37/18862	0.0243615	0.0779926	0.0511283	PDPN/PLN/CAV1/GJA5	4
GO:2001243	negative regulation of intrinsic apoptotic signaling pathway	7/567	95/18862	0.0243727	0.0779926	0.0511283	SNAI2/SFRP2/CXCL12/CREB3L1/PLAUR/SNAI1/MMP9	7
GO:1903428	positive regulation of reactive oxygen species biosynthetic process	5/567	55/18862	0.0244317	0.078126	0.0512158	KLF2/PKD2/CD36/ITGB2/ICAM1	5
GO:0002791	regulation of peptide secretion	16/567	308/18862	0.0245043	0.0783023	0.0513313	C1QTNF3/TGFB3/GPR68/LRP1/F2R/SCT/GJA1/TGFB1/GRP/ADRA2A/IL6/APOE/FOXA2/TREM2/SFRP1/CCL5	16
GO:0043536	positive regulation of blood vessel endothelial cell migration	6/567	75/18862	0.0252196	0.0804735	0.0527547	THBS1/SRPX2/ETS1/TGFB1/PLK2/HMOX1	6
GO:0051668	localization within membrane	6/567	75/18862	0.0252196	0.0804735	0.0527547	THY1/FLNA/ITGB2/PTPRC/APOE/PIGR	6
GO:0120032	regulation of plasma membrane bounded cell projection assembly	11/567	186/18862	0.0252804	0.0806105	0.0528445	TGFB3/DPYSL3/CCL21/SLIT2/FSCN1/ZMYND10/ICAM1/CCL19/CDC42EP1/CAV1/CDC42EP5	11
GO:0042100	B cell proliferation	7/567	96/18862	0.0256352	0.0816259	0.0535101	IL7R/GPR183/MNDA/PTPRC/TYROBP/SASH3/CDKN1A	7
GO:0048010	vascular endothelial growth factor receptor signaling pathway	7/567	96/18862	0.0256352	0.0816259	0.0535101	EMILIN1/ITGA5/SULF1/AXL/TMEM204/NRP2/CYBB	7
GO:0046718	viral entry into host cell	9/567	140/18862	0.0256791	0.081708	0.053564	ITGA5/LGALS1/AXL/ITGB5/ITGB1/ICAM1/SELPLG/CAV1/ANPEP	9
GO:0003014	renal system process	8/567	118/18862	0.026081	0.0828755	0.0543293	SULF1/AQP1/HAS2/F2R/SULF2/BMP4/GJA1/GJA5	8
GO:0001894	tissue homeostasis	14/567	260/18862	0.0260829	0.0828755	0.0543293	RCN3/F2R/TMEM119/JAM3/PECAM1/GJA1/CSF1R/ITGB1/SPP1/SASH3/LYZ/IL6/PIGR/TFF3	14
GO:0021872	forebrain generation of neurons	5/567	56/18862	0.0261868	0.0829711	0.054392	INHBA/GLI3/CSF1R/NRP2/SLIT2	5
GO:0032731	positive regulation of interleukin-1 beta production	5/567	56/18862	0.0261868	0.0829711	0.054392	MNDA/TYROBP/CCL19/IL6/EGR1	5
GO:0042306	regulation of protein import into nucleus	5/567	56/18862	0.0261868	0.0829711	0.054392	BMP4/CD36/TGFB1/GLI3/FLNA	5
GO:0043388	positive regulation of DNA binding	5/567	56/18862	0.0261868	0.0829711	0.054392	HAND2/TWIST1/PLAUR/TGFB1/MMP9	5
GO:0002714	positive regulation of B cell mediated immunity	4/567	38/18862	0.0266002	0.0838671	0.0549794	TNFSF4/TGFB1/PTPRC/C3	4
GO:0002891	positive regulation of immunoglobulin mediated immune response	4/567	38/18862	0.0266002	0.0838671	0.0549794	TNFSF4/TGFB1/PTPRC/C3	4
GO:0010742	macrophage derived foam cell differentiation	4/567	38/18862	0.0266002	0.0838671	0.0549794	CD36/TGFB1/MSR1/PLA2G2A	4
GO:0032733	positive regulation of interleukin-10 production	4/567	38/18862	0.0266002	0.0838671	0.0549794	TNFSF4/SASH3/IL6/TREM2	4
GO:0045823	positive regulation of heart contraction	4/567	38/18862	0.0266002	0.0838671	0.0549794	RGS4/TPM1/RGS2/ADRA1B	4
GO:0090077	foam cell differentiation	4/567	38/18862	0.0266002	0.0838671	0.0549794	CD36/TGFB1/MSR1/PLA2G2A	4
GO:2000249	regulation of actin cytoskeleton reorganization	4/567	38/18862	0.0266002	0.0838671	0.0549794	PDGFRA/CSF1R/HCK/ARHGDIB	4
GO:1990138	neuron projection extension	10/567	164/18862	0.0266779	0.0840533	0.0551014	FN1/POSTN/CXCL12/LRP1/SEMA3C/NRP2/SLIT2/SLIT3/NDN/APOE	10
GO:1904064	positive regulation of cation transmembrane transport	9/567	141/18862	0.0267303	0.0841593	0.0551709	APLNR/F2R/PKD2/THY1/FLNA/CEMIP/CCL2/TREM2/CXCL9	9
GO:0010596	negative regulation of endothelial cell migration	7/567	97/18862	0.0269417	0.0847061	0.0555294	DCN/THBS1/SERPINF1/TGFB1/SLIT2/RGCC/APOE	7
GO:0030838	positive regulation of actin filament polymerization	7/567	97/18862	0.0269417	0.0847061	0.0555294	CCL11/LMOD1/CCL21/HCK/ICAM1/CDC42EP1/CDC42EP5	7
GO:0030041	actin filament polymerization	11/567	188/18862	0.027069	0.0849877	0.055714	CCL11/LMOD1/ELN/CCL21/MYADM/SLIT2/HCK/AIF1/ICAM1/CDC42EP1/CDC42EP5	11
GO:0060491	regulation of cell projection assembly	11/567	188/18862	0.027069	0.0849877	0.055714	TGFB3/DPYSL3/CCL21/SLIT2/FSCN1/ZMYND10/ICAM1/CCL19/CDC42EP1/CAV1/CDC42EP5	11
GO:0001911	negative regulation of leukocyte mediated cytotoxicity	3/567	22/18862	0.0272081	0.0851272	0.0558054	IL7R/HAVCR2/PTPRC	3
GO:0051220	cytoplasmic sequestering of protein	3/567	22/18862	0.0272081	0.0851272	0.0558054	PKD2/FLNA/MDFI	3
GO:0061162	establishment of monopolar cell polarity	3/567	22/18862	0.0272081	0.0851272	0.0558054	MSN/FSCN1/FOXJ1	3
GO:1903077	negative regulation of protein localization to plasma membrane	3/567	22/18862	0.0272081	0.0851272	0.0558054	LRRC15/DAB2/TGFB1	3
GO:2000725	regulation of cardiac muscle cell differentiation	3/567	22/18862	0.0272081	0.0851272	0.0558054	GREM1/BMP4/TGFB1	3
GO:0120254	olefinic compound metabolic process	8/567	119/18862	0.0272555	0.0852161	0.0558637	PTGIS/ALDH1A3/ACSL1/CYP1B1/STAR/EGR1/GSTA1/PTGDS	8
GO:0010212	response to ionizing radiation	9/567	142/18862	0.0278115	0.0868941	0.0569637	SFRP2/VCAM1/THBD/PTPRC/ICAM1/CDKN1A/STAR/EGR1/SFRP1	9
GO:0002285	lymphocyte activation involved in immune response	11/567	189/18862	0.0279968	0.0874123	0.0573034	LGALS1/TNFSF4/TGFB1/GPR183/HAVCR2/PTPRC/FCER1G/ICAM1/CCL19/IL6/FGL2	11
GO:0031295	T cell costimulation	5/567	57/18862	0.0280204	0.0874253	0.057312	LGALS1/TNFSF4/CCL21/CCL19/CAV1	5
GO:0008589	regulation of smoothened signaling pathway	6/567	77/18862	0.0282619	0.0879955	0.0576858	PRRX1/GAS1/ENPP1/GLIS2/GLI3/SFRP1	6
GO:0055013	cardiac muscle cell development	6/567	77/18862	0.0282619	0.0879955	0.0576858	PDGFRB/RGS4/PDGFRA/ALPK2/BMP4/RGS2	6
GO:0060420	regulation of heart growth	6/567	77/18862	0.0282619	0.0879955	0.0576858	RGS4/TGFBR2/BASP1/GJA1/RGS2/PIM1	6
GO:0031341	regulation of cell killing	7/567	98/18862	0.0282927	0.0880305	0.0577087	IL7R/CFH/HAVCR2/PTPRC/ICAM1/TYROBP/KRT6A	7
GO:0030049	muscle filament sliding	4/567	39/18862	0.0289581	0.0896045	0.0587406	TPM1/VIM/TPM2/DES	4
GO:0030212	hyaluronan metabolic process	4/567	39/18862	0.0289581	0.0896045	0.0587406	HAS2/TGFB1/PIM1/CEMIP	4
GO:0032660	regulation of interleukin-17 production	4/567	39/18862	0.0289581	0.0896045	0.0587406	SPHK1/TNFSF4/TGFB1/IL6	4
GO:0033275	actin-myosin filament sliding	4/567	39/18862	0.0289581	0.0896045	0.0587406	TPM1/VIM/TPM2/DES	4
GO:0045742	positive regulation of epidermal growth factor receptor signaling pathway	4/567	39/18862	0.0289581	0.0896045	0.0587406	PLAUR/ADRA2A/MMP9/AGR2	4
GO:0071470	cellular response to osmotic stress	4/567	39/18862	0.0289581	0.0896045	0.0587406	AQP1/PKD2/MYLK/ERRFI1	4
GO:1903170	negative regulation of calcium ion transmembrane transport	4/567	39/18862	0.0289581	0.0896045	0.0587406	PLN/GEM/PKD2/ADRA2A	4
GO:2000516	positive regulation of CD4-positive, alpha-beta T cell activation	4/567	39/18862	0.0289581	0.0896045	0.0587406	TNFSF4/TGFBR2/CCL19/SASH3	4
GO:0002460	adaptive immune response based on somatic recombination of immune receptors built from immunoglobulin superfamily domains	18/567	367/18862	0.0294444	0.0910467	0.059686	TNFSF4/IL7R/C1S/C1R/TGFB1/C1QB/C1QC/HAVCR2/C1QA/PTPRC/FCER1G/ICAM1/CCL19/SASH3/IL6/FOXJ1/C3/IGLL5	18
GO:0002702	positive regulation of production of molecular mediator of immune response	7/567	99/18862	0.0296889	0.0917398	0.0601404	TNFSF4/CD36/TGFB1/LAPTM5/PTPRC/SASH3/IL6	7
GO:0050772	positive regulation of axonogenesis	6/567	78/18862	0.0298699	0.0922356	0.0604654	FN1/CXCL12/LRP1/PLXND1/SLIT2/LPAR3	6
GO:0002011	morphogenesis of an epithelial sheet	5/567	58/18862	0.0299335	0.0923686	0.0605525	COL5A1/PDPN/ITGA5/FLNA/WNT7A	5
GO:0003071	renal system process involved in regulation of systemic arterial blood pressure	3/567	23/18862	0.0306083	0.094128	0.0617059	F2R/GJA1/GJA5	3
GO:0021544	subpallium development	3/567	23/18862	0.0306083	0.094128	0.0617059	INHBA/ALDH1A3/GLI3	3
GO:0048668	collateral sprouting	3/567	23/18862	0.0306083	0.094128	0.0617059	LRP1/SPP1/LPAR3	3
GO:0060384	innervation	3/567	23/18862	0.0306083	0.094128	0.0617059	VCAM1/SULF1/SULF2	3
GO:0061339	establishment or maintenance of monopolar cell polarity	3/567	23/18862	0.0306083	0.094128	0.0617059	MSN/FSCN1/FOXJ1	3
GO:0019218	regulation of steroid metabolic process	8/567	122/18862	0.030998	0.095196	0.0624061	SNAI2/FGF1/SNAI1/IGFBP7/STAR/EGR1/APOE/SCD	8
GO:0035270	endocrine system development	8/567	122/18862	0.030998	0.095196	0.0624061	PDGFRA/FSTL3/ETS1/BMP4/IL6/HOXA5/HOXA3/FOXA2	8
GO:0008630	intrinsic apoptotic signaling pathway in response to DNA damage	7/567	100/18862	0.0311309	0.0954086	0.0625455	SNAI2/SFRP2/HIC1/CXCL12/SNAI1/HMOX1/CDKN1A	7
GO:0043266	regulation of potassium ion transport	7/567	100/18862	0.0311309	0.0954086	0.0625455	KCNE4/RGS4/FLNA/ITGB1/ADRA2A/CAV1/TREM2	7
GO:0060419	heart growth	7/567	100/18862	0.0311309	0.0954086	0.0625455	RGS4/HEG1/TGFBR2/BASP1/GJA1/RGS2/PIM1	7
GO:0038127	ERBB signaling pathway	9/567	145/18862	0.031239	0.0956096	0.0626772	RASSF2/EFEMP1/PLAUR/TGFB1/ERRFI1/ADRA2A/MMP9/AGR2/PIGR	9
GO:1903169	regulation of calcium ion transmembrane transport	9/567	145/18862	0.031239	0.0956096	0.0626772	APLNR/PLN/F2R/GEM/PKD2/THY1/ADRA2A/CEMIP/CXCL9	9
GO:0030521	androgen receptor signaling pathway	4/567	40/18862	0.031436	0.0960164	0.0629439	PMEPA1/DAB2/SFRP1/SCGB2A1	4
GO:0030890	positive regulation of B cell proliferation	4/567	40/18862	0.031436	0.0960164	0.0629439	GPR183/PTPRC/SASH3/CDKN1A	4
GO:0032735	positive regulation of interleukin-12 production	4/567	40/18862	0.031436	0.0960164	0.0629439	TNFSF4/CD36/LAPTM5/CCL19	4
GO:0002312	B cell activation involved in immune response	6/567	79/18862	0.0315367	0.0961282	0.0630172	LGALS1/TNFSF4/TGFB1/GPR183/PTPRC/IL6	6
GO:0070830	bicellular tight junction assembly	6/567	79/18862	0.0315367	0.0961282	0.0630172	SNAI2/PECAM1/GJA1/SNAI1/CLDN11/CLDN16	6
GO:1990830	cellular response to leukemia inhibitory factor	6/567	79/18862	0.0315367	0.0961282	0.0630172	MSC/GFPT2/NRP2/SOCS3/ICAM1/SPOCK2	6
GO:0030833	regulation of actin filament polymerization	10/567	169/18862	0.0318927	0.0971198	0.0636673	CCL11/LMOD1/ELN/CCL21/MYADM/SLIT2/HCK/ICAM1/CDC42EP1/CDC42EP5	10
GO:0031294	lymphocyte costimulation	5/567	59/18862	0.0319269	0.0971198	0.0636673	LGALS1/TNFSF4/CCL21/CCL19/CAV1	5
GO:1904589	regulation of protein import	5/567	59/18862	0.0319269	0.0971198	0.0636673	BMP4/CD36/TGFB1/GLI3/FLNA	5
GO:0035821	modulation of process of other organism	8/567	123/18862	0.03232	0.0982492	0.0644076	AQP1/CSF1R/MPEG1/CCL4/APOE/KRT6A/CCL5/HPN	8
GO:1903793	positive regulation of anion transport	22/567	478/18862	0.0324282	0.0985117	0.0645797	CXCL12/SLC35D3/C1QTNF3/TGFB3/GPR68/C1QTNF1/LRP1/SCT/GJA1/TGFB1/ACSL1/GLI3/GRP/FLNA/ITGB1/ITGB2/SPP1/CEMIP/APOE/CAV1/TREM2/C3	22
GO:0042445	hormone metabolic process	12/567	218/18862	0.0325245	0.0986707	0.0646839	CTSK/PDGFRA/ALDH1A3/HSD17B6/ADH1B/DIO2/CYP1B1/SPP1/STAR/EGR1/KLK6/HPN	12
GO:0071695	anatomical structure maturation	12/567	218/18862	0.0325245	0.0986707	0.0646839	MMP2/GREM1/DCHS1/KLF2/AXL/CCL21/C1QA/CCL19/ROPN1L/CDKN1A/HOXA5/C3	12
GO:0022898	regulation of transmembrane transporter activity	14/567	268/18862	0.0325497	0.0986807	0.0646905	KCNE4/PLN/GEM/TWIST1/PKD2/GJA1/ITGB1/PIM1/ADRA2A/CCL2/MMP9/CAV1/TREM2/FXYD3	14
GO:0009988	cell-cell recognition	6/567	80/18862	0.033263	0.10064	0.0659746	CCL21/MSN/FOLR2/HAVCR2/CCL19/OVGP1	6
GO:1990823	response to leukemia inhibitory factor	6/567	80/18862	0.033263	0.10064	0.0659746	MSC/GFPT2/NRP2/SOCS3/ICAM1/SPOCK2	6
GO:2000117	negative regulation of cysteine-type endopeptidase activity	6/567	80/18862	0.033263	0.10064	0.0659746	THBS1/SFRP2/AQP1/PLAUR/CST7/MMP9	6
GO:0002699	positive regulation of immune effector process	12/567	219/18862	0.0335139	0.100995	0.0662077	TNFSF4/CD36/TGFB1/LAPTM5/ITGB2/HMOX1/PTPRC/TYROBP/CCL19/SASH3/IL6/C3	12
GO:0052548	regulation of endopeptidase activity	20/567	426/18862	0.0336361	0.100995	0.0662077	COL6A3/THBS1/SERPINF1/SFRP2/SERPINE1/TIMP3/TIMP2/AQP1/F2R/SERPINH1/PLAUR/LXN/SPOCK1/CST7/LAPTM5/MMP9/RARRES1/FOXL2/C3/SPOCK2	20
GO:0042552	myelination	8/567	124/18862	0.0336799	0.100995	0.0662077	PMP22/MARVELD1/EGR2/JAM3/CST7/LPAR1/TYMP/KLK6	8
GO:0032615	interleukin-12 production	5/567	60/18862	0.0340013	0.100995	0.0662077	THBS1/TNFSF4/CD36/LAPTM5/CCL19	5
GO:0032653	regulation of interleukin-10 production	5/567	60/18862	0.0340013	0.100995	0.0662077	TNFSF4/TYROBP/SASH3/IL6/TREM2	5
GO:0032655	regulation of interleukin-12 production	5/567	60/18862	0.0340013	0.100995	0.0662077	THBS1/TNFSF4/CD36/LAPTM5/CCL19	5
GO:0032890	regulation of organic acid transport	5/567	60/18862	0.0340013	0.100995	0.0662077	THBS1/RGS4/ACSL1/RGS2/ITGB1	5
GO:0046888	negative regulation of hormone secretion	5/567	60/18862	0.0340013	0.100995	0.0662077	INHBA/GJA1/ADRA2A/LIF/SFRP1	5
GO:0051926	negative regulation of calcium ion transport	5/567	60/18862	0.0340013	0.100995	0.0662077	PLN/GEM/PKD2/ADRA2A/ICAM1	5
GO:1903078	positive regulation of protein localization to plasma membrane	5/567	60/18862	0.0340013	0.100995	0.0662077	NKD2/LRP1/ITGB1/TREM2/AGR2	5
GO:1903670	regulation of sprouting angiogenesis	5/567	60/18862	0.0340013	0.100995	0.0662077	THBS1/ITGA5/CREB3L1/FGF1/KLF2	5
GO:0009268	response to pH	4/567	41/18862	0.0340347	0.100995	0.0662077	SERPINF1/GPR68/GJA1/SST	4
GO:0072091	regulation of stem cell proliferation	4/567	41/18862	0.0340347	0.100995	0.0662077	GJA1/FBLN1/PIM1/PTPRC	4
GO:1901186	positive regulation of ERBB signaling pathway	4/567	41/18862	0.0340347	0.100995	0.0662077	PLAUR/ADRA2A/MMP9/AGR2	4
GO:1902042	negative regulation of extrinsic apoptotic signaling pathway via death domain receptors	4/567	41/18862	0.0340347	0.100995	0.0662077	SFRP2/SERPINE1/HMOX1/ICAM1	4
GO:0046620	regulation of organ growth	7/567	102/18862	0.034154	0.100995	0.0662077	RGS4/TGFBR2/BASP1/GJA1/RGS2/PIM1/SASH3	7
GO:0014829	vascular associated smooth muscle contraction	3/567	24/18862	0.0342209	0.100995	0.0662077	ACTA2/EDNRA/COMP	3
GO:0030318	melanocyte differentiation	3/567	24/18862	0.0342209	0.100995	0.0662077	ZEB2/ENPP1/GLI3	3
GO:0086064	cell communication by electrical coupling involved in cardiac conduction	3/567	24/18862	0.0342209	0.100995	0.0662077	GJA1/CAV1/GJA5	3
GO:0098581	detection of external biotic stimulus	3/567	24/18862	0.0342209	0.100995	0.0662077	SSC5D/LY96/TREM2	3
GO:1904376	negative regulation of protein localization to cell periphery	3/567	24/18862	0.0342209	0.100995	0.0662077	LRRC15/DAB2/TGFB1	3
GO:2001026	regulation of endothelial cell chemotaxis	3/567	24/18862	0.0342209	0.100995	0.0662077	THBS1/FGF1/SMOC2	3
GO:0008016	regulation of heart contraction	13/567	245/18862	0.0345849	0.100995	0.0662077	KCNE4/RGS4/PLN/TPM1/HSPB7/GJA1/RGS2/FLNA/ADRA1B/CAV1/GJA5/DES/FXYD3	13
GO:0001553	luteinization	2/567	10/18862	0.0345935	0.100995	0.0662077	INHBA/PDGFRA	2
GO:0003183	mitral valve morphogenesis	2/567	10/18862	0.0345935	0.100995	0.0662077	DCHS1/TWIST1	2
GO:0009629	response to gravity	2/567	10/18862	0.0345935	0.100995	0.0662077	SPARC/FOS	2
GO:0014820	tonic smooth muscle contraction	2/567	10/18862	0.0345935	0.100995	0.0662077	EDNRA/MYLK	2
GO:0019062	virion attachment to host cell	2/567	10/18862	0.0345935	0.100995	0.0662077	LRRC15/ICAM1	2
GO:0021561	facial nerve development	2/567	10/18862	0.0345935	0.100995	0.0662077	EGR2/NRP2	2
GO:0021610	facial nerve morphogenesis	2/567	10/18862	0.0345935	0.100995	0.0662077	EGR2/NRP2	2
GO:0030656	regulation of vitamin metabolic process	2/567	10/18862	0.0345935	0.100995	0.0662077	SNAI2/SNAI1	2
GO:0035376	sterol import	2/567	10/18862	0.0345935	0.100995	0.0662077	LRP1/CD36	2
GO:0035860	glial cell-derived neurotrophic factor receptor signaling pathway	2/567	10/18862	0.0345935	0.100995	0.0662077	SULF1/SULF2	2
GO:0042368	vitamin D biosynthetic process	2/567	10/18862	0.0345935	0.100995	0.0662077	SNAI2/SNAI1	2
GO:0042789	mRNA transcription by RNA polymerase II	2/567	10/18862	0.0345935	0.100995	0.0662077	C5AR1/FLNA	2
GO:0045625	regulation of T-helper 1 cell differentiation	2/567	10/18862	0.0345935	0.100995	0.0662077	TNFSF4/CCL19	2
GO:0048672	positive regulation of collateral sprouting	2/567	10/18862	0.0345935	0.100995	0.0662077	LRP1/LPAR3	2
GO:0051593	response to folic acid	2/567	10/18862	0.0345935	0.100995	0.0662077	BCHE/FOLR2	2
GO:0060272	embryonic skeletal joint morphogenesis	2/567	10/18862	0.0345935	0.100995	0.0662077	BMP4/OSR2	2
GO:0060513	prostatic bud formation	2/567	10/18862	0.0345935	0.100995	0.0662077	SULF1/BMP4	2
GO:0070508	cholesterol import	2/567	10/18862	0.0345935	0.100995	0.0662077	LRP1/CD36	2
GO:0072203	cell proliferation involved in metanephros development	2/567	10/18862	0.0345935	0.100995	0.0662077	PDGFRB/EGR1	2
GO:0072537	fibroblast activation	2/567	10/18862	0.0345935	0.100995	0.0662077	PDGFRB/RGCC	2
GO:0090179	planar cell polarity pathway involved in neural tube closure	2/567	10/18862	0.0345935	0.100995	0.0662077	SFRP2/SFRP1	2
GO:0097084	vascular associated smooth muscle cell development	2/567	10/18862	0.0345935	0.100995	0.0662077	COMP/EFEMP2	2
GO:0097278	complement-dependent cytotoxicity	2/567	10/18862	0.0345935	0.100995	0.0662077	CFH/C3	2
GO:0098903	regulation of membrane repolarization during action potential	2/567	10/18862	0.0345935	0.100995	0.0662077	FLNA/CAV1	2
GO:1904338	regulation of dopaminergic neuron differentiation	2/567	10/18862	0.0345935	0.100995	0.0662077	SFRP2/SFRP1	2
GO:1905522	negative regulation of macrophage migration	2/567	10/18862	0.0345935	0.100995	0.0662077	EMILIN1/SLAMF8	2
GO:2000035	regulation of stem cell division	2/567	10/18862	0.0345935	0.100995	0.0662077	SFRP2/EVI2B	2
GO:2000121	regulation of removal of superoxide radicals	2/567	10/18862	0.0345935	0.100995	0.0662077	CD36/FBLN5	2
GO:2000343	positive regulation of chemokine (C-X-C motif) ligand 2 production	2/567	10/18862	0.0345935	0.100995	0.0662077	POSTN/LRP1	2
GO:2000508	regulation of dendritic cell chemotaxis	2/567	10/18862	0.0345935	0.100995	0.0662077	CCL21/SLAMF8	2
GO:2001241	positive regulation of extrinsic apoptotic signaling pathway in absence of ligand	2/567	10/18862	0.0345935	0.100995	0.0662077	INHBA/SRPX	2
GO:0120192	tight junction assembly	6/567	81/18862	0.0350494	0.10226	0.0670366	SNAI2/PECAM1/GJA1/SNAI1/CLDN11/CLDN16	6
GO:0002705	positive regulation of leukocyte mediated immunity	8/567	125/18862	0.0350782	0.102277	0.0670483	TNFSF4/TGFB1/ITGB2/PTPRC/TYROBP/SASH3/IL6/C3	8
GO:0030858	positive regulation of epithelial cell differentiation	5/567	61/18862	0.0361574	0.105356	0.0690663	SERPINE1/SFRP4/BMP4/LIF/FOXJ1	5
GO:2001235	positive regulation of apoptotic signaling pathway	8/567	126/18862	0.0365153	0.106329	0.0697047	INHBA/THBS1/TIMP3/SRPX/PTPRC/TNFRSF12A/CAV1/SFRP1	8
GO:0051896	regulation of protein kinase B signaling	13/567	247/18862	0.0365526	0.106369	0.0697306	PDGFRB/THBS1/RCN3/PDGFRA/FGF1/FGF7/C1QTNF1/AXL/TGFB1/CCL21/ITGB1/CCL19/IGFBP5	13
GO:0014075	response to amine	4/567	42/18862	0.0367547	0.106819	0.0700257	RGS4/RGS2/ICAM1/PPP1R1B	4
GO:2001239	regulation of extrinsic apoptotic signaling pathway in absence of ligand	4/567	42/18862	0.0367547	0.106819	0.0700257	INHBA/SNAI2/SRPX/UNC5B	4
GO:0001843	neural tube closure	6/567	82/18862	0.0368964	0.107023	0.0701596	SFRP2/CTHRC1/TWIST1/BMP4/TGFB1/SFRP1	6
GO:0006970	response to osmotic stress	6/567	82/18862	0.0368964	0.107023	0.0701596	AQP1/FMO1/PKD2/MYLK/ERRFI1/SST	6
GO:0009798	axis specification	6/567	82/18862	0.0368964	0.107023	0.0701596	BMP4/BASP1/MDFI/FOXA2/SFRP1/WNT7A	6
GO:0002821	positive regulation of adaptive immune response	7/567	104/18862	0.0373662	0.108107	0.0708699	TNFSF4/TGFB1/PTPRC/SASH3/SKAP1/IL6/C3	7
GO:0030038	contractile actin filament bundle assembly	7/567	104/18862	0.0373662	0.108107	0.0708699	TGFB3/TPM1/ELN/LPAR1/ITGB5/RGCC/SFRP1	7
GO:0043149	stress fiber assembly	7/567	104/18862	0.0373662	0.108107	0.0708699	TGFB3/TPM1/ELN/LPAR1/ITGB5/RGCC/SFRP1	7
GO:0061387	regulation of extent of cell growth	7/567	104/18862	0.0373662	0.108107	0.0708699	FN1/CXCL12/LRP1/SEMA3C/SPP1/APOE/LPAR3	7
GO:0050871	positive regulation of B cell activation	9/567	150/18862	0.0375858	0.108673	0.0712407	MMP14/TNFSF4/TGFB1/GPR183/PTPRC/SASH3/IL6/CDKN1A/IGLL5	9
GO:0016064	immunoglobulin mediated immune response	12/567	223/18862	0.0376871	0.108895	0.0713867	TNFSF4/C1S/C1R/TGFB1/C1QB/C1QC/C1QA/PTPRC/FCER1G/FOXJ1/C3/IGLL5	12
GO:0010721	negative regulation of cell development	10/567	174/18862	0.0377861	0.109015	0.0714655	FBN1/POSTN/CCL11/THY1/SEMA3C/FBLN1/SPP1/IL6/ID1/WNT7A	10
GO:0071333	cellular response to glucose stimulus	8/567	127/18862	0.0379915	0.109015	0.0714655	SERPINF1/LGALS1/GPR68/LRP1/ADRA2A/ICAM1/STAR/FOXA2	8
GO:0017145	stem cell division	3/567	25/18862	0.0380439	0.109015	0.0714655	SFRP2/EVI2B/WNT7A	3
GO:0031579	membrane raft organization	3/567	25/18862	0.0380439	0.109015	0.0714655	MYADM/PTPRC/CAV1	3
GO:0031664	regulation of lipopolysaccharide-mediated signaling pathway	3/567	25/18862	0.0380439	0.109015	0.0714655	CD36/LY96/LY86	3
GO:0032682	negative regulation of chemokine production	3/567	25/18862	0.0380439	0.109015	0.0714655	C1QTNF3/SIRPA/IL6	3
GO:0045745	positive regulation of G protein-coupled receptor signaling pathway	3/567	25/18862	0.0380439	0.109015	0.0714655	GRP/C3/KLK6	3
GO:0048641	regulation of skeletal muscle tissue development	3/567	25/18862	0.0380439	0.109015	0.0714655	MEGF10/TWIST1/TGFB1	3
GO:0051894	positive regulation of focal adhesion assembly	3/567	25/18862	0.0380439	0.109015	0.0714655	COL16A1/THY1/SFRP1	3
GO:0072202	cell differentiation involved in metanephros development	3/567	25/18862	0.0380439	0.109015	0.0714655	GREM1/BMP4/LIF	3
GO:1900120	regulation of receptor binding	3/567	25/18862	0.0380439	0.109015	0.0714655	LOX/HOXA3/MMP9	3
GO:1903798	regulation of production of miRNAs involved in gene silencing by miRNA	3/567	25/18862	0.0380439	0.109015	0.0714655	BMP4/TGFB1/IL6	3
GO:2000679	positive regulation of transcription regulatory region DNA binding	3/567	25/18862	0.0380439	0.109015	0.0714655	HAND2/TWIST1/TGFB1	3
GO:0032613	interleukin-10 production	5/567	62/18862	0.0383959	0.109884	0.0720349	TNFSF4/TYROBP/SASH3/IL6/TREM2	5
GO:0045604	regulation of epidermal cell differentiation	5/567	62/18862	0.0383959	0.109884	0.0720349	CTSK/SFRP4/BMP4/ERRFI1/ZFP36	5
GO:0055006	cardiac cell development	6/567	83/18862	0.0388046	0.110913	0.0727092	PDGFRB/RGS4/PDGFRA/ALPK2/BMP4/RGS2	6
GO:0060606	tube closure	6/567	83/18862	0.0388046	0.110913	0.0727092	SFRP2/CTHRC1/TWIST1/BMP4/TGFB1/SFRP1	6
GO:0002793	positive regulation of peptide secretion	9/567	151/18862	0.0389533	0.111267	0.0729414	C1QTNF3/TGFB3/GPR68/LRP1/SCT/GJA1/TGFB1/GRP/TREM2	9
GO:0052126	movement in host environment	10/567	175/18862	0.0390493	0.11147	0.0730748	ITGA5/LGALS1/AXL/ITGB5/ITGB1/ICAM1/SELPLG/CAV1/KRT6A/ANPEP	10
GO:0032620	interleukin-17 production	4/567	43/18862	0.0395963	0.112745	0.0739107	SPHK1/TNFSF4/TGFB1/IL6	4
GO:0034142	toll-like receptor 4 signaling pathway	4/567	43/18862	0.0395963	0.112745	0.0739107	CD14/LY96/ITGB2/TRIL	4
GO:0035094	response to nicotine	4/567	43/18862	0.0395963	0.112745	0.0739107	VCAM1/HMOX1/STAR/PPP1R1B	4
GO:2000273	positive regulation of signaling receptor activity	4/567	43/18862	0.0395963	0.112745	0.0739107	GREM1/ITGB1/ADRA2A/CCL2	4
GO:0045732	positive regulation of protein catabolic process	12/567	225/18862	0.0399056	0.113554	0.0744408	DACT1/NKD2/LRP1/DAB2/GJA1/LAPTM5/PLK2/MSN/ADRA2A/APOE/CAV1/TREM2	12
GO:0046879	hormone secretion	15/567	302/18862	0.0402449	0.114447	0.0750263	INHBA/C1QTNF3/GPR68/C1QTNF1/LRP1/SCT/GJA1/GRP/ADRA2A/LIF/SPP1/IL6/FOXA2/SFRP1/CCL5	15
GO:0006941	striated muscle contraction	10/567	176/18862	0.0403414	0.114577	0.0751111	KCNE4/PLN/TPM1/GJA1/RGS2/FLNA/CHRNA1/ADRA1B/CAV1/GJA5	10
GO:0048167	regulation of synaptic plasticity	10/567	176/18862	0.0403414	0.114577	0.0751111	LZTS1/CALB2/TSHZ3/EGR2/SCT/SORCS2/PLK2/TYROBP/STAR/APOE	10
GO:0043434	response to peptide hormone	20/567	435/18862	0.0403895	0.114641	0.0751532	SPARC/FBN1/COL1A1/RAB31/CXCL12/GJB2/PLN/EGR2/ENPP1/GJA1/RARRES2/ERRFI1/SOCS3/CYBB/ICAM1/STAR/EGR1/CAV1/IGFBP5/NR4A1	20
GO:0046847	filopodium assembly	5/567	63/18862	0.0407172	0.115442	0.0756785	TGFB3/DPYSL3/CCL21/FSCN1/SPEF1	5
GO:0030330	DNA damage response, signal transduction by p53 class mediator	7/567	106/18862	0.0407709	0.115442	0.0756785	SNAI2/HIC1/TWIST1/SNAI1/PLK2/RGCC/CDKN1A	7
GO:0048259	regulation of receptor-mediated endocytosis	7/567	106/18862	0.0407709	0.115442	0.0756785	SERPINE1/SFRP4/GREM1/DAB2/CCL21/CCL19/C3	7
GO:0046330	positive regulation of JNK cascade	6/567	84/18862	0.0407745	0.115442	0.0756785	GADD45B/RASSF2/SH3RF3/CCL21/CCL19/WNT7A	6
GO:0019724	B cell mediated immunity	12/567	226/18862	0.0410485	0.115834	0.0759351	TNFSF4/C1S/C1R/TGFB1/C1QB/C1QC/C1QA/PTPRC/FCER1G/FOXJ1/C3/IGLL5	12
GO:0071331	cellular response to hexose stimulus	8/567	129/18862	0.0410627	0.115834	0.0759351	SERPINF1/LGALS1/GPR68/LRP1/ADRA2A/ICAM1/STAR/FOXA2	8
GO:0002645	positive regulation of tolerance induction	2/567	11/18862	0.0414538	0.115834	0.0759351	TGFBR2/FOXJ1	2
GO:0019371	cyclooxygenase pathway	2/567	11/18862	0.0414538	0.115834	0.0759351	PTGIS/PTGDS	2
GO:0021554	optic nerve development	2/567	11/18862	0.0414538	0.115834	0.0759351	GLI3/LPAR1	2
GO:0030157	pancreatic juice secretion	2/567	11/18862	0.0414538	0.115834	0.0759351	AQP1/SCT	2
GO:0033625	positive regulation of integrin activation	2/567	11/18862	0.0414538	0.115834	0.0759351	PLEK/SKAP1	2
GO:0033690	positive regulation of osteoblast proliferation	2/567	11/18862	0.0414538	0.115834	0.0759351	CTHRC1/TMEM119	2
GO:0035457	cellular response to interferon-alpha	2/567	11/18862	0.0414538	0.115834	0.0759351	AXL/STAR	2
GO:0045060	negative thymic T cell selection	2/567	11/18862	0.0414538	0.115834	0.0759351	GLI3/PTPRC	2
GO:0046643	regulation of gamma-delta T cell activation	2/567	11/18862	0.0414538	0.115834	0.0759351	PTPRC/EGR3	2
GO:0048102	autophagic cell death	2/567	11/18862	0.0414538	0.115834	0.0759351	LAPTM5/TREM2	2
GO:0048680	positive regulation of axon regeneration	2/567	11/18862	0.0414538	0.115834	0.0759351	LRP1/FLNA	2
GO:0060900	embryonic camera-type eye formation	2/567	11/18862	0.0414538	0.115834	0.0759351	ALDH1A3/TWIST1	2
GO:0061299	retina vasculature morphogenesis in camera-type eye	2/567	11/18862	0.0414538	0.115834	0.0759351	COL4A1/CYP1B1	2
GO:0061314	Notch signaling involved in heart development	2/567	11/18862	0.0414538	0.115834	0.0759351	SNAI2/SNAI1	2
GO:0090178	regulation of establishment of planar polarity involved in neural tube closure	2/567	11/18862	0.0414538	0.115834	0.0759351	SFRP2/SFRP1	2
GO:1902474	positive regulation of protein localization to synapse	2/567	11/18862	0.0414538	0.115834	0.0759351	TYROBP/WNT7A	2
GO:1902563	regulation of neutrophil activation	2/567	11/18862	0.0414538	0.115834	0.0759351	ITGB2/PLA2G2A	2
GO:2000049	positive regulation of cell-cell adhesion mediated by cadherin	2/567	11/18862	0.0414538	0.115834	0.0759351	ADAM19/FOXA2	2
GO:2000644	regulation of receptor catabolic process	2/567	11/18862	0.0414538	0.115834	0.0759351	LAPTM5/APOE	2
GO:0000188	inactivation of MAPK activity	3/567	26/18862	0.0420749	0.116268	0.0762201	RGS4/DUSP1/CAV1	3
GO:0001945	lymph vessel development	3/567	26/18862	0.0420749	0.116268	0.0762201	PDPN/HEG1/TMEM204	3
GO:0002313	mature B cell differentiation involved in immune response	3/567	26/18862	0.0420749	0.116268	0.0762201	LGALS1/GPR183/IL6	3
GO:0002719	negative regulation of cytokine production involved in immune response	3/567	26/18862	0.0420749	0.116268	0.0762201	TGFB3/TGFB1/HMOX1	3
GO:0003156	regulation of animal organ formation	3/567	26/18862	0.0420749	0.116268	0.0762201	FGF1/SULF1/BMP4	3
GO:0006706	steroid catabolic process	3/567	26/18862	0.0420749	0.116268	0.0762201	HSD17B6/SPP1/APOE	3
GO:0006972	hyperosmotic response	3/567	26/18862	0.0420749	0.116268	0.0762201	AQP1/ERRFI1/SST	3
GO:0010460	positive regulation of heart rate	3/567	26/18862	0.0420749	0.116268	0.0762201	RGS4/TPM1/ADRA1B	3
GO:0010464	regulation of mesenchymal cell proliferation	3/567	26/18862	0.0420749	0.116268	0.0762201	PRRX1/BMP4/TGFBR2	3
GO:0010894	negative regulation of steroid biosynthetic process	3/567	26/18862	0.0420749	0.116268	0.0762201	SNAI2/SNAI1/APOE	3
GO:0021952	central nervous system projection neuron axonogenesis	3/567	26/18862	0.0420749	0.116268	0.0762201	CDH11/SLIT2/EPHB3	3
GO:0034114	regulation of heterotypic cell-cell adhesion	3/567	26/18862	0.0420749	0.116268	0.0762201	THY1/MYADM/SKAP1	3
GO:0042403	thyroid hormone metabolic process	3/567	26/18862	0.0420749	0.116268	0.0762201	CTSK/DIO2/HPN	3
GO:0045830	positive regulation of isotype switching	3/567	26/18862	0.0420749	0.116268	0.0762201	TNFSF4/TGFB1/PTPRC	3
GO:0051953	negative regulation of amine transport	3/567	26/18862	0.0420749	0.116268	0.0762201	RGS4/RGS2/ADRA2A	3
GO:0070920	regulation of production of small RNA involved in gene silencing by RNA	3/567	26/18862	0.0420749	0.116268	0.0762201	BMP4/TGFB1/IL6	3
GO:0071880	adenylate cyclase-activating adrenergic receptor signaling pathway	3/567	26/18862	0.0420749	0.116268	0.0762201	PLN/ADRA2A/ADRA1B	3
GO:2000810	regulation of bicellular tight junction assembly	3/567	26/18862	0.0420749	0.116268	0.0762201	SNAI2/GJA1/SNAI1	3
GO:0002526	acute inflammatory response	7/567	107/18862	0.0425465	0.117033	0.0767211	FN1/VCAM1/TNFSF4/CD163/ICAM1/IL6/C3	7
GO:0046632	alpha-beta T cell differentiation	7/567	107/18862	0.0425465	0.117033	0.0767211	TNFSF4/TGFBR2/GLI3/GPR183/CCL19/SASH3/IL6	7
GO:2000278	regulation of DNA biosynthetic process	7/567	107/18862	0.0425465	0.117033	0.0767211	PDGFRB/GREM1/SMOC2/GJA1/DUSP1/RGCC/CDKN1A	7
GO:0010677	negative regulation of cellular carbohydrate metabolic process	4/567	44/18862	0.0425597	0.117033	0.0767211	C1QTNF3/ENPP1/PLEK/FOXA2	4
GO:0010761	fibroblast migration	4/567	44/18862	0.0425597	0.117033	0.0767211	THBS1/DDR2/TGFB1/ITGB1	4
GO:0045124	regulation of bone resorption	4/567	44/18862	0.0425597	0.117033	0.0767211	TMEM119/CSF1R/SPP1/IL6	4
GO:0046427	positive regulation of receptor signaling pathway via JAK-STAT	4/567	44/18862	0.0425597	0.117033	0.0767211	F2R/CYP1B1/IL6/CCL5	4
GO:0055010	ventricular cardiac muscle tissue morphogenesis	4/567	44/18862	0.0425597	0.117033	0.0767211	COL11A1/HEG1/TPM1/TGFB1	4
GO:0071326	cellular response to monosaccharide stimulus	8/567	130/18862	0.0426585	0.117233	0.0768522	SERPINF1/LGALS1/GPR68/LRP1/ADRA2A/ICAM1/STAR/FOXA2	8
GO:0042509	regulation of tyrosine phosphorylation of STAT protein	6/567	85/18862	0.0428065	0.117567	0.0770718	CSF1R/LIF/SOCS3/IL6/CAV1/CCL5	6
GO:0072089	stem cell proliferation	5/567	64/18862	0.0431219	0.118361	0.0775922	SFRP2/GJA1/FBLN1/PIM1/PTPRC	5
GO:0050708	regulation of protein secretion	14/567	279/18862	0.0432427	0.118589	0.0777417	C1QTNF3/TGFB3/GPR68/LRP1/F2R/GJA1/TGFB1/ADRA2A/IL6/APOE/FOXA2/TREM2/SFRP1/CCL5	14
GO:1905039	carboxylic acid transmembrane transport	9/567	154/18862	0.0432577	0.118589	0.0777417	THBS1/PDPN/RGS4/CD36/ACSL1/RGS2/ITGB1/FOLR2/SLC38A5	9
GO:0007224	smoothened signaling pathway	8/567	131/18862	0.0442947	0.121358	0.0795568	PRRX1/GAS1/ENPP1/GLIS2/TGFBR2/ROR2/GLI3/SFRP1	8
GO:1903825	organic acid transmembrane transport	9/567	155/18862	0.0447607	0.12256	0.0803448	THBS1/PDPN/RGS4/CD36/ACSL1/RGS2/ITGB1/FOLR2/SLC38A5	9
GO:1901379	regulation of potassium ion transmembrane transport	6/567	86/18862	0.0449009	0.12287	0.0805476	KCNE4/RGS4/FLNA/ITGB1/CAV1/TREM2	6
GO:0002449	lymphocyte mediated immunity	17/567	360/18862	0.0453725	0.124084	0.0813439	TNFSF4/IL7R/C1S/C1R/TGFB1/C1QB/C1QC/HAVCR2/C1QA/PTPRC/FCER1G/ICAM1/SASH3/IL6/FOXJ1/C3/IGLL5	17
GO:0002707	negative regulation of lymphocyte mediated immunity	4/567	45/18862	0.0456447	0.124375	0.0815344	IL7R/HAVCR2/PTPRC/FOXJ1	4
GO:0032924	activin receptor signaling pathway	4/567	45/18862	0.0456447	0.124375	0.0815344	INHBA/FSTL3/TGFBR2/FST	4
GO:0048512	circadian behavior	4/567	45/18862	0.0456447	0.124375	0.0815344	GPR176/STAR/EGR1/PTGDS	4
GO:0048538	thymus development	4/567	45/18862	0.0456447	0.124375	0.0815344	HAND2/MAFB/HOXA3/EPHB3	4
GO:0060986	endocrine hormone secretion	4/567	45/18862	0.0456447	0.124375	0.0815344	INHBA/C1QTNF3/C1QTNF1/GJA1	4
GO:0090102	cochlea development	4/567	45/18862	0.0456447	0.124375	0.0815344	CTHRC1/DCHS1/PVALB/HPN	4
GO:0051402	neuron apoptotic process	12/567	230/18862	0.045849	0.124856	0.0818497	TGFB3/LRP1/F2R/AXL/C5AR1/UNC5B/HMOX1/TYROBP/STAR/CCL2/APOE/FOXQ1	12
GO:1902414	protein localization to cell junction	7/567	109/18862	0.046246	0.125657	0.0823751	HEG1/JAM3/PECAM1/FLNA/GPC6/TYROBP/WNT7A	7
GO:0002455	humoral immune response mediated by circulating immunoglobulin	9/567	156/18862	0.0462982	0.125657	0.0823751	C1S/C1R/C1QB/C1QC/C1QA/PTPRC/FOXJ1/C3/IGLL5	9
GO:0002825	regulation of T-helper 1 type immune response	3/567	27/18862	0.046311	0.125657	0.0823751	TNFSF4/HAVCR2/CCL19	3
GO:0010818	T cell chemotaxis	3/567	27/18862	0.046311	0.125657	0.0823751	CCL21/GPR183/CCL5	3
GO:0060441	epithelial tube branching involved in lung morphogenesis	3/567	27/18862	0.046311	0.125657	0.0823751	BMP4/TNC/HOXA5	3
GO:1902473	regulation of protein localization to synapse	3/567	27/18862	0.046311	0.125657	0.0823751	GPC6/TYROBP/WNT7A	3
GO:0043297	apical junction assembly	6/567	87/18862	0.0470583	0.127531	0.0836034	SNAI2/PECAM1/GJA1/SNAI1/CLDN11/CLDN16	6
GO:0150104	transport across blood-brain barrier	6/567	87/18862	0.0470583	0.127531	0.0836034	LRP1/CD36/SLC2A3/SLCO2B1/SLC38A5/APOE	6
GO:0032409	regulation of transporter activity	14/567	283/18862	0.0476839	0.129149	0.0846639	KCNE4/PLN/GEM/TWIST1/PKD2/GJA1/ITGB1/PIM1/ADRA2A/CCL2/MMP9/CAV1/TREM2/FXYD3	14
GO:0002224	toll-like receptor signaling pathway	9/567	157/18862	0.0478704	0.129498	0.0848928	CTSK/COLEC12/CD36/CD14/LY96/ITGB2/HAVCR2/TRIL/CAV1	9
GO:0002706	regulation of lymphocyte mediated immunity	9/567	157/18862	0.0478704	0.129498	0.0848928	TNFSF4/IL7R/TGFB1/HAVCR2/PTPRC/SASH3/IL6/FOXJ1/C3	9
GO:0032715	negative regulation of interleukin-6 production	5/567	66/18862	0.0481822	0.129731	0.0850458	C1QTNF3/KLF2/SIRPA/HAVCR2/FOXJ1	5
GO:0061515	myeloid cell development	5/567	66/18862	0.0481822	0.129731	0.0850458	FBN1/GPR68/KLF2/EVI2B/TYROBP	5
GO:0001867	complement activation, lectin pathway	2/567	12/18862	0.0487738	0.129731	0.0850458	MFAP4/COLEC11	2
GO:0006069	ethanol oxidation	2/567	12/18862	0.0487738	0.129731	0.0850458	ADH1B/ALDH1B1	2
GO:0010454	negative regulation of cell fate commitment	2/567	12/18862	0.0487738	0.129731	0.0850458	SFRP2/SPDEF	2
GO:0014831	gastro-intestinal system smooth muscle contraction	2/567	12/18862	0.0487738	0.129731	0.0850458	SULF1/SULF2	2
GO:0032352	positive regulation of hormone metabolic process	2/567	12/18862	0.0487738	0.129731	0.0850458	EGR1/HPN	2
GO:0032926	negative regulation of activin receptor signaling pathway	2/567	12/18862	0.0487738	0.129731	0.0850458	FSTL3/FST	2
GO:0042492	gamma-delta T cell differentiation	2/567	12/18862	0.0487738	0.129731	0.0850458	PTPRC/EGR3	2
GO:0043380	regulation of memory T cell differentiation	2/567	12/18862	0.0487738	0.129731	0.0850458	TNFSF4/FGL2	2
GO:0043383	negative T cell selection	2/567	12/18862	0.0487738	0.129731	0.0850458	GLI3/PTPRC	2
GO:0044650	adhesion of symbiont to host cell	2/567	12/18862	0.0487738	0.129731	0.0850458	LRRC15/ICAM1	2
GO:0048548	regulation of pinocytosis	2/567	12/18862	0.0487738	0.129731	0.0850458	AXL/CAV1	2
GO:0048934	peripheral nervous system neuron differentiation	2/567	12/18862	0.0487738	0.129731	0.0850458	ETV1/HAND2	2
GO:0048935	peripheral nervous system neuron development	2/567	12/18862	0.0487738	0.129731	0.0850458	ETV1/HAND2	2
GO:0051639	actin filament network formation	2/567	12/18862	0.0487738	0.129731	0.0850458	ACTN1/PLS3	2
GO:0051956	negative regulation of amino acid transport	2/567	12/18862	0.0487738	0.129731	0.0850458	RGS4/RGS2	2
GO:0060442	branching involved in prostate gland morphogenesis	2/567	12/18862	0.0487738	0.129731	0.0850458	BMP4/SFRP1	2
GO:0060456	positive regulation of digestive system process	2/567	12/18862	0.0487738	0.129731	0.0850458	AQP1/SCT	2
GO:0060601	lateral sprouting from an epithelium	2/567	12/18862	0.0487738	0.129731	0.0850458	SULF1/BMP4	2
GO:0060670	branching involved in labyrinthine layer morphogenesis	2/567	12/18862	0.0487738	0.129731	0.0850458	SOCS3/RSPO3	2
GO:0061052	negative regulation of cell growth involved in cardiac muscle cell development	2/567	12/18862	0.0487738	0.129731	0.0850458	RGS4/RGS2	2
GO:0061517	macrophage proliferation	2/567	12/18862	0.0487738	0.129731	0.0850458	CSF1R/TREM2	2
GO:0070278	extracellular matrix constituent secretion	2/567	12/18862	0.0487738	0.129731	0.0850458	CREB3L1/RGCC	2
GO:0070493	thrombin-activated receptor signaling pathway	2/567	12/18862	0.0487738	0.129731	0.0850458	F2R/PLEK	2
GO:0070572	positive regulation of neuron projection regeneration	2/567	12/18862	0.0487738	0.129731	0.0850458	LRP1/FLNA	2
GO:0071481	cellular response to X-ray	2/567	12/18862	0.0487738	0.129731	0.0850458	SFRP2/SFRP1	2
GO:1900272	negative regulation of long-term synaptic potentiation	2/567	12/18862	0.0487738	0.129731	0.0850458	TYROBP/APOE	2
GO:0050873	brown fat cell differentiation	4/567	46/18862	0.0488512	0.129731	0.0850458	FABP4/DIO2/RGS2/PIM1	4
GO:0050919	negative chemotaxis	4/567	46/18862	0.0488512	0.129731	0.0850458	SEMA3C/NRP2/SLIT2/SLIT3	4
GO:0051489	regulation of filopodium assembly	4/567	46/18862	0.0488512	0.129731	0.0850458	TGFB3/DPYSL3/CCL21/FSCN1	4
GO:0007260	tyrosine phosphorylation of STAT protein	6/567	88/18862	0.0492787	0.130635	0.0856383	CSF1R/LIF/SOCS3/IL6/CAV1/CCL5	6
GO:0014020	primary neural tube formation	6/567	88/18862	0.0492787	0.130635	0.0856383	SFRP2/CTHRC1/TWIST1/BMP4/TGFB1/SFRP1	6
GO:0034644	cellular response to UV	6/567	88/18862	0.0492787	0.130635	0.0856383	MMP2/AQP1/MFAP4/CDKN1A/MMP9/MMP1	6
GO:0014902	myotube differentiation	7/567	111/18862	0.0501452	0.132854	0.0870928	ADAM12/MMP14/EHD2/TMEM119/MYH9/CD53/CXCL9	7
GO:0007265	Ras protein signal transduction	16/567	338/18862	0.050184	0.132878	0.0871088	COL3A1/COL1A2/PDGFRB/PDPN/TIMP2/HEG1/F2R/LPAR1/PLK2/ADRA2A/AIF1/ARHGDIB/CDC42EP1/CDKN1A/APOE/CDC42EP5	16
GO:0002507	tolerance induction	3/567	28/18862	0.0507491	0.13351	0.0875231	TGFBR2/HAVCR2/FOXJ1	3
GO:0010884	positive regulation of lipid storage	3/567	28/18862	0.0507491	0.13351	0.0875231	CD36/MSR1/C3	3
GO:0018146	keratan sulfate biosynthetic process	3/567	28/18862	0.0507491	0.13351	0.0875231	LUM/OMD/OGN	3
GO:0044331	cell-cell adhesion mediated by cadherin	3/567	28/18862	0.0507491	0.13351	0.0875231	ADAM19/RGCC/FOXA2	3
GO:0072376	protein activation cascade	3/567	28/18862	0.0507491	0.13351	0.0875231	FN1/F13A1/FBLN1	3
GO:0072378	blood coagulation, fibrin clot formation	3/567	28/18862	0.0507491	0.13351	0.0875231	FN1/F13A1/FBLN1	3
GO:0086011	membrane repolarization during action potential	3/567	28/18862	0.0507491	0.13351	0.0875231	KCNE4/FLNA/CAV1	3
GO:1902547	regulation of cellular response to vascular endothelial growth factor stimulus	3/567	28/18862	0.0507491	0.13351	0.0875231	ADAMTS12/DCN/SMOC2	3
GO:1903671	negative regulation of sprouting angiogenesis	3/567	28/18862	0.0507491	0.13351	0.0875231	THBS1/CREB3L1/KLF2	3
GO:0009914	hormone transport	15/567	312/18862	0.0508154	0.13351	0.0875231	INHBA/C1QTNF3/GPR68/C1QTNF1/LRP1/SCT/GJA1/GRP/ADRA2A/LIF/SPP1/IL6/FOXA2/SFRP1/CCL5	15
GO:0002637	regulation of immunoglobulin production	5/567	67/18862	0.0508384	0.13351	0.0875231	TNFSF4/TGFB1/PTPRC/SASH3/IL6	5
GO:0034394	protein localization to cell surface	5/567	67/18862	0.0508384	0.13351	0.0875231	FGF7/JAM3/FLNA/TYROBP/FBLN5	5
GO:0046637	regulation of alpha-beta T cell differentiation	5/567	67/18862	0.0508384	0.13351	0.0875231	TNFSF4/TGFBR2/GLI3/CCL19/SASH3	5
GO:1904377	positive regulation of protein localization to cell periphery	5/567	67/18862	0.0508384	0.13351	0.0875231	NKD2/LRP1/ITGB1/TREM2/AGR2	5
GO:0051100	negative regulation of binding	9/567	159/18862	0.0511201	0.134093	0.0879054	DACT1/PLN/HAND2/DAB2/MDFI/HMOX1/CDKN1A/CAV1/ID1	9
GO:0051147	regulation of muscle cell differentiation	9/567	159/18862	0.0511201	0.134093	0.0879054	MMP14/RGS4/MEGF10/GREM1/TMEM119/BMP4/TGFB1/RGS2/EFEMP2	9
GO:1904707	positive regulation of vascular associated smooth muscle cell proliferation	4/567	47/18862	0.0521788	0.136791	0.0896735	MMP2/GJA1/MMP9/IGFBP5	4
GO:0051048	negative regulation of secretion	9/567	160/18862	0.052798	0.138333	0.0906849	INHBA/F2R/SCT/GJA1/ADRA2A/HMOX1/LIF/APOE/SFRP1	9
GO:0034754	cellular hormone metabolic process	8/567	136/18862	0.0530927	0.139024	0.0911378	PDGFRA/ALDH1A3/HSD17B6/ADH1B/CYP1B1/SPP1/STAR/EGR1	8
GO:0030307	positive regulation of cell growth	9/567	161/18862	0.0545115	0.142574	0.0934646	FN1/SFRP2/MMP14/CXCL12/SPHK1/LRP1/SFRP1/LPAR3/HPN	9
GO:0098739	import across plasma membrane	9/567	161/18862	0.0545115	0.142574	0.0934646	THBS1/RGS4/SLC12A8/CD36/ACSL1/RGS2/SLC2A3/ITGB1/FOLR2	9
GO:0007219	Notch signaling pathway	10/567	186/18862	0.0548956	0.143324	0.0939567	SNAI2/POSTN/MMP14/PLN/CNTN1/TGFBR2/CFD/SNAI1/PLXND1/DLK1	10
GO:0001773	myeloid dendritic cell activation	3/567	29/18862	0.0553854	0.143324	0.0939567	TGFBR2/HAVCR2/SPI1	3
GO:0006884	cell volume homeostasis	3/567	29/18862	0.0553854	0.143324	0.0939567	SLC12A8/AQP1/SCT	3
GO:0014072	response to isoquinoline alkaloid	3/567	29/18862	0.0553854	0.143324	0.0939567	RGS4/FOSB/PPP1R1B	3
GO:0030511	positive regulation of transforming growth factor beta receptor signaling pathway	3/567	29/18862	0.0553854	0.143324	0.0939567	THBS1/TGFB1I1/DAB2	3
GO:0035115	embryonic forelimb morphogenesis	3/567	29/18862	0.0553854	0.143324	0.0939567	TWIST1/OSR2/WNT7A	3
GO:0043032	positive regulation of macrophage activation	3/567	29/18862	0.0553854	0.143324	0.0939567	THBS1/HAVCR2/TREM2	3
GO:0043278	response to morphine	3/567	29/18862	0.0553854	0.143324	0.0939567	RGS4/FOSB/PPP1R1B	3
GO:0045939	negative regulation of steroid metabolic process	3/567	29/18862	0.0553854	0.143324	0.0939567	SNAI2/SNAI1/APOE	3
GO:0045940	positive regulation of steroid metabolic process	3/567	29/18862	0.0553854	0.143324	0.0939567	FGF1/STAR/APOE	3
GO:0048679	regulation of axon regeneration	3/567	29/18862	0.0553854	0.143324	0.0939567	LRP1/FLNA/SPP1	3
GO:0060055	angiogenesis involved in wound healing	3/567	29/18862	0.0553854	0.143324	0.0939567	SERPINE1/SMOC2/ETS1	3
GO:0060914	heart formation	3/567	29/18862	0.0553854	0.143324	0.0939567	HAND2/BMP4/PIM1	3
GO:0070723	response to cholesterol	3/567	29/18862	0.0553854	0.143324	0.0939567	INHBA/TGFBR2/TGFB1	3
GO:1901380	negative regulation of potassium ion transmembrane transport	3/567	29/18862	0.0553854	0.143324	0.0939567	KCNE4/RGS4/CAV1	3
GO:1903846	positive regulation of cellular response to transforming growth factor beta stimulus	3/567	29/18862	0.0553854	0.143324	0.0939567	THBS1/TGFB1I1/DAB2	3
GO:0001838	embryonic epithelial tube formation	7/567	114/18862	0.0563734	0.143324	0.0939567	SFRP2/CTHRC1/GREM1/TWIST1/BMP4/TGFB1/SFRP1	7
GO:0010633	negative regulation of epithelial cell migration	7/567	114/18862	0.0563734	0.143324	0.0939567	DCN/THBS1/SERPINF1/TGFB1/SLIT2/RGCC/APOE	7
GO:0014823	response to activity	5/567	69/18862	0.0564034	0.143324	0.0939567	POSTN/COL4A2/RARRES2/IL6/STAR	5
GO:0042531	positive regulation of tyrosine phosphorylation of STAT protein	5/567	69/18862	0.0564034	0.143324	0.0939567	CSF1R/LIF/SOCS3/IL6/CCL5	5
GO:0045682	regulation of epidermis development	5/567	69/18862	0.0564034	0.143324	0.0939567	CTSK/SFRP4/BMP4/ERRFI1/ZFP36	5
GO:0001886	endothelial cell morphogenesis	2/567	13/18862	0.05652	0.143324	0.0939567	HEG1/COL15A1	2
GO:0002679	respiratory burst involved in defense response	2/567	13/18862	0.05652	0.143324	0.0939567	HCK/SLAMF8	2
GO:0002921	negative regulation of humoral immune response	2/567	13/18862	0.05652	0.143324	0.0939567	VSIG4/FOXJ1	2
GO:0002923	regulation of humoral immune response mediated by circulating immunoglobulin	2/567	13/18862	0.05652	0.143324	0.0939567	PTPRC/FOXJ1	2
GO:0007183	SMAD protein complex assembly	2/567	13/18862	0.05652	0.143324	0.0939567	PMEPA1/TGFB1	2
GO:0007512	adult heart development	2/567	13/18862	0.05652	0.143324	0.0939567	APLNR/HAND2	2
GO:0009125	nucleoside monophosphate catabolic process	2/567	13/18862	0.05652	0.143324	0.0939567	NT5E/TYMP	2
GO:0014745	negative regulation of muscle adaptation	2/567	13/18862	0.05652	0.143324	0.0939567	ERRFI1/IGFBP5	2
GO:0016322	neuron remodeling	2/567	13/18862	0.05652	0.143324	0.0939567	C1QA/C3	2
GO:0019336	phenol-containing compound catabolic process	2/567	13/18862	0.05652	0.143324	0.0939567	MOXD1/DIO2	2
GO:0032274	gonadotropin secretion	2/567	13/18862	0.05652	0.143324	0.0939567	INHBA/GJA1	2
GO:0032354	response to follicle-stimulating hormone	2/567	13/18862	0.05652	0.143324	0.0939567	INHBA/STAR	2
GO:0042362	fat-soluble vitamin biosynthetic process	2/567	13/18862	0.05652	0.143324	0.0939567	SNAI2/SNAI1	2
GO:0042415	norepinephrine metabolic process	2/567	13/18862	0.05652	0.143324	0.0939567	MOXD1/HAND2	2
GO:0043379	memory T cell differentiation	2/567	13/18862	0.05652	0.143324	0.0939567	TNFSF4/FGL2	2
GO:0043568	positive regulation of insulin-like growth factor receptor signaling pathway	2/567	13/18862	0.05652	0.143324	0.0939567	IGFBP4/IGFBP5	2
GO:0050872	white fat cell differentiation	2/567	13/18862	0.05652	0.143324	0.0939567	PDGFRA/FABP4	2
GO:0055062	phosphate ion homeostasis	2/567	13/18862	0.05652	0.143324	0.0939567	SFRP4/ENPP1	2
GO:0060841	venous blood vessel development	2/567	13/18862	0.05652	0.143324	0.0939567	HEG1/SEMA3C	2
GO:0061043	regulation of vascular wound healing	2/567	13/18862	0.05652	0.143324	0.0939567	SERPINE1/SMOC2	2
GO:0070307	lens fiber cell development	2/567	13/18862	0.05652	0.143324	0.0939567	VIM/WNT7A	2
GO:0070486	leukocyte aggregation	2/567	13/18862	0.05652	0.143324	0.0939567	HAS2/MSN	2
GO:0071635	negative regulation of transforming growth factor beta production	2/567	13/18862	0.05652	0.143324	0.0939567	FN1/TYROBP	2
GO:0072176	nephric duct development	2/567	13/18862	0.05652	0.143324	0.0939567	PKD2/BMP4	2
GO:0072310	glomerular epithelial cell development	2/567	13/18862	0.05652	0.143324	0.0939567	BMP4/FOXJ1	2
GO:0072506	trivalent inorganic anion homeostasis	2/567	13/18862	0.05652	0.143324	0.0939567	SFRP4/ENPP1	2
GO:1902285	semaphorin-plexin signaling pathway involved in neuron projection guidance	2/567	13/18862	0.05652	0.143324	0.0939567	PLXND1/NRP2	2
GO:1902947	regulation of tau-protein kinase activity	2/567	13/18862	0.05652	0.143324	0.0939567	C5AR1/EGR1	2
GO:1903236	regulation of leukocyte tethering or rolling	2/567	13/18862	0.05652	0.143324	0.0939567	CXCL12/CCL21	2
GO:1903651	positive regulation of cytoplasmic transport	2/567	13/18862	0.05652	0.143324	0.0939567	DAB2/MSN	2
GO:1903977	positive regulation of glial cell migration	2/567	13/18862	0.05652	0.143324	0.0939567	LRP1/TREM2	2
GO:1904995	negative regulation of leukocyte adhesion to vascular endothelial cell	2/567	13/18862	0.05652	0.143324	0.0939567	CXCL12/CCL21	2
GO:2001198	regulation of dendritic cell differentiation	2/567	13/18862	0.05652	0.143324	0.0939567	TMEM176B/TMEM176A	2
GO:0007569	cell aging	7/567	115/18862	0.0585514	0.148392	0.0972788	SERPINE1/NUAK1/TWIST1/PLK2/ICAM1/SPI1/CDKN1A	7
GO:0055017	cardiac muscle tissue growth	6/567	92/18862	0.0587967	0.14893	0.0976313	RGS4/HEG1/TGFBR2/GJA1/RGS2/PIM1	6
GO:1903531	negative regulation of secretion by cell	8/567	139/18862	0.0588735	0.14904	0.0977038	INHBA/F2R/GJA1/ADRA2A/HMOX1/LIF/APOE/SFRP1	8
GO:0021879	forebrain neuron differentiation	4/567	49/18862	0.0591947	0.149601	0.0980712	INHBA/CSF1R/NRP2/SLIT2	4
GO:0050982	detection of mechanical stimulus	4/567	49/18862	0.0591947	0.149601	0.0980712	COL11A1/CXCL12/PKD2/HPN	4
GO:0070231	T cell apoptotic process	4/567	49/18862	0.0591947	0.149601	0.0980712	IL7R/BMP4/GLI3/CCL5	4
GO:0055021	regulation of cardiac muscle tissue growth	5/567	70/18862	0.0593121	0.149813	0.0982105	RGS4/TGFBR2/GJA1/RGS2/PIM1	5
GO:0002828	regulation of type 2 immune response	3/567	30/18862	0.060216	0.151162	0.0990947	ECM1/TNFSF4/IL6	3
GO:0008045	motor neuron axon guidance	3/567	30/18862	0.060216	0.151162	0.0990947	EGR2/CHN1/SLIT2	3
GO:0010800	positive regulation of peptidyl-threonine phosphorylation	3/567	30/18862	0.060216	0.151162	0.0990947	SPHK1/TGFB1/CEMIP	3
GO:0046685	response to arsenic-containing substance	3/567	30/18862	0.060216	0.151162	0.0990947	SERPINF1/HMOX1/CDKN1A	3
GO:0051968	positive regulation of synaptic transmission, glutamatergic	3/567	30/18862	0.060216	0.151162	0.0990947	TSHZ3/ROR2/CCL2	3
GO:0060674	placenta blood vessel development	3/567	30/18862	0.060216	0.151162	0.0990947	PKD2/SOCS3/JUNB	3
GO:0070102	interleukin-6-mediated signaling pathway	3/567	30/18862	0.060216	0.151162	0.0990947	SOCS3/SPI1/IL6	3
GO:0070528	protein kinase C signaling	3/567	30/18862	0.060216	0.151162	0.0990947	FIBIN/MYADM/PLEK	3
GO:0090183	regulation of kidney development	3/567	30/18862	0.060216	0.151162	0.0990947	GREM1/BMP4/BASP1	3
GO:0150117	positive regulation of cell-substrate junction organization	3/567	30/18862	0.060216	0.151162	0.0990947	COL16A1/THY1/SFRP1	3
GO:1905476	negative regulation of protein localization to membrane	3/567	30/18862	0.060216	0.151162	0.0990947	LRRC15/DAB2/TGFB1	3
GO:0035148	tube formation	8/567	140/18862	0.0608853	0.152757	0.10014	SFRP2/CTHRC1/GREM1/TWIST1/BMP4/TGFB1/TGM2/SFRP1	8
GO:0006694	steroid biosynthetic process	10/567	190/18862	0.0615765	0.154405	0.101221	SNAI2/FGF1/HSD17B6/CH25H/SNAI1/IGFBP7/STAR/EGR1/APOE/SCD	10
GO:0014743	regulation of muscle hypertrophy	5/567	71/18862	0.0623049	0.156057	0.102304	RGS4/HAND2/RGS2/ERRFI1/IGFBP5	5
GO:0032720	negative regulation of tumor necrosis factor production	5/567	71/18862	0.0623049	0.156057	0.102304	AXL/TWIST1/SIRPA/HAVCR2/TREM2	5
GO:0003229	ventricular cardiac muscle tissue development	4/567	50/18862	0.0628816	0.156999	0.102922	COL11A1/HEG1/TPM1/TGFB1	4
GO:0022029	telencephalon cell migration	4/567	50/18862	0.0628816	0.156999	0.102922	CXCL12/LAMB1/GLI3/SLIT2	4
GO:0099172	presynapse organization	4/567	50/18862	0.0628816	0.156999	0.102922	FZD1/C5AR1/GPC6/WNT7A	4
GO:1902001	fatty acid transmembrane transport	4/567	50/18862	0.0628816	0.156999	0.102922	THBS1/CD36/ACSL1/ITGB1	4
GO:1904036	negative regulation of epithelial cell apoptotic process	4/567	50/18862	0.0628816	0.156999	0.102922	SERPINE1/SCG2/HMOX1/ICAM1	4
GO:1903829	positive regulation of cellular protein localization	14/567	295/18862	0.0628906	0.156999	0.102922	NKD2/LRP1/GLIS2/TGFB1/GLI3/FLNA/ITGB1/MSN/ITGB2/LIF/CEMIP/TYROBP/TREM2/AGR2	14
GO:0048469	cell maturation	9/567	166/18862	0.0636191	0.15873	0.104056	KLF2/AXL/CCL21/C1QA/CCL19/ROPN1L/CDKN1A/HOXA5/C3	9
GO:0010769	regulation of cell morphogenesis involved in differentiation	6/567	94/18862	0.0639393	0.159441	0.104522	POSTN/PDPN/HAS2/FBLN1/MYADM/FLNA	6
GO:0003214	cardiac left ventricle morphogenesis	2/567	14/18862	0.0646601	0.159644	0.104655	SFRP2/TGFBR2	2
GO:0003413	chondrocyte differentiation involved in endochondral bone morphogenesis	2/567	14/18862	0.0646601	0.159644	0.104655	SERPINH1/TGFBR2	2
GO:0010771	negative regulation of cell morphogenesis involved in differentiation	2/567	14/18862	0.0646601	0.159644	0.104655	POSTN/FBLN1	2
GO:0021783	preganglionic parasympathetic fiber development	2/567	14/18862	0.0646601	0.159644	0.104655	EGR2/NRP2	2
GO:0034356	NAD biosynthesis via nicotinamide riboside salvage pathway	2/567	14/18862	0.0646601	0.159644	0.104655	PTGIS/NNMT	2
GO:0035358	regulation of peroxisome proliferator activated receptor signaling pathway	2/567	14/18862	0.0646601	0.159644	0.104655	PTGIS/TWIST1	2
GO:0035437	maintenance of protein localization in endoplasmic reticulum	2/567	14/18862	0.0646601	0.159644	0.104655	GJA1/KDELR3	2
GO:0043922	negative regulation by host of viral transcription	2/567	14/18862	0.0646601	0.159644	0.104655	CCL4/CCL5	2
GO:0044794	positive regulation by host of viral process	2/567	14/18862	0.0646601	0.159644	0.104655	CSF1R/APOE	2
GO:0045217	cell-cell junction maintenance	2/567	14/18862	0.0646601	0.159644	0.104655	F2R/CSF1R	2
GO:0050910	detection of mechanical stimulus involved in sensory perception of sound	2/567	14/18862	0.0646601	0.159644	0.104655	COL11A1/HPN	2
GO:0050930	induction of positive chemotaxis	2/567	14/18862	0.0646601	0.159644	0.104655	SCG2/CXCL12	2
GO:0060004	reflex	2/567	14/18862	0.0646601	0.159644	0.104655	ALDH1A3/HPN	2
GO:0071474	cellular hyperosmotic response	2/567	14/18862	0.0646601	0.159644	0.104655	AQP1/ERRFI1	2
GO:0072498	embryonic skeletal joint development	2/567	14/18862	0.0646601	0.159644	0.104655	BMP4/OSR2	2
GO:0072672	neutrophil extravasation	2/567	14/18862	0.0646601	0.159644	0.104655	PECAM1/CD99	2
GO:0090715	immunological memory formation process	2/567	14/18862	0.0646601	0.159644	0.104655	TNFSF4/FGL2	2
GO:1900025	negative regulation of substrate adhesion-dependent cell spreading	2/567	14/18862	0.0646601	0.159644	0.104655	POSTN/FBLN1	2
GO:0019730	antimicrobial humoral response	8/567	142/18862	0.0650369	0.160188	0.105012	CXCL14/RARRES2/COLEC11/LYZ/RNASE6/PLA2G2A/KRT6A/CXCL9	8
GO:0003382	epithelial cell morphogenesis	3/567	31/18862	0.0652366	0.160188	0.105012	PALLD/HEG1/COL15A1	3
GO:0030431	sleep	3/567	31/18862	0.0652366	0.160188	0.105012	STAR/FOS/PTGDS	3
GO:0032373	positive regulation of sterol transport	3/567	31/18862	0.0652366	0.160188	0.105012	LRP1/APOE/CAV1	3
GO:0032376	positive regulation of cholesterol transport	3/567	31/18862	0.0652366	0.160188	0.105012	LRP1/APOE/CAV1	3
GO:0045879	negative regulation of smoothened signaling pathway	3/567	31/18862	0.0652366	0.160188	0.105012	ENPP1/GLIS2/GLI3	3
GO:0051955	regulation of amino acid transport	3/567	31/18862	0.0652366	0.160188	0.105012	RGS4/RGS2/ITGB1	3
GO:0070229	negative regulation of lymphocyte apoptotic process	3/567	31/18862	0.0652366	0.160188	0.105012	IL7R/BMP4/CCL5	3
GO:0070306	lens fiber cell differentiation	3/567	31/18862	0.0652366	0.160188	0.105012	MAF/VIM/WNT7A	3
GO:1901797	negative regulation of signal transduction by p53 class mediator	3/567	31/18862	0.0652366	0.160188	0.105012	SNAI2/TWIST1/SNAI1	3
GO:0043154	negative regulation of cysteine-type endopeptidase activity involved in apoptotic process	5/567	72/18862	0.0653815	0.160456	0.105187	THBS1/SFRP2/AQP1/PLAUR/MMP9	5
GO:0050954	sensory perception of mechanical stimulus	9/567	167/18862	0.0655497	0.160781	0.1054	COL1A1/COL11A1/SNAI2/CXCL12/EPYC/GJB2/CEMIP/ICAM1/HPN	9
GO:0043122	regulation of I-kappaB kinase/NF-kappaB signaling	12/567	244/18862	0.0656591	0.160962	0.105519	ECM1/LGALS1/F2R/CD36/GJA1/CCL21/LPAR1/FLNA/PLK2/HMOX1/TGM2/CCL19	12
GO:2000677	regulation of transcription regulatory region DNA binding	4/567	51/18862	0.0666864	0.163391	0.107111	HAND2/TWIST1/TGFB1/LIF	4
GO:0007189	adenylate cyclase-activating G protein-coupled receptor signaling pathway	8/567	143/18862	0.067177	0.164503	0.107841	PLN/LPAR1/ADRA2A/PTGER2/ADRA1B/LGR5/LPAR3/CXCL9	8
GO:0007368	determination of left/right symmetry	7/567	119/18862	0.067777	0.165792	0.108685	BICC1/NKX3-2/MICAL2/HAND2/PKD2/TGFBR2/FOXJ1	7
GO:2000134	negative regulation of G1/S transition of mitotic cell cycle	7/567	119/18862	0.067777	0.165792	0.108685	DACT1/PKD2/GPNMB/PLK2/RGCC/CDKN1A/CCL2	7
GO:0042246	tissue regeneration	5/567	73/18862	0.0685416	0.16748	0.109792	POSTN/TGFBR2/CDKN1A/WNT7A/KLK6	5
GO:1903556	negative regulation of tumor necrosis factor superfamily cytokine production	5/567	73/18862	0.0685416	0.16748	0.109792	AXL/TWIST1/SIRPA/HAVCR2/TREM2	5
GO:0001841	neural tube formation	6/567	96/18862	0.0693382	0.169296	0.110982	SFRP2/CTHRC1/TWIST1/BMP4/TGFB1/SFRP1	6
GO:0050806	positive regulation of synaptic transmission	8/567	144/18862	0.0693601	0.169296	0.110982	CALB2/TSHZ3/ROR2/PLK2/CLSTN2/TYROBP/CCL2/APOE	8
GO:0007202	activation of phospholipase C activity	3/567	32/18862	0.0704428	0.171195	0.112227	EDNRA/C5AR1/LPAR1	3
GO:0010453	regulation of cell fate commitment	3/567	32/18862	0.0704428	0.171195	0.112227	SFRP2/BMP4/SPDEF	3
GO:0010743	regulation of macrophage derived foam cell differentiation	3/567	32/18862	0.0704428	0.171195	0.112227	CD36/MSR1/PLA2G2A	3
GO:0043372	positive regulation of CD4-positive, alpha-beta T cell differentiation	3/567	32/18862	0.0704428	0.171195	0.112227	TNFSF4/CCL19/SASH3	3
GO:0050974	detection of mechanical stimulus involved in sensory perception	3/567	32/18862	0.0704428	0.171195	0.112227	COL11A1/CXCL12/HPN	3
GO:0098751	bone cell development	3/567	32/18862	0.0704428	0.171195	0.112227	FBN1/GPR68/TYROBP	3
GO:0098801	regulation of renal system process	3/567	32/18862	0.0704428	0.171195	0.112227	F2R/GJA1/GJA5	3
GO:1901889	negative regulation of cell junction assembly	3/567	32/18862	0.0704428	0.171195	0.112227	THBS1/MMP14/LRP1	3
GO:0002711	positive regulation of T cell mediated immunity	4/567	52/18862	0.070608	0.171226	0.112248	TNFSF4/PTPRC/SASH3/IL6	4
GO:0002886	regulation of myeloid leukocyte mediated immunity	4/567	52/18862	0.070608	0.171226	0.112248	ITGB2/HMOX1/TYROBP/C3	4
GO:0043392	negative regulation of DNA binding	4/567	52/18862	0.070608	0.171226	0.112248	HAND2/MDFI/HMOX1/ID1	4
GO:0051155	positive regulation of striated muscle cell differentiation	4/567	52/18862	0.070608	0.171226	0.112248	MMP14/GREM1/BMP4/TGFB1	4
GO:0030522	intracellular receptor signaling pathway	13/567	274/18862	0.0713082	0.172831	0.1133	SNAI2/PTGIS/PMEPA1/MN1/KLF2/TWIST1/DAB2/PIM1/NR2F1/RXRG/SFRP1/SCGB2A1/NR4A1	13
GO:0048639	positive regulation of developmental growth	9/567	170/18862	0.0715613	0.173225	0.113558	FN1/CXCL12/LRP1/TGFBR2/BASP1/PIM1/SASH3/LPAR3/AGR2	9
GO:0001678	cellular glucose homeostasis	8/567	145/18862	0.0715861	0.173225	0.113558	SERPINF1/LGALS1/GPR68/LRP1/ADRA2A/ICAM1/STAR/FOXA2	8
GO:0001764	neuron migration	8/567	145/18862	0.0715861	0.173225	0.113558	COL3A1/CXCL12/AXL/TWIST1/SPOCK1/FLNA/NRP2/NDN	8
GO:0007422	peripheral nervous system development	5/567	74/18862	0.071785	0.173519	0.113751	PMP22/ETV1/HAND2/EGR2/EGR3	5
GO:0071260	cellular response to mechanical stimulus	5/567	74/18862	0.071785	0.173519	0.113751	COL1A1/AQP1/CNN2/GJA1/MMP7	5
GO:0002027	regulation of heart rate	6/567	97/18862	0.0721336	0.17414	0.114158	KCNE4/RGS4/PLN/TPM1/ADRA1B/CAV1	6
GO:0032677	regulation of interleukin-8 production	6/567	97/18862	0.0721336	0.17414	0.114158	SERPINE1/SSC5D/F2R/CD14/PTPRC/IL6	6
GO:0002070	epithelial cell maturation	2/567	15/18862	0.0731637	0.17414	0.114158	CDKN1A/HOXA5	2
GO:0003417	growth plate cartilage development	2/567	15/18862	0.0731637	0.17414	0.114158	COMP/TGFBR2	2
GO:0009299	mRNA transcription	2/567	15/18862	0.0731637	0.17414	0.114158	C5AR1/FLNA	2
GO:0010820	positive regulation of T cell chemotaxis	2/567	15/18862	0.0731637	0.17414	0.114158	CCL21/CCL5	2
GO:0010838	positive regulation of keratinocyte proliferation	2/567	15/18862	0.0731637	0.17414	0.114158	FGF7/HAS2	2
GO:0022038	corpus callosum development	2/567	15/18862	0.0731637	0.17414	0.114158	LPAR1/EPHB3	2
GO:0030852	regulation of granulocyte differentiation	2/567	15/18862	0.0731637	0.17414	0.114158	C1QC/EVI2B	2
GO:0032486	Rap protein signal transduction	2/567	15/18862	0.0731637	0.17414	0.114158	TIMP2/PLK2	2
GO:0035635	entry of bacterium into host cell	2/567	15/18862	0.0731637	0.17414	0.114158	CAV1/KRT6A	2
GO:0042574	retinal metabolic process	2/567	15/18862	0.0731637	0.17414	0.114158	ALDH1A3/CYP1B1	2
GO:0042953	lipoprotein transport	2/567	15/18862	0.0731637	0.17414	0.114158	LRP1/CD36	2
GO:0042994	cytoplasmic sequestering of transcription factor	2/567	15/18862	0.0731637	0.17414	0.114158	PKD2/MDFI	2
GO:0043117	positive regulation of vascular permeability	2/567	15/18862	0.0731637	0.17414	0.114158	TGFB1/APOE	2
GO:0043508	negative regulation of JUN kinase activity	2/567	15/18862	0.0731637	0.17414	0.114158	SFRP2/SFRP1	2
GO:0043584	nose development	2/567	15/18862	0.0731637	0.17414	0.114158	ALDH1A3/GLI3	2
GO:0044406	adhesion of symbiont to host	2/567	15/18862	0.0731637	0.17414	0.114158	LRRC15/ICAM1	2
GO:0048532	anatomical structure arrangement	2/567	15/18862	0.0731637	0.17414	0.114158	EGR2/NRP2	2
GO:0050965	detection of temperature stimulus involved in sensory perception of pain	2/567	15/18862	0.0731637	0.17414	0.114158	CXCL12/LXN	2
GO:0051044	positive regulation of membrane protein ectodomain proteolysis	2/567	15/18862	0.0731637	0.17414	0.114158	ADRA2A/APOE	2
GO:0060572	morphogenesis of an epithelial bud	2/567	15/18862	0.0731637	0.17414	0.114158	SULF1/BMP4	2
GO:0060766	negative regulation of androgen receptor signaling pathway	2/567	15/18862	0.0731637	0.17414	0.114158	DAB2/SFRP1	2
GO:0061484	hematopoietic stem cell homeostasis	2/567	15/18862	0.0731637	0.17414	0.114158	FSTL1/GLIS2	2
GO:0070571	negative regulation of neuron projection regeneration	2/567	15/18862	0.0731637	0.17414	0.114158	THY1/SPP1	2
GO:0070831	basement membrane assembly	2/567	15/18862	0.0731637	0.17414	0.114158	LAMB1/PXDN	2
GO:0071371	cellular response to gonadotropin stimulus	2/567	15/18862	0.0731637	0.17414	0.114158	INHBA/STAR	2
GO:1903799	negative regulation of production of miRNAs involved in gene silencing by miRNA	2/567	15/18862	0.0731637	0.17414	0.114158	TGFB1/IL6	2
GO:0031331	positive regulation of cellular catabolic process	17/567	384/18862	0.0731653	0.17414	0.114158	DCN/DACT1/NKD2/LRP1/TWIST1/DAB2/LAPTM5/PLK2/MSN/ADRA2A/HMOX1/IL6/ZFP36/HSPB8/APOE/CAV1/TREM2	17
GO:0048747	muscle fiber development	4/567	53/18862	0.0746451	0.177475	0.116344	LOX/COMP/BMP4/FLNC	4
GO:0071320	cellular response to cAMP	4/567	53/18862	0.0746451	0.177475	0.116344	AQP1/PKD2/STAR/IGFBP5	4
GO:0051817	modulation of process of other organism involved in symbiotic interaction	6/567	98/18862	0.0749928	0.178207	0.116824	AQP1/CSF1R/CCL4/APOE/CCL5/HPN	6
GO:0055117	regulation of cardiac muscle contraction	5/567	75/18862	0.0751111	0.178394	0.116947	PLN/RGS2/ADRA1B/CAV1/GJA5	5
GO:0002724	regulation of T cell cytokine production	3/567	33/18862	0.0758297	0.17906	0.117383	TNFSF4/SASH3/IL6	3
GO:0003016	respiratory system process	3/567	33/18862	0.0758297	0.17906	0.117383	TSHZ3/NDN/HOXA5	3
GO:0010922	positive regulation of phosphatase activity	3/567	33/18862	0.0758297	0.17906	0.117383	PDGFRB/PTPRC/PLEK	3
GO:0030851	granulocyte differentiation	3/567	33/18862	0.0758297	0.17906	0.117383	C1QC/EVI2B/SPI1	3
GO:0030947	regulation of vascular endothelial growth factor receptor signaling pathway	3/567	33/18862	0.0758297	0.17906	0.117383	EMILIN1/ITGA5/TMEM204	3
GO:0032814	regulation of natural killer cell activation	3/567	33/18862	0.0758297	0.17906	0.117383	AXL/HAVCR2/TYROBP	3
GO:0032941	secretion by tissue	3/567	33/18862	0.0758297	0.17906	0.117383	AQP1/SCT/AGR2	3
GO:0042339	keratan sulfate metabolic process	3/567	33/18862	0.0758297	0.17906	0.117383	LUM/OMD/OGN	3
GO:0070050	neuron cellular homeostasis	3/567	33/18862	0.0758297	0.17906	0.117383	CALB2/CHRNA1/IL6	3
GO:0086004	regulation of cardiac muscle cell contraction	3/567	33/18862	0.0758297	0.17906	0.117383	PLN/CAV1/GJA5	3
GO:0086019	cell-cell signaling involved in cardiac conduction	3/567	33/18862	0.0758297	0.17906	0.117383	GJA1/FLNA/GJA5	3
GO:0007605	sensory perception of sound	8/567	147/18862	0.0761674	0.179763	0.117844	COL1A1/COL11A1/SNAI2/EPYC/GJB2/CEMIP/ICAM1/HPN	8
GO:1901617	organic hydroxy compound biosynthetic process	12/567	251/18862	0.0773954	0.182565	0.119681	SNAI2/SPHK1/ZEB2/FGF1/MOXD1/HAND2/CH25H/SNAI1/PLEK/STAR/APOE/SCD	12
GO:0007498	mesoderm development	7/567	123/18862	0.0778271	0.183408	0.120233	INHBA/SFRP2/BMP4/GJA1/ITGB1/SNAI1/HCK	7
GO:0002824	positive regulation of adaptive immune response based on somatic recombination of immune receptors built from immunoglobulin superfamily domains	6/567	99/18862	0.0779156	0.183408	0.120233	TNFSF4/TGFB1/PTPRC/SASH3/IL6/C3	6
GO:0022600	digestive system process	6/567	99/18862	0.0779156	0.183408	0.120233	AQP1/SCT/CD36/ADRA2A/TYMP/TFF3	6
GO:0043279	response to alkaloid	6/567	99/18862	0.0779156	0.183408	0.120233	RGS4/BCHE/ICAM1/STAR/FOSB/PPP1R1B	6
GO:0035082	axoneme assembly	5/567	76/18862	0.0785194	0.184636	0.121039	TEKT2/RSPH1/ZMYND10/SPEF1/FOXJ1	5
GO:0086001	cardiac muscle cell action potential	5/567	76/18862	0.0785194	0.184636	0.121039	KCNE4/GJA1/FLNA/CAV1/GJA5	5
GO:0002043	blood vessel endothelial cell proliferation involved in sprouting angiogenesis	4/567	54/18862	0.0787964	0.18519	0.121402	THBS1/APLNR/BMP4/HMOX1	4
GO:0060047	heart contraction	13/567	279/18862	0.07953	0.186816	0.122468	KCNE4/RGS4/PLN/TPM1/HSPB7/GJA1/RGS2/FLNA/ADRA1B/CAV1/GJA5/DES/FXYD3	13
GO:0031349	positive regulation of defense response	16/567	361/18862	0.0797175	0.187159	0.122693	SERPINE1/TNFSF4/FABP4/ETS1/GJA1/HCK/HAVCR2/MNDA/TGM2/FCER1G/TYROBP/IL6/TREM2/C3/PLA2G2A/CCL5	16
GO:1902807	negative regulation of cell cycle G1/S phase transition	7/567	124/18862	0.0804684	0.188601	0.123638	DACT1/PKD2/GPNMB/PLK2/RGCC/CDKN1A/CCL2	7
GO:0010952	positive regulation of peptidase activity	10/567	200/18862	0.0805045	0.188601	0.123638	FN1/ANTXR1/SFRP2/PCOLCE/RCN3/F2R/FBLN1/LAPTM5/CAV1/FOXL2	10
GO:0035710	CD4-positive, alpha-beta T cell activation	6/567	100/18862	0.0809018	0.188601	0.123638	TNFSF4/TGFBR2/GPR183/CCL19/SASH3/IL6	6
GO:0046631	alpha-beta T cell activation	8/567	149/18862	0.0809211	0.188601	0.123638	TNFSF4/TGFBR2/GLI3/GPR183/PTPRC/CCL19/SASH3/IL6	8
GO:0010092	specification of animal organ identity	3/567	34/18862	0.0813923	0.188601	0.123638	FGF1/BMP4/GLI3	3
GO:0010614	negative regulation of cardiac muscle hypertrophy	3/567	34/18862	0.0813923	0.188601	0.123638	RGS4/RGS2/ERRFI1	3
GO:0036314	response to sterol	3/567	34/18862	0.0813923	0.188601	0.123638	INHBA/TGFBR2/TGFB1	3
GO:0045777	positive regulation of blood pressure	3/567	34/18862	0.0813923	0.188601	0.123638	TPM1/RARRES2/ADRA1B	3
GO:0046640	regulation of alpha-beta T cell proliferation	3/567	34/18862	0.0813923	0.188601	0.123638	TNFSF4/TGFBR2/PTPRC	3
GO:0050931	pigment cell differentiation	3/567	34/18862	0.0813923	0.188601	0.123638	ZEB2/ENPP1/GLI3	3
GO:0055081	anion homeostasis	3/567	34/18862	0.0813923	0.188601	0.123638	SFRP4/SLC12A8/ENPP1	3
GO:0060306	regulation of membrane repolarization	3/567	34/18862	0.0813923	0.188601	0.123638	KCNE4/FLNA/CAV1	3
GO:0070232	regulation of T cell apoptotic process	3/567	34/18862	0.0813923	0.188601	0.123638	IL7R/BMP4/CCL5	3
GO:0090050	positive regulation of cell migration involved in sprouting angiogenesis	3/567	34/18862	0.0813923	0.188601	0.123638	SRPX2/PLK2/HMOX1	3
GO:1904031	positive regulation of cyclin-dependent protein kinase activity	3/567	34/18862	0.0813923	0.188601	0.123638	PKD2/RGCC/CDKN1A	3
GO:2000352	negative regulation of endothelial cell apoptotic process	3/567	34/18862	0.0813923	0.188601	0.123638	SERPINE1/SCG2/ICAM1	3
GO:0001710	mesodermal cell fate commitment	2/567	16/18862	0.0820015	0.188601	0.123638	SFRP2/BMP4	2
GO:0001829	trophectodermal cell differentiation	2/567	16/18862	0.0820015	0.188601	0.123638	HOPX/JUNB	2
GO:0002830	positive regulation of type 2 immune response	2/567	16/18862	0.0820015	0.188601	0.123638	TNFSF4/IL6	2
GO:0010224	response to UV-B	2/567	16/18862	0.0820015	0.188601	0.123638	MFAP4/CDKN1A	2
GO:0010819	regulation of T cell chemotaxis	2/567	16/18862	0.0820015	0.188601	0.123638	CCL21/CCL5	2
GO:0034116	positive regulation of heterotypic cell-cell adhesion	2/567	16/18862	0.0820015	0.188601	0.123638	THY1/SKAP1	2
GO:0034380	high-density lipoprotein particle assembly	2/567	16/18862	0.0820015	0.188601	0.123638	BMP1/APOE	2
GO:0035067	negative regulation of histone acetylation	2/567	16/18862	0.0820015	0.188601	0.123638	TWIST1/SPI1	2
GO:0036159	inner dynein arm assembly	2/567	16/18862	0.0820015	0.188601	0.123638	TEKT2/ZMYND10	2
GO:0044872	lipoprotein localization	2/567	16/18862	0.0820015	0.188601	0.123638	LRP1/CD36	2
GO:0045779	negative regulation of bone resorption	2/567	16/18862	0.0820015	0.188601	0.123638	TMEM119/IL6	2
GO:0048012	hepatocyte growth factor receptor signaling pathway	2/567	16/18862	0.0820015	0.188601	0.123638	ADAMTS12/HPN	2
GO:0048486	parasympathetic nervous system development	2/567	16/18862	0.0820015	0.188601	0.123638	EGR2/NRP2	2
GO:0048557	embryonic digestive tract morphogenesis	2/567	16/18862	0.0820015	0.188601	0.123638	PDGFRA/GLI3	2
GO:0060026	convergent extension	2/567	16/18862	0.0820015	0.188601	0.123638	SFRP2/SFRP1	2
GO:0060977	coronary vasculature morphogenesis	2/567	16/18862	0.0820015	0.188601	0.123638	PDGFRB/HAND2	2
GO:0061081	positive regulation of myeloid leukocyte cytokine production involved in immune response	2/567	16/18862	0.0820015	0.188601	0.123638	CD36/LAPTM5	2
GO:0061548	ganglion development	2/567	16/18862	0.0820015	0.188601	0.123638	RGS4/NRP2	2
GO:0070166	enamel mineralization	2/567	16/18862	0.0820015	0.188601	0.123638	FAM20C/FAM20A	2
GO:0070242	thymocyte apoptotic process	2/567	16/18862	0.0820015	0.188601	0.123638	BMP4/GLI3	2
GO:0071361	cellular response to ethanol	2/567	16/18862	0.0820015	0.188601	0.123638	CYBB/SPI1	2
GO:1902931	negative regulation of alcohol biosynthetic process	2/567	16/18862	0.0820015	0.188601	0.123638	PLEK/APOE	2
GO:0002088	lens development in camera-type eye	5/567	77/18862	0.0820095	0.188601	0.123638	MAF/BMP4/TGFBR2/VIM/WNT7A	5
GO:1901616	organic hydroxy compound catabolic process	5/567	77/18862	0.0820095	0.188601	0.123638	MOXD1/HSD17B6/DIO2/ALDH1B1/APOE	5
GO:0098900	regulation of action potential	4/567	55/18862	0.0830603	0.19092	0.125158	CD36/FLNA/CAV1/GJA5	4
GO:0072175	epithelial tube formation	7/567	125/18862	0.083161	0.191054	0.125246	SFRP2/CTHRC1/GREM1/TWIST1/BMP4/TGFB1/SFRP1	7
GO:0015908	fatty acid transport	8/567	150/18862	0.0833625	0.191321	0.125421	THBS1/FABP4/CD36/GJA1/ACSL1/ITGB1/APOE/PLA2G2A	8
GO:0043535	regulation of blood vessel endothelial cell migration	8/567	150/18862	0.0833625	0.191321	0.125421	THBS1/SRPX2/ETS1/TGFB1/PLK2/HMOX1/RGCC/APOE	8
GO:0046634	regulation of alpha-beta T cell activation	6/567	101/18862	0.0839513	0.192476	0.126178	TNFSF4/TGFBR2/GLI3/PTPRC/CCL19/SASH3	6
GO:0097006	regulation of plasma lipoprotein particle levels	6/567	101/18862	0.0839513	0.192476	0.126178	BMP1/CD36/MSR1/HMOX1/APOE/PLA2G2A	6
GO:0002709	regulation of T cell mediated immunity	5/567	78/18862	0.0855808	0.195912	0.128431	TNFSF4/IL7R/PTPRC/SASH3/IL6	5
GO:0035050	embryonic heart tube development	5/567	78/18862	0.0855808	0.195912	0.128431	MICAL2/HAND2/PKD2/TGFBR2/PIFO	5
GO:0050886	endocrine process	5/567	78/18862	0.0855808	0.195912	0.128431	INHBA/C1QTNF3/C1QTNF1/F2R/GJA1	5
GO:0035637	multicellular organismal signaling	10/567	203/18862	0.0868111	0.198526	0.130145	KCNE4/PLN/JAM3/GJA1/FLNA/CHRNA1/CAV1/TYMP/GJA5/FXYD3	10
GO:0046890	regulation of lipid biosynthetic process	10/567	203/18862	0.0868111	0.198526	0.130145	SNAI2/SPHK1/FGF1/SNAI1/IGFBP7/STAR/EGR1/APOE/SCD/C3	10
GO:2001257	regulation of cation channel activity	9/567	177/18862	0.0868794	0.198539	0.130153	KCNE4/PLN/GEM/PKD2/ITGB1/CCL2/MMP9/CAV1/TREM2	9
GO:0009896	positive regulation of catabolic process	19/567	450/18862	0.0870844	0.198539	0.130153	DCN/DACT1/NKD2/LRP1/TWIST1/DAB2/SCT/GJA1/LAPTM5/PLK2/MSN/ADRA2A/HMOX1/IL6/ZFP36/HSPB8/APOE/CAV1/TREM2	19
GO:0002755	MyD88-dependent toll-like receptor signaling pathway	3/567	35/18862	0.0871256	0.198539	0.130153	CD36/CD14/LY96	3
GO:0021955	central nervous system neuron axonogenesis	3/567	35/18862	0.0871256	0.198539	0.130153	CDH11/SLIT2/EPHB3	3
GO:0045191	regulation of isotype switching	3/567	35/18862	0.0871256	0.198539	0.130153	TNFSF4/TGFB1/PTPRC	3
GO:1903427	negative regulation of reactive oxygen species biosynthetic process	3/567	35/18862	0.0871256	0.198539	0.130153	PTGIS/SIRPA/CAV1	3
GO:1905207	regulation of cardiocyte differentiation	3/567	35/18862	0.0871256	0.198539	0.130153	GREM1/BMP4/TGFB1	3
GO:0010883	regulation of lipid storage	4/567	56/18862	0.0874352	0.198942	0.130417	CD36/MSR1/IL6/C3	4
GO:0019748	secondary metabolic process	4/567	56/18862	0.0874352	0.198942	0.130417	ZEB2/FMO1/CYP1B1/STAR	4
GO:0046456	icosanoid biosynthetic process	4/567	56/18862	0.0874352	0.198942	0.130417	PTGIS/GGT5/ALOX5AP/PTGDS	4
GO:1905477	positive regulation of protein localization to membrane	7/567	127/18862	0.0886998	0.201717	0.132236	NKD2/LRP1/ITGB1/ITGB2/CEMIP/TREM2/AGR2	7
GO:0050807	regulation of synapse organization	10/567	204/18862	0.088978	0.202247	0.132584	SPARC/SRPX2/NRP2/GPC6/CLSTN2/SRGN/APOE/EPHB3/TUBA1A/WNT7A	10
GO:0001910	regulation of leukocyte mediated cytotoxicity	5/567	79/18862	0.0892324	0.202621	0.132829	IL7R/HAVCR2/PTPRC/ICAM1/TYROBP	5
GO:0090398	cellular senescence	5/567	79/18862	0.0892324	0.202621	0.132829	NUAK1/TWIST1/PLK2/SPI1/CDKN1A	5
GO:0071453	cellular response to oxygen levels	11/567	231/18862	0.0900567	0.204385	0.133985	PTGIS/AQP1/TWIST1/LPAR1/HMOX1/CYBB/RGCC/ICAM1/EGR1/CAV1/SFRP1	11
GO:0032637	interleukin-8 production	6/567	103/18862	0.0902385	0.204385	0.133985	SERPINE1/SSC5D/F2R/CD14/PTPRC/IL6	6
GO:0021756	striatum development	2/567	17/18862	0.0911458	0.204385	0.133985	INHBA/ALDH1A3	2
GO:0030889	negative regulation of B cell proliferation	2/567	17/18862	0.0911458	0.204385	0.133985	MNDA/TYROBP	2
GO:0031643	positive regulation of myelination	2/567	17/18862	0.0911458	0.204385	0.133985	EGR2/CST7	2
GO:0032332	positive regulation of chondrocyte differentiation	2/567	17/18862	0.0911458	0.204385	0.133985	LOXL2/GLI3	2
GO:0033194	response to hydroperoxide	2/567	17/18862	0.0911458	0.204385	0.133985	CD36/GPX3	2
GO:0034374	low-density lipoprotein particle remodeling	2/567	17/18862	0.0911458	0.204385	0.133985	APOE/PLA2G2A	2
GO:0042532	negative regulation of tyrosine phosphorylation of STAT protein	2/567	17/18862	0.0911458	0.204385	0.133985	SOCS3/CAV1	2
GO:0050961	detection of temperature stimulus involved in sensory perception	2/567	17/18862	0.0911458	0.204385	0.133985	CXCL12/LXN	2
GO:0051447	negative regulation of meiotic cell cycle	2/567	17/18862	0.0911458	0.204385	0.133985	DUSP1/LIF	2
GO:0055003	cardiac myofibril assembly	2/567	17/18862	0.0911458	0.204385	0.133985	PDGFRB/PDGFRA	2
GO:0055119	relaxation of cardiac muscle	2/567	17/18862	0.0911458	0.204385	0.133985	PLN/RGS2	2
GO:0060033	anatomical structure regression	2/567	17/18862	0.0911458	0.204385	0.133985	CD248/SPI1	2
GO:0070206	protein trimerization	2/567	17/18862	0.0911458	0.204385	0.133985	COL1A2/ALOX5AP	2
GO:0070593	dendrite self-avoidance	2/567	17/18862	0.0911458	0.204385	0.133985	PALLD/NEXN	2
GO:0072567	chemokine (C-X-C motif) ligand 2 production	2/567	17/18862	0.0911458	0.204385	0.133985	POSTN/LRP1	2
GO:0090136	epithelial cell-cell adhesion	2/567	17/18862	0.0911458	0.204385	0.133985	ITGB5/CYP1B1	2
GO:0090399	replicative senescence	2/567	17/18862	0.0911458	0.204385	0.133985	SERPINE1/CDKN1A	2
[truncated: 294 more rows]

## Sheet: GO-CC
ID	Description	GeneRatio	BgRatio	pvalue	p.adjust	qvalue	geneID	Count
GO:0062023	collagen-containing extracellular matrix	111/598	423/19520	2.04931e-72	7.62343e-70	6.29893e-70	COL5A2/THBS2/COL5A1/COL3A1/SPARC/FBN1/COL1A1/COL11A1/COL8A1/MMP2/VCAN/LUM/FN1/AEBP1/ADAMTS2/COL6A3/COL1A2/DCN/LRRC15/CCDC80/THBS1/SERPINF1/COL10A1/POSTN/SFRP2/COL6A2/ECM1/COL16A1/BGN/TGFB1I1/EMILIN1/SERPINE1/CTHRC1/TIMP3/ANGPTL2/PCOLCE/LOXL1/LOXL2/PODN/ASPN/CXCL12/SRPX2/COL5A3/OMD/TGFBI/TIMP2/SSC5D/COL6A1/SULF1/COL12A1/SRPX/EDIL3/DPT/GREM1/MXRA5/LAMA4/LGALS1/TGFB3/F13A1/COL4A1/ADAM19/COMP/NID1/LT…	111
GO:0005581	collagen trimer	33/598	87/19520	1.04333e-27	1.9406e-25	1.60344e-25	COL5A2/COL5A1/COL3A1/COL1A1/COL11A1/COL8A1/LUM/COL6A3/COL1A2/DCN/COL10A1/COLEC12/COL6A2/LOX/COL16A1/EMILIN1/CTHRC1/COL5A3/C1QTNF6/COL6A1/COL12A1/C1QTNF3/C1QTNF1/COL4A1/COL6A6/COL8A2/COL15A1/COL4A2/COLEC11/C1QB/C1QC/MSR1/C1QA	33
GO:0005788	endoplasmic reticulum lumen	54/598	306/19520	7.24983e-26	8.98979e-24	7.42789e-24	COL5A2/COL5A1/COL3A1/FBN1/COL1A1/COL11A1/COL8A1/VCAN/FN1/COL6A3/COL1A2/THBS1/COL10A1/COL6A2/COL16A1/SCG2/RCN3/COL5A3/ARSI/COL6A1/COL12A1/FSTL1/CERCAM/FMO1/LGALS1/FSTL3/COL4A1/MXRA8/IGFBP4/LAMB1/COL8A2/MATN3/SERPINH1/COL15A1/PDGFD/BMP4/COL4A2/PLAUR/SPARCL1/FKBP7/BCHE/GPX8/TNC/ADAMTS7/IGFBP7/FAM20C/SPP1/IL6/APOE/SDC2/C3/IGFBP5/WNT7A/SPON1	54
GO:0005604	basement membrane	24/598	94/19520	5.83401e-16	5.42563e-14	4.48297e-14	COL5A1/SPARC/FBN1/COL8A1/FN1/CCDC80/SERPINF1/LOXL1/LOXL2/TGFBI/LAMA4/COL4A1/NID1/NID2/LAMB1/SMOC2/COL8A2/COL15A1/COL4A2/HMCN1/TNC/HSPG2/EFEMP2/EGFL6	24
GO:0030055	cell-substrate junction	48/598	423/19520	4.86191e-15	3.61726e-13	2.98879e-13	FAP/ITGA11/PDGFRB/TGFB1I1/FZD1/MMP14/ITGA5/PLAU/ITGBL1/PALLD/NEXN/MRC2/CNN1/CNN2/SCARF2/LRP1/DDR2/PDLIM7/THY1/DAB2/FHL3/PLAUR/MARCKS/AFAP1/ACTN1/GJA1/CD99/VIM/TNC/MYH9/ITGB5/FLNA/ITGB1/PROCR/HSPG2/MSN/FAT1/ITGB2/HCK/FLNC/FERMT3/FBLIM1/PTPRC/TGM2/ICAM1/CDC42EP1/CAV1/EFS	48
GO:0005925	focal adhesion	47/598	416/19520	1.11921e-14	6.93909e-13	5.73349e-13	FAP/ITGA11/PDGFRB/TGFB1I1/FZD1/MMP14/ITGA5/PLAU/ITGBL1/PALLD/NEXN/MRC2/CNN1/CNN2/SCARF2/LRP1/DDR2/PDLIM7/THY1/DAB2/FHL3/PLAUR/MARCKS/AFAP1/ACTN1/GJA1/CD99/VIM/TNC/MYH9/ITGB5/FLNA/ITGB1/PROCR/HSPG2/MSN/FAT1/ITGB2/HCK/FLNC/FBLIM1/PTPRC/TGM2/ICAM1/CDC42EP1/CAV1/EFS	47
GO:0098644	complex of collagen trimers	12/598	21/19520	1.40046e-13	7.44245e-12	6.14939e-12	COL5A2/COL5A1/COL3A1/COL1A1/COL11A1/COL8A1/LUM/COL1A2/COL16A1/COL5A3/COL4A1/COL4A2	12
GO:0005583	fibrillar collagen trimer	9/598	12/19520	4.54012e-12	1.87658e-10	1.55054e-10	COL5A2/COL5A1/COL3A1/COL1A1/COL11A1/LUM/COL1A2/COL16A1/COL5A3	9
GO:0098643	banded collagen fibril	9/598	12/19520	4.54012e-12	1.87658e-10	1.55054e-10	COL5A2/COL5A1/COL3A1/COL1A1/COL11A1/LUM/COL1A2/COL16A1/COL5A3	9
GO:0032432	actin filament bundle	15/598	73/19520	4.64514e-09	1.72799e-07	1.42777e-07	PDLIM3/PALLD/CNN2/TPM1/PDLIM7/FHL3/MARCKS/ACTN1/MYLK/MYH9/PLS3/MYL9/FLNA/FBLIM1/FSCN1	15
GO:0045121	membrane raft	31/598	323/19520	2.1394e-08	6.63213e-07	5.47986e-07	PTGIS/PDPN/SULF1/EHD2/HAS2/F2R/PLVAP/SERPINH1/THY1/PECAM1/CD36/CNTN1/TGFBR2/GJA1/UNC5B/CD14/MYADM/OLR1/MS4A4A/ITGB1/ITGB2/HCK/HMOX1/PTPRC/ICAM1/SELPLG/SKAP1/ADRA1B/CAV1/TUBA1A/TREM2	31
GO:0098857	membrane microdomain	31/598	323/19520	2.1394e-08	6.63213e-07	5.47986e-07	PTGIS/PDPN/SULF1/EHD2/HAS2/F2R/PLVAP/SERPINH1/THY1/PECAM1/CD36/CNTN1/TGFBR2/GJA1/UNC5B/CD14/MYADM/OLR1/MS4A4A/ITGB1/ITGB2/HCK/HMOX1/PTPRC/ICAM1/SELPLG/SKAP1/ADRA1B/CAV1/TUBA1A/TREM2	31
GO:0031091	platelet alpha granule	15/598	91/19520	1.05291e-07	3.01295e-06	2.48948e-06	THBS2/SPARC/FN1/THBS1/SERPINE1/ISLR/TGFB3/F13A1/PECAM1/CD36/ACTN1/TGFB1/CFD/FERMT3/SRGN	15
GO:0044853	plasma membrane raft	16/598	111/19520	2.71659e-07	7.21836e-06	5.96423e-06	PTGIS/EHD2/HAS2/F2R/PLVAP/CD36/TGFBR2/MS4A4A/ITGB2/HCK/HMOX1/SELPLG/SKAP1/ADRA1B/CAV1/TREM2	16
GO:0001725	stress fiber	12/598	64/19520	4.69314e-07	1.09115e-05	9.01577e-06	PDLIM3/PALLD/CNN2/TPM1/PDLIM7/FHL3/ACTN1/MYLK/MYH9/MYL9/FBLIM1/FSCN1	12
GO:0097517	contractile actin filament bundle	12/598	64/19520	4.69314e-07	1.09115e-05	9.01577e-06	PDLIM3/PALLD/CNN2/TPM1/PDLIM7/FHL3/ACTN1/MYLK/MYH9/MYL9/FBLIM1/FSCN1	12
GO:0031093	platelet alpha granule lumen	12/598	67/19520	7.88137e-07	1.72463e-05	1.42499e-05	SPARC/FN1/THBS1/SERPINE1/ISLR/TGFB3/F13A1/ACTN1/TGFB1/CFD/FERMT3/SRGN	12
GO:0030667	secretory granule membrane	27/598	305/19520	8.70973e-07	1.80001e-05	1.48728e-05	SPARC/RAB31/PLAU/GLIPR1/CD93/MOXD1/PECAM1/CD36/PLAUR/FCGR2A/C5AR1/CD14/SLC2A3/LAIR1/C3AR1/OLR1/FPR1/SIRPA/ITGB2/PTPRC/CD53/FCER1G/CYBB/TYROBP/CAV1/ANPEP/PIGR	27
GO:0005884	actin filament	15/598	113/19520	1.86819e-06	3.65772e-05	3.02222e-05	PDLIM3/PALLD/LMOD1/WIPF1/TPM1/DPYSL3/PDLIM7/PKD2/JAM3/ACTN1/TPM2/PLS3/FLNA/HCK/AIF1	15
GO:0042641	actomyosin	12/598	74/19520	2.37255e-06	4.41294e-05	3.64623e-05	PDLIM3/PALLD/CNN2/TPM1/PDLIM7/FHL3/ACTN1/MYLK/MYH9/MYL9/FBLIM1/FSCN1	12
GO:0005796	Golgi lumen	14/598	102/19520	2.74214e-06	4.8575e-05	4.01356e-05	VCAN/LUM/DCN/MMP11/BGN/MMP14/OMD/SDC1/TGFB1/HSPG2/OGN/GPC6/SDC2/WNT7A	14
GO:0005911	cell-cell junction	34/598	485/19520	7.08042e-06	0.000119724	9.89227e-05	CDH11/PDLIM3/CLMP/ITGA5/GJB2/PLXDC1/HEG1/NEXN/CNN2/CALB2/MXRA8/DCHS1/PDLIM7/TMEM204/PKD2/JAM3/PECAM1/ACTN1/GJA1/HMCN1/MYH9/MYADM/FLNA/FAT1/CLDN11/CD53/FSCN1/SKAP1/CDC42EP1/DSC3/GJA5/DES/CLDN16/HPN	34
GO:0098636	protein complex involved in cell adhesion	8/598	36/19520	1.04943e-05	0.000169734	0.000140244	ITGA11/EMILIN1/ITGA5/ITGBL1/JAM3/ITGB5/ITGB1/ITGB2	8
GO:0001527	microfibril	5/598	12/19520	1.75779e-05	0.000272458	0.000225121	FBN1/MFAP4/MFAP5/MFAP2/EFEMP2	5
GO:0008305	integrin complex	7/598	31/19520	3.3881e-05	0.000504149	0.000416557	ITGA11/EMILIN1/ITGA5/ITGBL1/ITGB5/ITGB1/ITGB2	7
GO:0043202	lysosomal lumen	12/598	96/19520	3.66264e-05	0.000524039	0.000432992	VCAN/LUM/DCN/CTSK/PDGFRB/BGN/OMD/SDC1/HSPG2/OGN/GPC6/SDC2	12
GO:0070820	tertiary granule	16/598	164/19520	4.58548e-05	0.000631777	0.000522011	PLAU/TIMP2/CD93/CNN2/TNFAIP6/SLC2A3/LAIR1/OLR1/FPR1/SIRPA/ITGB2/CD53/FCER1G/CYBB/LYZ/MMP9	16
GO:0070821	tertiary granule membrane	10/598	73/19520	7.38882e-05	0.000981657	0.000811103	PLAU/CD93/SLC2A3/LAIR1/OLR1/SIRPA/ITGB2/CD53/FCER1G/CYBB	10
GO:0035579	specific granule membrane	11/598	91/19520	0.000104613	0.00134193	0.00110878	PLAU/CD93/CD36/PLAUR/SLC2A3/LAIR1/C3AR1/OLR1/ITGB2/CD53/CYBB	11
GO:0005901	caveola	10/598	80/19520	0.000161667	0.00200467	0.00165637	PTGIS/EHD2/F2R/PLVAP/CD36/TGFBR2/HCK/HMOX1/ADRA1B/CAV1	10
GO:0002102	podosome	6/598	28/19520	0.00017079	0.00204948	0.00169341	VCAM1/PALLD/SH3PXD2B/SH3PXD2A/FERMT3/FSCN1	6
GO:0031594	neuromuscular junction	9/598	69/19520	0.000246455	0.00286503	0.00236726	POSTN/F2R/PDZRN3/SPOCK1/MYH9/ITGB1/CHRNA1/TUBA1A/DES	9
GO:0005775	vacuolar lumen	15/598	173/19520	0.000291736	0.00328866	0.00271728	VCAN/LUM/DCN/CTSK/PDGFRB/BGN/OMD/SDC1/HSPG2/OGN/GPC6/MNDA/LYZ/SDC2/C3	15
GO:0009897	external side of plasma membrane	26/598	402/19520	0.000301246	0.00329598	0.00272333	THBS1/ANTXR1/CXCL12/ITGA5/VCAM1/CD248/PDGFRA/HEG1/NT5E/IL7R/CLEC2B/THBD/THY1/CD36/TGFBR2/SDC1/CD14/CD163/MSR1/ITGB2/FOLR2/PTPRC/FCER1G/ICAM1/IGLL5/CXCL9	26
GO:0034774	secretory granule lumen	22/598	322/19520	0.000411334	0.00433097	0.0035785	SPARC/CRISPLD2/FN1/THBS1/ECM1/SERPINE1/TIMP3/TIMP2/ISLR/TGFB3/CNN2/F13A1/ACTN1/TGFB1/RARRES2/GRP/CFD/FERMT3/MNDA/LYZ/SRGN/C3	22
GO:0042581	specific granule	14/598	160/19520	0.000419126	0.00433097	0.0035785	PLAU/TIMP2/CD93/CNN2/CD36/PLAUR/SLC2A3/LAIR1/C3AR1/OLR1/ITGB2/CD53/CYBB/LYZ	14
GO:0060205	cytoplasmic vesicle lumen	22/598	326/19520	0.000486288	0.00488916	0.00403972	SPARC/CRISPLD2/FN1/THBS1/ECM1/SERPINE1/TIMP3/TIMP2/ISLR/TGFB3/CNN2/F13A1/ACTN1/TGFB1/RARRES2/GRP/CFD/FERMT3/MNDA/LYZ/SRGN/C3	22
GO:0031983	vesicle lumen	22/598	328/19520	0.000528043	0.00516927	0.00427115	SPARC/CRISPLD2/FN1/THBS1/ECM1/SERPINE1/TIMP3/TIMP2/ISLR/TGFB3/CNN2/F13A1/ACTN1/TGFB1/RARRES2/GRP/CFD/FERMT3/MNDA/LYZ/SRGN/C3	22
GO:0030139	endocytic vesicle	21/598	307/19520	0.000543434	0.00518352	0.00428293	SPARC/COLEC12/RAB31/SPHK1/EHD2/LRP1/CD36/VIM/ROR2/LPAR1/ITGB5/CD163/MSR1/STAB1/CYBB/MPEG1/CEMIP/APOE/CAV1/HLA-DQA1/WNT7A	21
GO:0072562	blood microparticle	13/598	146/19520	0.000564074	0.00524589	0.00433446	FN1/ACTG2/F13A1/C1S/C1R/CFH/TGFB1/BCHE/C1QB/MSN/C1QC/APOE/C3	13
GO:0031252	cell leading edge	25/598	411/19520	0.000948642	0.00860719	0.00711177	FAP/ACTA2/ANTXR1/PDPN/ITGA5/PALLD/ACTG2/WIPF1/TPM1/DPYSL3/PDLIM7/PKD2/THY1/ACTN1/VIM/MYLK/MYH9/MYADM/ITGB1/PLXND1/AIF1/FSCN1/PLEK/SPEF1/LAMP5	25
GO:0001726	ruffle	14/598	175/19520	0.00101963	0.00903101	0.00746195	FAP/PDPN/ITGA5/PALLD/WIPF1/TPM1/PDLIM7/ACTN1/MYH9/MYADM/ITGB1/AIF1/FSCN1/PLEK	14
GO:0001772	immunological synapse	6/598	41/19520	0.00145501	0.0125875	0.0104005	MYH9/CD37/HAVCR2/CD53/ICAM1/SKAP1	6
GO:0030666	endocytic vesicle membrane	13/598	163/19520	0.00156521	0.0132331	0.010934	COLEC12/RAB31/LRP1/CD36/ROR2/CD163/MSR1/STAB1/CYBB/APOE/CAV1/HLA-DQA1/WNT7A	13
GO:0005902	microvillus	9/598	91/19520	0.00188244	0.0155615	0.0128578	PDPN/VCAM1/PDGFRA/AOC3/JAM3/TGFB1/MSN/FSCN1/SPEF1	9
GO:0043292	contractile fiber	16/598	231/19520	0.00210725	0.0170412	0.0140805	MMP2/ACTA2/PDLIM3/CALD1/PALLD/LMOD1/NEXN/TPM1/PDLIM7/FHL3/ACTN1/TPM2/MYL9/FLNA/FLNC/DES	16
GO:0031941	filamentous actin	5/598	32/19520	0.0026928	0.0212324	0.0175435	PDLIM3/DPYSL3/PDLIM7/PKD2/JAM3	5
GO:0098858	actin-based cell projection	15/598	216/19520	0.00279222	0.0212324	0.0175435	ACTA2/ANTXR1/PDPN/VCAM1/ACTG2/PDGFRA/AOC3/CALB2/JAM3/TGFB1/ITGB1/MSN/FSCN1/SPEF1/PVALB	15
GO:0042383	sarcolemma	11/598	134/19520	0.00279674	0.0212324	0.0175435	COL6A3/COL6A2/BGN/VCAM1/COL6A1/AQP1/TGFB3/ITGB1/FLNC/CAV1/DES	11
GO:0030027	lamellipodium	14/598	196/19520	0.00295255	0.021967	0.0181504	FAP/ACTA2/ANTXR1/PDPN/PALLD/ACTG2/DPYSL3/PKD2/MYLK/ITGB1/PLXND1/AIF1/FSCN1/SPEF1	14
GO:0030016	myofibril	15/598	224/19520	0.00392971	0.0286637	0.0236837	MMP2/PDLIM3/CALD1/PALLD/LMOD1/NEXN/TPM1/PDLIM7/FHL3/ACTN1/TPM2/MYL9/FLNA/FLNC/DES	15
GO:0030017	sarcomere	14/598	203/19520	0.00404419	0.0288495	0.0238372	MMP2/PDLIM3/PALLD/LMOD1/NEXN/TPM1/PDLIM7/FHL3/ACTN1/TPM2/MYL9/FLNA/FLNC/DES	14
GO:0031258	lamellipodium membrane	4/598	22/19520	0.00411028	0.0288495	0.0238372	FAP/ANTXR1/PDPN/PLXND1	4
GO:0030018	Z disc	10/598	122/19520	0.00432288	0.0295508	0.0244166	PDLIM3/PALLD/NEXN/PDLIM7/FHL3/ACTN1/MYL9/FLNA/FLNC/DES	10
GO:0030175	filopodium	9/598	103/19520	0.00436907	0.0295508	0.0244166	ACTA2/ANTXR1/PDPN/VCAM1/ACTG2/ITGB1/MSN/FSCN1/SPEF1	9
GO:0101002	ficolin-1-rich granule	13/598	185/19520	0.00470099	0.031228	0.0258024	CRISPLD2/TIMP2/CD93/TNFAIP6/SLC2A3/FPR1/CFD/SIRPA/ITGB2/MNDA/FCER1G/MMP9/FGL2	13
GO:0001931	uropod	3/598	13/19520	0.0065038	0.041714	0.0344666	MYH9/MSN/SELPLG	3
GO:0031254	cell trailing edge	3/598	13/19520	0.0065038	0.041714	0.0344666	MYH9/MSN/SELPLG	3
GO:0031089	platelet dense granule lumen	3/598	14/19520	0.00809124	0.051016	0.0421524	ECM1/TIMP3/RARRES2	3
GO:0031674	I band	10/598	134/19520	0.00827874	0.0513282	0.0424104	PDLIM3/PALLD/NEXN/PDLIM7/FHL3/ACTN1/MYL9/FLNA/FLNC/DES	10
GO:0046658	anchored component of plasma membrane	6/598	60/19520	0.00994774	0.0606649	0.0501249	GAS1/THY1/CNTN1/CD14/GPC6/FOLR2	6
GO:0101003	ficolin-1-rich granule membrane	6/598	61/19520	0.0107553	0.0645316	0.0533198	CD93/SLC2A3/FPR1/SIRPA/ITGB2/FCER1G	6
GO:0031092	platelet alpha granule membrane	3/598	17/19520	0.0141208	0.08338	0.0688935	SPARC/PECAM1/CD36	3
GO:0005921	gap junction	4/598	32/19520	0.0158858	0.0923361	0.0762935	GJB2/CALB2/GJA1/GJA5	4
GO:0045177	apical part of cell	21/598	414/19520	0.0171512	0.0981574	0.0811035	FAP/FN1/KCNE4/CTSK/PDGFRB/PDPN/VCAM1/AQP1/LZTS1/LRP1/DCHS1/DDR2/THY1/CD36/GJA1/C5AR1/SLCO2B1/MSN/ZMYND10/SPEF1/HPN	21
GO:0031256	leading edge membrane	11/598	173/19520	0.0178028	0.100343	0.0829094	FAP/ANTXR1/PDPN/ITGA5/TPM1/THY1/ITGB1/PLXND1/AIF1/PLEK/LAMP5	11
GO:0031362	anchored component of external side of plasma membrane	3/598	19/19520	0.019233	0.106786	0.0882333	THY1/CD14/FOLR2	3
GO:0005922	connexin complex	3/598	21/19520	0.0252358	0.136054	0.112416	GJB2/GJA1/GJA5	3
GO:0042827	platelet dense granule	3/598	21/19520	0.0252358	0.136054	0.112416	ECM1/TIMP3/RARRES2	3
GO:1904724	tertiary granule lumen	5/598	55/19520	0.0262485	0.139492	0.115257	TIMP2/CNN2/TNFAIP6/LYZ/MMP9	5
GO:0032587	ruffle membrane	7/598	95/19520	0.026676	0.139767	0.115484	FAP/PDPN/ITGA5/TPM1/ITGB1/AIF1/PLEK	7
GO:0045178	basal part of cell	14/598	258/19520	0.0283418	0.145597	0.1203	FAP/PDPN/HEPH/ALPK2/AQP1/NKD2/LRP1/PKD2/ENPP1/C5AR1/MSN/ADRA2A/CLDN11/SPEF1	14
GO:0005865	striated muscle thin filament	3/598	22/19520	0.0285714	0.145597	0.1203	LMOD1/TPM1/TPM2	3
GO:0031253	cell projection membrane	17/598	337/19520	0.0312713	0.157202	0.129889	FAP/ANTXR1/PDPN/ITGA5/AQP1/MXRA8/TPM1/PKD2/THY1/CD36/ITGB1/PLXND1/MSN/AIF1/FSCN1/PLEK/LAMP5	17
GO:0031233	intrinsic component of external side of plasma membrane	3/598	23/19520	0.0321286	0.159358	0.131671	THY1/CD14/FOLR2	3
GO:0002116	semaphorin receptor complex	2/598	11/19520	0.0429092	0.210029	0.173538	PLXND1/NRP2	2
GO:0005769	early endosome	18/598	378/19520	0.043963	0.21037	0.17382	RAB31/SPHK1/VCAM1/SLC35D3/EHD2/AOC3/LRP1/PMEPA1/HSD17B6/F2R/SORCS2/GPNMB/GJA1/HAVCR2/ACKR1/APOE/CAV1/LAMP5	18
GO:0036379	myofilament	3/598	26/19520	0.0441099	0.21037	0.17382	LMOD1/TPM1/TPM2	3
GO:0030426	growth cone	10/598	178/19520	0.0478232	0.225193	0.186068	PALLD/TIMP2/LRP1/TSHZ3/DPYSL3/THY1/BASP1/FLNA/FSCN1/LAMP5	10
GO:0001891	phagocytic cup	3/598	27/19520	0.048531	0.225669	0.186461	RAB31/MEGF10/AIF1	3

## Sheet: GO-MF
ID	Description	GeneRatio	BgRatio	pvalue	p.adjust	qvalue	geneID	Count
GO:0005201	extracellular matrix structural constituent	69/581	170/18337	1.61623e-58	9.9398e-56	8.52347e-56	COL5A2/THBS2/COL5A1/COL3A1/SPARC/FBN1/COL1A1/COL11A1/COL8A1/VCAN/LUM/FN1/AEBP1/COL6A3/COL1A2/DCN/THBS1/COL10A1/POSTN/COL6A2/ECM1/COL16A1/BGN/EMILIN1/CTHRC1/PCOLCE/PODN/ASPN/SRPX2/COL5A3/TGFBI/COL6A1/COL12A1/SRPX/EDIL3/DPT/MXRA5/LAMA4/COL4A1/COMP/NID1/LTBP2/COL6A6/NID2/LAMB1/COL8A2/MATN3/MFAP4/CILP/COL15A1/FBLN2/MFAP5/EFEMP1/COL4A2/ELN/PXDN/HMCN1/TNC/FBLN1/HSPG2/MFAP2/OGN/IGFBP7/EFEMP2/MGP/FGL2/FB…	69
GO:0005518	collagen binding	30/581	68/18337	2.94575e-27	9.05818e-25	7.76748e-25	SPARC/ITGA11/LUM/FN1/AEBP1/DCN/CTSK/LRRC15/THBS1/ANTXR1/COL6A2/LOX/PCOLCE/PODN/ASPN/COL5A3/ECM2/TGFBI/COL6A1/MRC2/C1QTNF1/MMP13/COMP/NID1/NID2/DDR2/SERPINH1/SPARCL1/ITGB1/MMP9	30
GO:0005539	glycosaminoglycan binding	45/581	228/18337	3.08654e-23	6.32741e-21	5.42582e-21	THBS2/COL5A1/FBN1/COL11A1/CRISPLD2/VCAN/FN1/DCN/CCDC80/THBS1/POSTN/BGN/PCOLCE/EPYC/COL5A3/ECM2/FGF1/SULF1/FGF7/FSTL1/TNFAIP6/COMP/LTBP2/SMOC2/DPYSL3/SULF2/BMP4/LXN/TGFBR2/CFH/GPNMB/NRP2/SLIT2/STAB1/SLIT3/PTPRC/CEMIP/EFEMP2/APOE/IMPG2/TREM2/SFRP1/SPOCK2/RSPO3/MMP7	45
GO:0005178	integrin binding	36/581	142/18337	1.02255e-22	1.57217e-20	1.34815e-20	COL5A1/FAP/COL3A1/FBN1/FN1/THBS1/SFRP2/COL16A1/EMILIN1/MMP14/CXCL12/ITGA5/ECM2/VCAM1/ITGBL1/TGFBI/TIMP2/FGF1/EDIL3/COMP/LAMB1/JAM3/THY1/ACTN1/GPNMB/MYH9/ITGB5/ITGB1/TSPAN8/ITGB2/FERMT3/SPP1/IBSP/ICAM1/FBLN5/EGFL6	36
GO:0030020	extracellular matrix structural constituent conferring tensile strength	19/581	41/18337	3.14041e-18	3.86271e-16	3.31231e-16	COL5A2/COL5A1/COL3A1/COL1A1/COL11A1/COL8A1/COL6A3/COL1A2/COL10A1/COL6A2/COL16A1/COL5A3/COL6A1/COL12A1/COL4A1/COL6A6/COL8A2/COL15A1/COL4A2	19
GO:0050840	extracellular matrix binding	21/581	55/18337	7.10939e-18	7.28712e-16	6.24878e-16	SPARC/COL11A1/DCN/LRRC15/THBS1/ECM1/BGN/TGFBI/CD248/SSC5D/LGALS1/NID1/SMOC2/FBLN2/ELN/SPARCL1/ITGB1/SLIT2/SPP1/OLFML2A/SPOCK2	21
GO:0008201	heparin binding	32/581	164/18337	1.03466e-16	9.0902e-15	7.79494e-15	THBS2/COL5A1/FBN1/COL11A1/CRISPLD2/FN1/CCDC80/THBS1/POSTN/PCOLCE/COL5A3/ECM2/FGF1/FGF7/FSTL1/COMP/LTBP2/SMOC2/BMP4/LXN/CFH/GPNMB/NRP2/SLIT2/SLIT3/PTPRC/EFEMP2/APOE/IMPG2/SFRP1/RSPO3/MMP7	32
GO:1901681	sulfur compound binding	38/581	260/18337	3.07891e-15	2.36691e-13	2.02965e-13	THBS2/COL5A1/FBN1/COL11A1/CRISPLD2/FN1/CCDC80/THBS1/POSTN/PCOLCE/COL5A3/ECM2/FGF1/FGF7/FSTL1/LRP1/COMP/LTBP2/SMOC2/DPYSL3/GAL3ST4/ENPP1/BMP4/LXN/CFH/GPNMB/CHST15/NRP2/SLIT2/SLIT3/PTPRC/EFEMP2/APOE/IMPG2/SFRP1/FST/RSPO3/MMP7	38
GO:0043394	proteoglycan binding	15/581	36/18337	8.20169e-14	5.60449e-12	4.8059e-12	COL5A1/FN1/CTSK/THBS1/COL5A3/LRP1/COMP/NID1/CFH/GPNMB/TNC/SLIT2/PTPRC/APOE/FST	15
GO:0019838	growth factor binding	25/581	137/18337	1.18384e-12	7.2806e-11	6.24319e-11	COL5A1/COL3A1/COL1A1/COL1A2/PDGFRB/THBS1/SRPX2/COL6A1/PDGFRA/HTRA3/NKD2/TGFB3/COL4A1/IGFBP4/LTBP2/HTRA1/CD36/PXDN/TGFBR2/IGFBP7/NRP2/DUSP1/IGFBP6/LRRC32/IGFBP5	25
GO:0048407	platelet-derived growth factor binding	8/581	11/18337	1.46961e-10	8.21648e-09	7.04571e-09	COL5A1/COL3A1/COL1A1/COL1A2/PDGFRB/COL6A1/PDGFRA/COL4A1	8
GO:0001968	fibronectin binding	11/581	28/18337	3.87169e-10	1.98424e-08	1.70151e-08	CTSK/LRRC15/CCDC80/THBS1/SFRP2/SSC5D/FSTL3/FBLN1/ITGB1/IGFBP6/IGFBP5	11
GO:0038024	cargo receptor activity	15/581	75/18337	1.07123e-08	5.06774e-07	4.34564e-07	COLEC12/LOXL2/SSC5D/MEGF10/SCARF2/LRP1/DAB2/ENPP1/CD36/CD163/OLR1/MSR1/ITGB2/STAB1/FOLR2	15
GO:0005044	scavenger receptor activity	11/581	47/18337	1.81687e-07	7.98127e-06	6.84401e-06	COLEC12/LOXL2/SSC5D/MEGF10/SCARF2/LRP1/ENPP1/CD36/CD163/MSR1/STAB1	11
GO:0030021	extracellular matrix structural constituent conferring compression resistance	8/581	22/18337	2.0906e-07	8.57145e-06	7.3501e-06	VCAN/LUM/DCN/BGN/PODN/ASPN/HSPG2/OGN	8
GO:0004222	metalloendopeptidase activity	16/581	107/18337	2.52506e-07	9.70571e-06	8.32274e-06	MMP2/ADAM12/ADAMTS12/ADAMTS2/MMP11/MMP14/MMP19/MMP13/ADAM19/ADAMTS14/ADAMTS4/BMP1/ADAMTS7/MMP9/MMP1/MMP7	16
GO:0048018	receptor ligand activity	38/581	486/18337	3.13304e-07	1.13342e-05	9.71922e-06	FBN1/INHBA/SFRP2/SCG2/CXCL12/NBL1/FGF1/FGF7/CCL11/GREM1/TGFB3/TNFSF4/CXCL14/CMTM3/BMP1/PDGFD/BMP4/SCT/EFEMP1/SEMA3C/GPNMB/TGFB1/CCL21/GRP/OGN/LIF/SPP1/CCL19/IL6/CCL2/CCL4/TYMP/CLEC11A/IL32/WNT7A/CCL5/CXCL9/SST	38
GO:0030546	signaling receptor activator activity	38/581	492/18337	4.25851e-07	1.45499e-05	1.24767e-05	FBN1/INHBA/SFRP2/SCG2/CXCL12/NBL1/FGF1/FGF7/CCL11/GREM1/TGFB3/TNFSF4/CXCL14/CMTM3/BMP1/PDGFD/BMP4/SCT/EFEMP1/SEMA3C/GPNMB/TGFB1/CCL21/GRP/OGN/LIF/SPP1/CCL19/IL6/CCL2/CCL4/TYMP/CLEC11A/IL32/WNT7A/CCL5/CXCL9/SST	38
GO:0005125	cytokine activity	23/581	235/18337	1.76779e-06	5.72205e-05	4.90671e-05	INHBA/SCG2/CXCL12/CCL11/GREM1/TGFB3/TNFSF4/CXCL14/CMTM3/BMP1/BMP4/TGFB1/CCL21/LIF/SPP1/CCL19/IL6/CCL2/CCL4/IL32/WNT7A/CCL5/CXCL9	23
GO:0043236	laminin binding	8/581	29/18337	2.30627e-06	7.09177e-05	6.08126e-05	LRRC15/THBS1/ECM1/SSC5D/LGALS1/NID1/ITGB1/SLIT2	8
GO:0008191	metalloendopeptidase inhibitor activity	6/581	16/18337	6.02064e-06	0.000176319	0.000151195	TIMP3/TIMP2/LXN/SPOCK1/RARRES1/SPOCK2	6
GO:0030169	low-density lipoprotein particle binding	6/581	17/18337	9.05582e-06	0.000242145	0.000207641	THBS1/COLEC12/CD36/MSR1/STAB1/TREM2	6
GO:0043395	heparan sulfate proteoglycan binding	6/581	17/18337	9.05582e-06	0.000242145	0.000207641	LRP1/COMP/CFH/PTPRC/APOE/FST	6
GO:0097493	structural molecule activity conferring elasticity	5/581	11/18337	1.23769e-05	0.000317159	0.000271967	FBN1/EMILIN1/FBLN2/ELN/FBLN5	5
GO:0004714	transmembrane receptor protein tyrosine kinase activity	10/581	61/18337	1.9853e-05	0.000473871	0.000406349	PDGFRB/PDGFRA/DDR2/AXL/EFEMP1/PDGFRL/ROR2/CSF1R/NRP2/EPHB3	10
GO:0008009	chemokine activity	9/581	49/18337	2.00336e-05	0.000473871	0.000406349	CXCL12/CCL11/CXCL14/CCL21/CCL19/CCL2/CCL4/CCL5/CXCL9	9
GO:0019955	cytokine binding	15/581	136/18337	2.74294e-05	0.00062478	0.000535755	THBS1/PDPN/NBL1/GREM1/TGFB3/COMP/CD36/PXDN/TGFBR2/CSF1R/ITGB1/NRP2/ACKR1/ZFP36/LRRC32	15
GO:0003779	actin binding	31/581	439/18337	2.91908e-05	0.000641155	0.000549797	PDLIM3/ANTXR1/CALD1/TAGLN/PALLD/LMOD1/NEXN/CNN1/CNN2/MICAL2/WIPF1/TPM1/PPP1R18/PDLIM7/FHL3/MARCKS/AFAP1/ACTN1/TPM2/MYLK/MYH9/PLS3/FLNA/ITGB1/MSN/RAI14/FLNC/AIF1/LSP1/FSCN1/SPEF1	31
GO:0017147	Wnt-protein binding	7/581	30/18337	3.33564e-05	0.000661749	0.000567456	SFRP2/CTHRC1/FZD1/SFRP4/ROR2/APCDD1/SFRP1	7
GO:0071813	lipoprotein particle binding	7/581	30/18337	3.33564e-05	0.000661749	0.000567456	THBS1/COLEC12/CD36/MSR1/STAB1/APOE/TREM2	7
GO:0071814	protein-lipid complex binding	7/581	30/18337	3.33564e-05	0.000661749	0.000567456	THBS1/COLEC12/CD36/MSR1/STAB1/APOE/TREM2	7
GO:0019199	transmembrane receptor protein kinase activity	11/581	80/18337	4.24592e-05	0.000816013	0.000699739	PDGFRB/PDGFRA/DDR2/AXL/EFEMP1/TGFBR2/PDGFRL/ROR2/CSF1R/NRP2/EPHB3	11
GO:0004175	endopeptidase activity	30/581	438/18337	6.84122e-05	0.00127496	0.00109329	FAP/MMP2/ADAM12/ADAMTS12/ADAMTS2/CTSK/MMP11/MMP14/MMP19/PLAU/HTRA3/MMP13/ADAM19/HTRA1/ADAMTS14/ADAMTS4/BMP1/C1S/C1R/ADAMTS7/CFD/TPSAB1/TPSB2/MMP9/PLAT/SFRP1/MMP1/KLK6/HPN/MMP7	30
GO:0002020	protease binding	14/581	131/18337	7.14531e-05	0.00129246	0.0011083	FAP/COL3A1/COL1A1/FN1/COL1A2/ECM1/SERPINE1/TIMP3/TIMP2/LRP1/COMP/ADAMTS4/SH3PXD2A/ITGB1	14
GO:0008237	metallopeptidase activity	17/581	184/18337	8.04438e-05	0.00141351	0.0012121	MMP2/ADAM12/ADAMTS12/ADAMTS2/MMP11/MMP14/MMP19/MMP13/ADAM19/ADAMTS14/ADAMTS4/BMP1/ADAMTS7/MMP9/MMP1/ANPEP/MMP7	17
GO:0004252	serine-type endopeptidase activity	16/581	168/18337	9.04368e-05	0.00154496	0.00132482	FAP/MMP2/PLAU/HTRA3/HTRA1/C1S/C1R/CFD/TPSAB1/TPSB2/MMP9/PLAT/MMP1/KLK6/HPN/MMP7	16
GO:0016641	oxidoreductase activity, acting on the CH-NH2 group of donors, oxygen as acceptor	5/581	16/18337	0.000102561	0.00168939	0.00144867	LOX/LOXL1/LOXL2/VCAM1/AOC3	5
GO:0001965	G-protein alpha-subunit binding	6/581	25/18337	0.000104385	0.00168939	0.00144867	RGS4/F2R/RGS2/LPAR1/RGS1/LPAR3	6
GO:0001664	G protein-coupled receptor binding	22/581	289/18337	0.000143283	0.00225947	0.00193752	CTHRC1/FZD1/CXCL12/CNRIP1/CCL11/CXCL14/SCT/CCL21/ROR2/FPR1/FLNA/ADRA2A/CCL19/CCL2/CCL4/PPP1R1B/SFRP1/C3/WNT7A/CCL5/RSPO3/CXCL9	22
GO:0046332	SMAD binding	10/581	77/18337	0.000153447	0.00235924	0.00202307	COL5A2/COL1A2/TGFB1I1/CREB3L1/PMEPA1/DAB2/TGFBR2/FLNA/RGCC/FOS	10
GO:0008083	growth factor activity	15/581	162/18337	0.000203236	0.00304853	0.00261415	INHBA/CXCL12/FGF1/FGF7/TGFB3/BMP1/PDGFD/BMP4/EFEMP1/TGFB1/OGN/LIF/IL6/TYMP/CLEC11A	15
GO:0005520	insulin-like growth factor binding	6/581	29/18337	0.000251383	0.00368097	0.00315647	HTRA3/IGFBP4/HTRA1/IGFBP7/IGFBP6/IGFBP5	6
GO:0008236	serine-type peptidase activity	16/581	186/18337	0.000294081	0.00420605	0.00360673	FAP/MMP2/PLAU/HTRA3/HTRA1/C1S/C1R/CFD/TPSAB1/TPSB2/MMP9/PLAT/MMP1/KLK6/HPN/MMP7	16
GO:0042379	chemokine receptor binding	9/581	69/18337	0.000315079	0.00440395	0.00377643	CXCL12/CCL11/CXCL14/CCL21/CCL19/CCL2/CCL4/CCL5/CXCL9	9
GO:0016638	oxidoreductase activity, acting on the CH-NH2 group of donors	5/581	20/18337	0.000327709	0.00443473	0.00380282	LOX/LOXL1/LOXL2/VCAM1/AOC3	5
GO:0017171	serine hydrolase activity	16/581	188/18337	0.000331703	0.00443473	0.00380282	FAP/MMP2/PLAU/HTRA3/HTRA1/C1S/C1R/CFD/TPSAB1/TPSB2/MMP9/PLAT/MMP1/KLK6/HPN/MMP7	16
GO:0004875	complement receptor activity	4/581	12/18337	0.000403063	0.00527412	0.00452261	C5AR1/C3AR1/FPR1/FPR3	4
GO:0001848	complement binding	5/581	21/18337	0.000418984	0.00536823	0.00460331	MEGF10/CD93/VSIG4/C5AR1/ITGB2	5
GO:0098631	cell adhesion mediator activity	8/581	58/18337	0.000459381	0.0057657	0.00494414	ITGA11/EMILIN1/PALLD/NEXN/JAM3/ITGB1/SIRPA/CDC42EP1	8
GO:0005540	hyaluronic acid binding	5/581	22/18337	0.000528188	0.00649672	0.005571	VCAN/TNFAIP6/STAB1/CEMIP/IMPG2	5
GO:0005041	low-density lipoprotein particle receptor activity	4/581	14/18337	0.000774913	0.00934453	0.00801303	LRP1/CD36/OLR1/STAB1	4
GO:0050431	transforming growth factor beta binding	5/581	24/18337	0.000809032	0.00956835	0.00820496	THBS1/TGFB3/CD36/TGFBR2/LRRC32	5
GO:0005109	frizzled binding	6/581	37/18337	0.000992573	0.0111598	0.00956961	CTHRC1/FZD1/ROR2/SFRP1/WNT7A/RSPO3	6
GO:0001846	opsonin binding	4/581	15/18337	0.00103037	0.0111598	0.00956961	MEGF10/CD93/VSIG4/ITGB2	4
GO:0005161	platelet-derived growth factor receptor binding	4/581	15/18337	0.00103037	0.0111598	0.00956961	PDGFRB/ITGA5/PDGFRA/PDGFD	4
GO:0051371	muscle alpha-actinin binding	4/581	15/18337	0.00103037	0.0111598	0.00956961	PDLIM3/PALLD/PDLIM7/PKD2	4
GO:0005126	cytokine receptor binding	19/581	270/18337	0.00103432	0.0111598	0.00956961	ECM1/CXCL12/ITGA5/CCL11/GREM1/TGFB3/TNFSF4/CXCL14/PXDN/TGFBR2/TGFB1/CCL21/LIF/CCL19/IL6/CCL2/CCL4/CCL5/CXCL9	19
GO:0061134	peptidase regulator activity	17/581	230/18337	0.00109655	0.0116272	0.00997042	FN1/COL6A3/SERPINF1/SFRP2/SERPINE1/TIMP3/PCOLCE/TIMP2/SERPINH1/LXN/SPOCK1/CST7/FBLN1/CAV1/RARRES1/C3/SPOCK2	17
GO:0001540	amyloid-beta binding	9/581	84/18337	0.00134629	0.0140334	0.0120338	LRP1/CD36/BCHE/HSPG2/MSR1/ITGB2/C1QA/APOE/TREM2	9
GO:0030228	lipoprotein particle receptor activity	4/581	17/18337	0.0017083	0.0175101	0.015015	LRP1/CD36/OLR1/STAB1	4
GO:0048020	CCR chemokine receptor binding	6/581	46/18337	0.0031452	0.0317098	0.0271915	CCL11/CCL21/CCL19/CCL2/CCL4/CCL5	6
GO:0004713	protein tyrosine kinase activity	11/581	135/18337	0.00381286	0.0378211	0.032432	PDGFRB/PDGFRA/DDR2/AXL/EFEMP1/PDGFRL/ROR2/CSF1R/NRP2/HCK/EPHB3	11
GO:0004602	glutathione peroxidase activity	4/581	22/18337	0.0046316	0.0452132	0.0387708	GPX8/ALOX5AP/GSTA1/GPX3	4
GO:0070851	growth factor receptor binding	11/581	141/18337	0.00529266	0.0508591	0.0436122	PDGFRB/ECM1/ITGA5/PDGFRA/FGF1/FGF7/GREM1/PDGFD/EFEMP1/IL6/AGR2	11
GO:0038187	pattern recognition receptor activity	4/581	23/18337	0.00546826	0.0517381	0.0443659	COLEC12/CD36/CD14/LY96	4
GO:0032036	myosin heavy chain binding	3/581	12/18337	0.00562167	0.0523838	0.0449196	NKD2/AXL/MYL9	3
GO:0042056	chemoattractant activity	5/581	37/18337	0.00591652	0.0543083	0.0465699	SCG2/FGF7/BMP4/GPNMB/CCL5	5
GO:0031994	insulin-like growth factor I binding	3/581	13/18337	0.00713788	0.0636202	0.0545549	IGFBP4/IGFBP6/IGFBP5	3
GO:0036122	BMP binding	3/581	13/18337	0.00713788	0.0636202	0.0545549	NBL1/GREM1/COMP	3
GO:0017124	SH3 domain binding	10/581	128/18337	0.00758476	0.0666375	0.0571423	ADAM12/ADAM19/WIPF1/DPYSL3/AFAP1/GJA1/ERRFI1/SIRPA/SKAP1/EFS	10
GO:0001228	DNA-binding transcription activator activity, RNA polymerase II-specific	24/581	443/18337	0.00780695	0.0676236	0.0579879	PRRX1/ETV1/MEIS3/CREB3L1/HAND2/MAFB/EGR2/MAF/ETS1/GLIS2/KLF10/NDN/KLF6/SPI1/HOXA5/EGR1/ZNF521/FOXJ1/FOSB/EGR3/FOS/JUNB/OSR2/NR4A1	24
GO:0061135	endopeptidase regulator activity	13/581	192/18337	0.00833784	0.071219	0.061071	COL6A3/SERPINF1/SFRP2/SERPINE1/TIMP3/TIMP2/SERPINH1/LXN/SPOCK1/CST7/RARRES1/C3/SPOCK2	13
GO:0001216	DNA-binding transcription activator activity	24/581	447/18337	0.00866963	0.0727605	0.0623928	PRRX1/ETV1/MEIS3/CREB3L1/HAND2/MAFB/EGR2/MAF/ETS1/GLIS2/KLF10/NDN/KLF6/SPI1/HOXA5/EGR1/ZNF521/FOXJ1/FOSB/EGR3/FOS/JUNB/OSR2/NR4A1	24
GO:0004065	arylsulfatase activity	3/581	14/18337	0.00887323	0.0727605	0.0623928	ARSI/SULF1/SULF2	3
GO:0071837	HMG box domain binding	3/581	14/18337	0.00887323	0.0727605	0.0623928	PRRX1/EGR2/HOXA3	3
GO:0051393	alpha-actinin binding	4/581	27/18337	0.00980939	0.0793786	0.0680679	PDLIM3/PALLD/PDLIM7/PKD2	4
GO:0001618	virus receptor activity	7/581	76/18337	0.0102528	0.0818891	0.0702207	ITGA5/AXL/ITGB5/ITGB1/ICAM1/SELPLG/ANPEP	7
GO:0005516	calmodulin binding	13/581	198/18337	0.0106324	0.083286	0.0714185	AEBP1/CALD1/SPHK1/RGS4/RGS16/CNN1/CNN2/GEM/MARCKS/MYLK/RGS2/MYH9/RGS1	13
GO:0045125	bioactive lipid receptor activity	3/581	15/18337	0.0108339	0.083286	0.0714185	SPHK1/LPAR1/LPAR3	3
GO:0048185	activin binding	3/581	15/18337	0.0108339	0.083286	0.0714185	FSTL3/TGFBR2/FST	3
GO:0140272	exogenous protein binding	7/581	77/18337	0.0109794	0.083362	0.0714837	ITGA5/AXL/ITGB5/ITGB1/ICAM1/SELPLG/ANPEP	7
GO:0016504	peptidase activator activity	5/581	43/18337	0.0111922	0.0839416	0.0719807	FN1/SFRP2/PCOLCE/FBLN1/CAV1	5
GO:0030246	carbohydrate binding	16/581	267/18337	0.0113702	0.0842489	0.0722443	VCAN/COLEC12/GALNT5/LOXL2/CD248/MRC2/LGALS1/CD93/CLEC2B/GALNT10/ENPP1/CNTN1/COLEC11/SLC2A3/OLR1/CLEC11A	16
GO:0005507	copper ion binding	6/581	60/18337	0.0116034	0.0849536	0.0728486	LOX/LOXL1/LOXL2/HEPH/AOC3/MOXD1	6
GO:0004866	endopeptidase inhibitor activity	12/581	180/18337	0.012338	0.0892692	0.0765492	COL6A3/SERPINF1/SERPINE1/TIMP3/TIMP2/SERPINH1/LXN/SPOCK1/CST7/RARRES1/C3/SPOCK2	12
GO:0070492	oligosaccharide binding	3/581	16/18337	0.0130249	0.0931434	0.0798714	LOXL2/LGALS1/COLEC11	3
GO:0008484	sulfuric ester hydrolase activity	3/581	17/18337	0.0154499	0.109215	0.0936529	ARSI/SULF1/SULF2	3
GO:0008376	acetylgalactosaminyltransferase activity	5/581	47/18337	0.0160946	0.111074	0.0952468	GALNT5/CHSY3/GALNT10/B3GNT9/CHPF	5
GO:0070888	E-box binding	5/581	47/18337	0.0160946	0.111074	0.0952468	SNAI2/HAND2/TWIST1/SNAI1/BHLHE40	5
GO:0030414	peptidase inhibitor activity	12/581	187/18337	0.0162547	0.111074	0.0952468	COL6A3/SERPINF1/SERPINE1/TIMP3/TIMP2/SERPINH1/LXN/SPOCK1/CST7/RARRES1/C3/SPOCK2	12
GO:0015026	coreceptor activity	5/581	48/18337	0.0175117	0.117248	0.100542	LRP1/ROR2/LY96/ITGB1/GPC6	5
GO:0001530	lipopolysaccharide binding	4/581	32/18337	0.0177567	0.117248	0.100542	CD14/LY96/TRIL/TREM2	4
GO:0048019	receptor antagonist activity	4/581	32/18337	0.0177567	0.117248	0.100542	DKK2/PXDN/FST/CCL5	4
GO:0016755	transferase activity, transferring amino-acyl groups	3/581	18/18337	0.0181115	0.117248	0.100542	F13A1/GGT5/TGM2	3
GO:0140416	transcription regulator inhibitor activity	3/581	18/18337	0.0181115	0.117248	0.100542	ID3/MDFI/ID1	3
GO:0098632	cell-cell adhesion mediator activity	5/581	49/18337	0.019009	0.121776	0.104424	PALLD/NEXN/JAM3/SIRPA/CDC42EP1	5
GO:0019956	chemokine binding	4/581	33/18337	0.019713	0.124985	0.107175	PDPN/ITGB1/ACKR1/ZFP36	4
GO:0042277	peptide binding	17/581	315/18337	0.0235294	0.147659	0.126619	INHBA/TMEM158/GPR1/LRP1/CD36/BCHE/CD14/KDELR3/HSPG2/MSR1/ITGB2/C1QA/CEMIP/APOE/TREM2/HLA-DQA1/ANPEP	17
GO:0004601	peroxidase activity	5/581	53/18337	0.0258301	0.16046	0.137596	PXDN/GPX8/ALOX5AP/GSTA1/GPX3	5
GO:0042805	actinin binding	4/581	36/18337	0.0263559	0.162089	0.138993	PDLIM3/PALLD/PDLIM7/PKD2	4
GO:0005243	gap junction channel activity	3/581	21/18337	0.0275276	0.167317	0.143476	GJB2/GJA1/GJA5	3
GO:0005080	protein kinase C binding	5/581	54/18337	0.0277502	0.167317	0.143476	DACT1/DACT3/MARCKS/FLNA/PLEK	5
GO:0005504	fatty acid binding	4/581	37/18337	0.0288334	0.172161	0.147629	FABP4/ALOX5AP/GSTA1/PTGDS	4
GO:0070412	R-SMAD binding	3/581	22/18337	0.0311427	0.184161	0.15792	PMEPA1/RGCC/FOS	3
GO:0051015	actin filament binding	12/581	208/18337	0.0336488	0.197086	0.169003	ANTXR1/TAGLN/NEXN/TPM1/MARCKS/ACTN1/TPM2/MYH9/PLS3/FLNA/AIF1/FSCN1	12
GO:0016684	oxidoreductase activity, acting on peroxide as acceptor	5/581	57/18337	0.0340439	0.197519	0.169374	PXDN/GPX8/ALOX5AP/GSTA1/GPX3	5
GO:0002162	dystroglycan binding	2/581	10/18337	0.0381028	0.216974	0.186058	AGR3/AGR2	2
GO:0016176	superoxide-generating NADPH oxidase activator activity	2/581	10/18337	0.0381028	0.216974	0.186058	SH3PXD2B/SH3PXD2A	2
GO:0005160	transforming growth factor beta receptor binding	3/581	24/18337	0.0390787	0.22049	0.189072	TGFB3/TGFBR2/TGFB1	3

## Sheet: KEGG
ID	Description	GeneRatio	BgRatio	pvalue	p.adjust	qvalue	geneID	Count
hsa04512	ECM-receptor interaction	24/285	88/9180	9.72776e-17	2.49031e-14	1.94555e-14	THBS2/COL1A1/ITGA11/FN1/COL6A3/COL1A2/THBS1/COL6A2/ITGA5/COL6A1/LAMA4/COL4A1/COMP/COL6A6/LAMB1/CD36/COL4A2/SDC1/TNC/ITGB5/ITGB1/HSPG2/SPP1/IBSP	24
hsa04510	Focal adhesion	30/285	201/9180	5.40685e-13	5.97345e-11	4.66676e-11	THBS2/COL1A1/ITGA11/FN1/COL6A3/COL1A2/PDGFRB/THBS1/COL6A2/ITGA5/COL6A1/PDGFRA/LAMA4/COL4A1/COMP/COL6A6/LAMB1/PDGFD/COL4A2/ACTN1/TNC/MYLK/ITGB5/MYL9/FLNA/ITGB1/FLNC/SPP1/IBSP/CAV1	30
hsa04610	Complement and coagulation cascades	20/285	85/9180	8.13578e-13	5.97345e-11	4.66676e-11	SERPINE1/PLAU/F13A1/F2R/THBD/C1S/PLAUR/C1R/VSIG4/CFH/C5AR1/C3AR1/CFD/PROCR/C1QB/C1QC/ITGB2/C1QA/PLAT/C3	20
hsa05144	Malaria	16/285	50/9180	9.33352e-13	5.97345e-11	4.66676e-11	THBS2/THBS1/VCAM1/TGFB3/LRP1/COMP/PECAM1/CD36/SDC1/TGFB1/ITGB2/ACKR1/ICAM1/IL6/CCL2/SDC2	16
hsa04974	Protein digestion and absorption	20/285	103/9180	3.6111e-11	1.84888e-09	1.44444e-09	COL5A2/COL5A1/COL3A1/COL1A1/COL11A1/COL8A1/COL6A3/COL1A2/COL10A1/COL6A2/COL16A1/COL5A3/COL6A1/COL12A1/COL4A1/COL6A6/COL8A2/COL15A1/COL4A2/ELN	20
hsa05205	Proteoglycans in cancer	27/285	205/9180	1.61493e-10	6.15877e-09	4.81154e-09	COL1A1/MMP2/LUM/FN1/COL1A2/DCN/THBS1/FZD1/TIMP3/ITGA5/PLAU/TWIST1/TWIST2/PLAUR/SDC1/TGFB1/ITGB5/FLNA/ITGB1/HSPG2/MSN/FLNC/CDKN1A/MMP9/CAV1/SDC2/WNT7A	27
hsa04933	AGE-RAGE signaling pathway in diabetic complications	19/285	100/9180	1.68404e-10	6.15877e-09	4.81154e-09	COL3A1/COL1A1/MMP2/FN1/COL1A2/SERPINE1/VCAM1/TGFB3/COL4A1/THBD/COL4A2/TGFBR2/TGFB1/PIM1/CYBB/ICAM1/IL6/EGR1/CCL2	19
hsa04151	PI3K-Akt signaling pathway	35/285	354/9180	9.27373e-10	2.96759e-08	2.31843e-08	THBS2/COL1A1/ITGA11/FN1/COL6A3/COL1A2/PDGFRB/THBS1/COL6A2/ITGA5/COL6A1/CREB3L1/PDGFRA/FGF1/FGF7/LAMA4/COL4A1/COMP/F2R/COL6A6/LAMB1/IL7R/PDGFD/COL4A2/TNC/LPAR1/ITGB5/CSF1R/ITGB1/SPP1/IBSP/IL6/CDKN1A/NR4A1/LPAR3	35
hsa05150	Staphylococcus aureus infection	17/285	96/9180	4.91374e-09	1.39769e-07	1.09194e-07	C1S/C1R/FCGR2A/CFH/C5AR1/C3AR1/FPR1/CFD/FPR3/C1QB/C1QC/ITGB2/C1QA/ICAM1/SELPLG/C3/HLA-DQA1	17
hsa04145	Phagosome	21/285	152/9180	8.01884e-09	2.05282e-07	1.60377e-07	THBS2/THBS1/COLEC12/ITGA5/MRC2/COMP/TUBB6/CD36/C1R/FCGR2A/CD14/COLEC11/ITGB5/OLR1/ITGB1/MSR1/ITGB2/CYBB/TUBA1A/C3/HLA-DQA1	21
hsa04670	Leukocyte transendothelial migration	17/285	114/9180	7.0788e-08	1.64743e-06	1.28705e-06	MMP2/CXCL12/VCAM1/JAM3/THY1/PECAM1/ACTN1/CD99/MYL9/ITGB1/MSN/ITGB2/CLDN11/CYBB/ICAM1/MMP9/CLDN16	17
hsa05133	Pertussis	13/285	76/9180	5.01072e-07	1.06895e-05	8.35119e-06	ITGA5/C1S/C1R/CD14/LY96/ITGB1/C1QB/C1QC/ITGB2/C1QA/IL6/FOS/C3	13
hsa05418	Fluid shear stress and atherosclerosis	17/285	139/9180	1.29427e-06	2.54871e-05	1.99118e-05	MMP2/VCAM1/KLF2/THBD/PECAM1/BMP4/SDC1/DUSP1/HMOX1/ICAM1/CCL2/GSTA1/MMP9/CAV1/FOS/SDC2/PLAT	17
hsa05146	Amoebiasis	14/285	102/9180	2.87097e-06	5.24977e-05	4.10138e-05	COL3A1/COL1A1/FN1/COL1A2/LAMA4/TGFB3/COL4A1/LAMB1/COL4A2/ACTN1/TGFB1/CD14/ITGB2/IL6	14
hsa04350	TGF-beta signaling pathway	13/285	94/9180	5.99097e-06	0.000102246	7.98796e-05	FBN1/INHBA/DCN/THBS1/NBL1/GREM1/TGFB3/BMP4/ID3/TGFBR2/TGFB1/ID1/FST	13
hsa05165	Human papillomavirus infection	26/285	331/9180	1.19623e-05	0.000191398	0.000149529	THBS2/COL1A1/ITGA11/FN1/COL6A3/COL1A2/PDGFRB/THBS1/COL6A2/FZD1/ITGA5/COL6A1/CREB3L1/LAMA4/COL4A1/COMP/COL6A6/LAMB1/COL4A2/TNC/ITGB5/ITGB1/SPP1/IBSP/CDKN1A/WNT7A	26
hsa04514	Cell adhesion molecules	16/285	149/9180	1.45297e-05	0.000218801	0.000170938	VCAN/VCAM1/JAM3/PECAM1/CNTN1/SDC1/CD99/ITGB1/ITGB2/CLDN11/PTPRC/ICAM1/SELPLG/SDC2/HLA-DQA1/CLDN16	16
hsa05323	Rheumatoid arthritis	12/285	93/9180	2.80449e-05	0.000398862	0.000311611	CTSK/CXCL12/TGFB3/TGFB1/ITGB2/ICAM1/IL6/CCL2/FOS/MMP1/HLA-DQA1/CCL5	12
hsa04926	Relaxin signaling pathway	14/285	129/9180	4.44225e-05	0.000589159	0.00046028	COL3A1/COL1A1/MMP2/ACTA2/COL1A2/CREB3L1/MMP13/COL4A1/COL4A2/TGFBR2/TGFB1/MMP9/FOS/MMP1	14
hsa04810	Regulation of actin cytoskeleton	19/285	218/9180	4.6028e-05	0.000589159	0.00046028	ITGA11/FN1/PDGFRB/CXCL12/ITGA5/PDGFRA/FGF1/FGF7/F2R/PDGFD/ACTN1/MYLK/MYH9/LPAR1/ITGB5/MYL9/ITGB1/MSN/ITGB2	19
hsa05142	Chagas disease	12/285	102/9180	7.09245e-05	0.000864603	0.000675471	SERPINE1/TGFB3/TGFBR2/TGFB1/C1QB/C1QC/C1QA/IL6/CCL2/FOS/C3/CCL5	12
hsa04380	Osteoclast differentiation	13/285	128/9180	0.000164	0.00190836	0.00149091	CTSK/FCGR2A/TGFBR2/TGFB1/CSF1R/SIRPA/SOCS3/SPI1/TYROBP/FOSB/FOS/JUNB/TREM2	13
hsa04668	TNF signaling pathway	12/285	112/9180	0.000175959	0.0019585	0.00153008	MMP14/VCAM1/CREB3L1/LIF/SOCS3/ICAM1/IL6/CCL2/MMP9/FOS/JUNB/CCL5	12
hsa04061	Viral protein interaction with cytokine and cytokine receptor	11/285	100/9180	0.000258957	0.00276221	0.00215798	CXCL12/CCL11/CXCL14/CCL21/CSF1R/CCL19/IL6/CCL2/CCL4/CCL5/CXCL9	11
hsa04060	Cytokine-cytokine receptor interaction	21/285	295/9180	0.000333046	0.00341039	0.00266437	INHBA/CXCL12/CCL11/TGFB3/TNFSF4/CXCL14/IL7R/BMP4/TGFBR2/TGFB1/CCL21/CSF1R/LIF/TNFRSF12A/CCL19/IL6/CCL2/CCL4/IL32/CCL5/CXCL9	21
hsa05410	Hypertrophic cardiomyopathy	10/285	90/9180	0.000453066	0.00446095	0.00348512	ITGA11/ITGA5/TGFB3/TPM1/TGFB1/TPM2/ITGB5/ITGB1/IL6/DES	10
hsa05140	Leishmaniasis	9/285	77/9180	0.000598362	0.00567336	0.00443231	TGFB3/FCGR2A/TGFB1/ITGB1/ITGB2/CYBB/FOS/C3/HLA-DQA1	9
hsa05414	Dilated cardiomyopathy	10/285	96/9180	0.000758733	0.00693698	0.00541952	ITGA11/ITGA5/PLN/TGFB3/TPM1/TGFB1/TPM2/ITGB5/ITGB1/DES	10
hsa04390	Hippo signaling pathway	13/285	157/9180	0.00118002	0.0104167	0.00813805	SNAI2/SERPINE1/FZD1/FRMD6/FGF1/NKD2/TGFB3/BMP4/TGFBR2/TGFB1/ITGB2/ID1/WNT7A	13
hsa05166	Human T-cell leukemia virus 1 infection	16/285	219/9180	0.00128777	0.010989	0.00858512	CREB3L1/TGFB3/EGR2/ETS1/TGFBR2/TGFB1/ITGB2/ICAM1/SPI1/IL6/CDKN1A/ZFP36/EGR1/FOS/HLA-DQA1/MMP7	16
hsa04064	NF-kappa B signaling pathway	10/285	104/9180	0.00141262	0.0116655	0.0091137	CXCL12/PLAU/VCAM1/GADD45B/CCL21/CD14/LY96/ICAM1/CCL19/CCL4	10
hsa05219	Bladder cancer	6/285	41/9180	0.00152943	0.0122354	0.00955894	MMP2/THBS1/CDKN1A/MMP9/TYMP/MMP1	6
hsa05222	Small cell lung cancer	9/285	92/9180	0.00215035	0.0166815	0.0130325	FN1/LAMA4/COL4A1/LAMB1/GADD45B/COL4A2/ITGB1/CDKN1A/RXRG	9
hsa04015	Rap1 signaling pathway	15/285	210/9180	0.00225903	0.0170091	0.0132884	PDGFRB/THBS1/PDGFRA/FGF1/FGF7/F2R/PDGFD/LPAR1/CSF1R/FPR1/ITGB1/ITGB2/SKAP1/ID1/LPAR3	15
hsa05171	Coronavirus disease - COVID-19	16/285	232/9180	0.00233195	0.0170565	0.0133254	F13A1/C1S/C1R/FCGR2A/C5AR1/C3AR1/CFD/C1QB/C1QC/C1QA/CYBB/IL6/CCL2/FOS/C3/MMP1	16
hsa05202	Transcriptional misregulation in cancer	14/285	192/9180	0.0025958	0.0184591	0.0144211	PLAU/ETV1/RUNX2/GADD45B/MAF/TGFBR2/CD14/CSF1R/SPI1/IL6/CDKN1A/MMP9/PLAT/RXRG	14
hsa00532	Glycosaminoglycan biosynthesis - chondroitin sulfate / dermatan sulfate	4/285	20/9180	0.00297399	0.0205768	0.0160756	CHSY3/CHST11/CHPF/CHST15	4
hsa04640	Hematopoietic cell lineage	9/285	99/9180	0.00355003	0.023916	0.0186844	ITGA5/IL7R/CD36/CD14/CSF1R/CD37/IL6/HLA-DQA1/ANPEP	9
hsa04620	Toll-like receptor signaling pathway	9/285	104/9180	0.00492756	0.032345	0.0252695	CTSK/CD14/LY96/SPP1/IL6/CCL4/FOS/CCL5/CXCL9	9
hsa04310	Wnt signaling pathway	12/285	166/9180	0.00550548	0.034856	0.0272312	SERPINF1/SFRP2/FZD1/SFRP4/NKD2/DKK2/ROR2/SFRP1/WNT7A/LGR5/RSPO3/MMP7	12
hsa04928	Parathyroid hormone synthesis, secretion and action	9/285	106/9180	0.0055824	0.034856	0.0272312	MMP14/CREB3L1/MMP13/RUNX2/MAFB/CDKN1A/EGR1/FOS/RXRG	9
hsa05218	Melanoma	7/285	72/9180	0.00678921	0.0413819	0.0323296	PDGFRB/PDGFRA/FGF1/FGF7/GADD45B/PDGFD/CDKN1A	7
hsa05417	Lipid and atherosclerosis	14/285	215/9180	0.00708116	0.0421576	0.0329356	VCAM1/CD36/CD14/LY96/OLR1/CYBB/ICAM1/IL6/CCL2/MMP9/FOS/RXRG/MMP1/CCL5	14
hsa04657	IL-17 signaling pathway	8/285	94/9180	0.00866191	0.0503966	0.0393723	CCL11/MMP13/IL6/CCL2/FOSB/MMP9/FOS/MMP1	8
hsa03320	PPAR signaling pathway	7/285	76/9180	0.00907605	0.0516326	0.040338	FABP4/CD36/ACSL1/OLR1/SCD/RXRG/MMP1	7
hsa05152	Tuberculosis	12/285	180/9180	0.0102591	0.0565862	0.044208	SPHK1/MRC2/TGFB3/FCGR2A/TGFB1/CD14/ITGB2/FCER1G/LSP1/IL6/C3/HLA-DQA1	12
hsa05215	Prostate cancer	8/285	97/9180	0.0103889	0.0565862	0.044208	PDGFRB/PLAU/CREB3L1/PDGFRA/PDGFD/CDKN1A/MMP9/PLAT	8
hsa00590	Arachidonic acid metabolism	6/285	61/9180	0.0112788	0.0601537	0.0469951	PTGIS/GGT5/GPX8/PLA2G2A/PTGDS/GPX3	6
hsa05161	Hepatitis B	11/285	162/9180	0.0120563	0.062988	0.0492094	CREB3L1/TGFB3/EGR2/TGFBR2/TGFB1/HSPG2/IL6/CDKN1A/EGR3/MMP9/FOS	11
hsa05217	Basal cell carcinoma	6/285	63/9180	0.013113	0.0671388	0.0524522	FZD1/GADD45B/BMP4/GLI3/CDKN1A/WNT7A	6
hsa04611	Platelet activation	9/285	124/9180	0.014921	0.0748977	0.0585138	COL3A1/COL1A1/COL1A2/F2R/FCGR2A/MYLK/ITGB1/FERMT3/FCER1G	9
hsa05206	MicroRNAs in cancer	17/285	310/9180	0.0163624	0.0805534	0.0629324	PDGFRB/THBS1/TIMP3/ITGA5/PLAU/ZEB2/PDGFRA/TPM1/MARCKS/VIM/TNC/CYP1B1/PIM1/HMOX1/FSCN1/CDKN1A/MMP9	17
hsa04672	Intestinal immune network for IgA production	5/285	49/9180	0.0174138	0.0832124	0.0650097	CXCL12/TGFB1/IL6/HLA-DQA1/PIGR	5
hsa05226	Gastric cancer	10/285	149/9180	0.0175526	0.0832124	0.0650097	FZD1/FGF1/FGF7/TGFB3/GADD45B/TGFBR2/TGFB1/CDKN1A/RXRG/WNT7A	10
hsa04540	Gap junction	7/285	88/9180	0.0192902	0.0897872	0.0701462	PDGFRB/PDGFRA/PDGFD/TUBB6/GJA1/LPAR1/TUBA1A	7
hsa05130	Pathogenic Escherichia coli infection	12/285	197/9180	0.0197378	0.0902299	0.0704921	F2R/WIPF1/TUBB6/FCGR2A/MYH9/LPAR1/ITGB1/CLDN11/IL6/FOS/TUBA1A/CLDN16	12
hsa04068	FoxO signaling pathway	9/285	131/9180	0.0206429	0.0918987	0.0717958	TGFB3/KLF2/IL7R/GADD45B/TGFBR2/TGFB1/PLK2/IL6/CDKN1A	9
hsa04010	MAPK signaling pathway	16/285	294/9180	0.0208208	0.0918987	0.0717958	PDGFRB/PDGFRA/FGF1/FGF7/TGFB3/GADD45B/PDGFD/TGFBR2/TGFB1/CD14/CSF1R/FLNA/DUSP1/FLNC/FOS/NR4A1	16
hsa04270	Vascular smooth muscle contraction	9/285	133/9180	0.0225344	0.0977765	0.0763879	ACTA2/EDNRA/CALD1/ACTG2/MYLK/MYH9/MYL9/ADRA1B/PLA2G2A	9
hsa05415	Diabetic cardiomyopathy	12/285	203/9180	0.0242992	0.103677	0.0809974	COL3A1/COL1A1/MMP2/COL1A2/GFPT2/PLN/TGFB3/CD36/TGFBR2/TGFB1/CYBB/MMP9	12
hsa05322	Systemic lupus erythematosus	9/285	136/9180	0.0256001	0.107437	0.0839349	C1S/C1R/FCGR2A/ACTN1/C1QB/C1QC/C1QA/C3/HLA-DQA1	9
hsa05143	African trypanosomiasis	4/285	37/9180	0.0268748	0.110967	0.0866929	VCAM1/LAMA4/ICAM1/IL6	4
hsa04371	Apelin signaling pathway	9/285	138/9180	0.0278015	0.112971	0.0882588	ACTA2/SERPINE1/SPHK1/APLNR/KLF2/MYLK/SPP1/EGR1/PLAT	9
hsa05412	Arrhythmogenic right ventricular cardiomyopathy	6/285	77/9180	0.0320428	0.128171	0.100134	ITGA11/ITGA5/GJA1/ITGB5/ITGB1/DES	6
hsa00480	Glutathione metabolism	5/285	58/9180	0.0334704	0.131822	0.102986	GGT5/GPX8/GSTA1/ANPEP/GPX3	5
hsa04080	Neuroactive ligand-receptor interaction	17/285	341/9180	0.0366767	0.142261	0.111141	EDNRA/APLNR/F2R/SCT/C5AR1/GRP/LPAR1/C3AR1/FPR1/FPR3/ADRA2A/CHRNA1/PTGER2/ADRA1B/C3/LPAR3/SST	17
hsa05210	Colorectal cancer	6/285	86/9180	0.0506324	0.19118	0.149359	TGFB3/GADD45B/TGFBR2/TGFB1/CDKN1A/FOS	6
hsa05321	Inflammatory bowel disease	5/285	65/9180	0.0507822	0.19118	0.149359	TGFB3/MAF/TGFB1/IL6/HLA-DQA1	5
hsa00514	Other types of O-glycan biosynthesis	4/285	47/9180	0.0572104	0.212259	0.165827	GALNT5/GALNT10/GXYLT2/ST6GAL2	4
hsa05145	Toxoplasmosis	7/285	112/9180	0.0593678	0.215384	0.168269	LAMA4/TGFB3/LAMB1/TGFB1/LY96/ITGB1/HLA-DQA1	7
hsa04392	Hippo signaling pathway - multiple species	3/285	29/9180	0.0597355	0.215384	0.168269	FRMD6/DCHS1/RASSF2	3
hsa05135	Yersinia infection	8/285	137/9180	0.0631424	0.224506	0.175396	FN1/ITGA5/WIPF1/FCGR2A/ITGB1/IL6/CCL2/FOS	8
hsa04979	Cholesterol metabolism	4/285	50/9180	0.0688199	0.241341	0.188548	LRP1/CD36/STAR/APOE	4
hsa05310	Asthma	3/285	31/9180	0.0702763	0.243118	0.189936	CCL11/FCER1G/HLA-DQA1	3
hsa04062	Chemokine signaling pathway	10/285	192/9180	0.0758684	0.258964	0.202316	CXCL12/CCL11/CXCL14/CCL21/HCK/CCL19/CCL2/CCL4/CCL5/CXCL9	10
hsa05225	Hepatocellular carcinoma	9/285	168/9180	0.0779626	0.262611	0.205165	FZD1/TGFB3/GADD45B/TGFBR2/TGFB1/HMOX1/CDKN1A/GSTA1/WNT7A	9
hsa04530	Tight junction	9/285	169/9180	0.0802301	0.266739	0.20839	JAM3/ACTN1/MYH9/MYL9/ITGB1/MSN/CLDN11/TUBA1A/CLDN16	9
hsa05212	Pancreatic cancer	5/285	76/9180	0.0868437	0.281418	0.219858	TGFB3/GADD45B/TGFBR2/TGFB1/CDKN1A	5
hsa05220	Chronic myeloid leukemia	5/285	76/9180	0.0868437	0.281418	0.219858	TGFB3/GADD45B/TGFBR2/TGFB1/CDKN1A	5
hsa04072	Phospholipase D signaling pathway	8/285	148/9180	0.0896056	0.286738	0.224014	PDGFRB/SPHK1/PDGFRA/F2R/PDGFD/LPAR1/FCER1G/LPAR3	8
hsa00760	Nicotinate and nicotinamide metabolism	3/285	35/9180	0.0936336	0.295929	0.231194	NT5E/NNMT/ENPP1	3
hsa01521	EGFR tyrosine kinase inhibitor resistance	5/285	79/9180	0.0985149	0.307559	0.24028	PDGFRB/PDGFRA/AXL/PDGFD/IL6	5
hsa05134	Legionellosis	4/285	57/9180	0.100177	0.30898	0.241391	CD14/ITGB2/IL6/C3	4
hsa05216	Thyroid cancer	3/285	37/9180	0.106359	0.32414	0.253235	GADD45B/CDKN1A/RXRG	3
hsa04218	Cellular senescence	8/285	156/9180	0.112345	0.338356	0.26434	SERPINE1/TGFB3/GADD45B/ETS1/TGFBR2/TGFB1/IL6/CDKN1A	8
hsa05416	Viral myocarditis	4/285	60/9180	0.115325	0.343294	0.268199	ITGB2/ICAM1/CAV1/HLA-DQA1	4
hsa04659	Th17 cell differentiation	6/285	108/9180	0.119122	0.350519	0.273843	TGFBR2/TGFB1/IL6/FOS/RXRG/HLA-DQA1	6
hsa04020	Calcium signaling pathway	11/285	240/9180	0.127297	0.370317	0.28931	PDGFRB/EDNRA/SPHK1/PDGFRA/FGF1/FGF7/PLN/F2R/PDGFD/MYLK/ADRA1B	11
hsa04630	JAK-STAT signaling pathway	8/285	162/9180	0.131273	0.377596	0.294997	PDGFRB/PDGFRA/IL7R/PIM1/LIF/SOCS3/IL6/CDKN1A	8
hsa04216	Ferroptosis	3/285	41/9180	0.133655	0.380174	0.297011	ACSL1/HMOX1/CYBB	3
hsa00770	Pantothenate and CoA biosynthesis	2/285	21/9180	0.137219	0.386024	0.301581	ENPP1/ALDH1B1	2
hsa00380	Tryptophan metabolism	3/285	42/9180	0.140827	0.391866	0.306145	TDO2/ALDH1B1/CYP1B1	3
hsa04024	cAMP signaling pathway	10/285	219/9180	0.143812	0.39587	0.309274	EDNRA/CREB3L1/PLN/F2R/GLI3/MYL9/PTGER2/FOS/PPP1R1B/SST	10
hsa00071	Fatty acid degradation	3/285	43/9180	0.148125	0.399418	0.312045	ADH1B/ACSL1/ALDH1B1	3
hsa04022	cGMP-PKG signaling pathway	8/285	167/9180	0.148221	0.399418	0.312045	EDNRA/CREB3L1/PLN/MYLK/RGS2/MYL9/ADRA2A/ADRA1B	8
hsa05221	Acute myeloid leukemia	4/285	67/9180	0.154193	0.411182	0.321236	CD14/CSF1R/PIM1/SPI1	4
hsa04550	Signaling pathways regulating pluripotency of stem cells	7/285	143/9180	0.15659	0.41327	0.322867	INHBA/FZD1/BMP4/ID3/LIF/ID1/WNT7A	7
hsa04920	Adipocytokine signaling pathway	4/285	69/9180	0.166106	0.421214	0.329073	CD36/ACSL1/SOCS3/RXRG	4
hsa05031	Amphetamine addiction	4/285	69/9180	0.166106	0.421214	0.329073	CREB3L1/FOSB/FOS/PPP1R1B	4
hsa05211	Renal cell carcinoma	4/285	69/9180	0.166106	0.421214	0.329073	TGFB3/ETS1/TGFB1/CDKN1A	4
hsa05164	Influenza A	8/285	172/9180	0.166182	0.421214	0.329073	SOCS3/TPSAB1/TPSB2/ICAM1/IL6/CCL2/HLA-DQA1/CCL5	8
hsa05224	Breast cancer	7/285	147/9180	0.172646	0.433308	0.338522	FZD1/FGF1/FGF7/GADD45B/CDKN1A/FOS/WNT7A	7
hsa04520	Adherens junction	4/285	71/9180	0.178336	0.443243	0.346284	SNAI2/TGFBR2/ACTN1/SNAI1	4
hsa04666	Fc gamma R-mediated phagocytosis	5/285	97/9180	0.183076	0.450649	0.35207	SPHK1/MARCKS/FCGR2A/HCK/PTPRC	5
hsa04115	p53 signaling pathway	4/285	73/9180	0.190859	0.465333	0.363541	THBS1/SERPINE1/GADD45B/CDKN1A	4
hsa05030	Cocaine addiction	3/285	49/9180	0.194205	0.469023	0.366424	CREB3L1/FOSB/PPP1R1B	3
hsa05214	Glioma	4/285	75/9180	0.203651	0.485653	0.379417	PDGFRB/PDGFRA/GADD45B/CDKN1A	4
hsa04360	Axon guidance	8/285	182/9180	0.204885	0.485653	0.379417	CXCL12/SEMA3C/UNC5B/MYL9/ITGB1/SLIT2/SLIT3/EPHB3	8
hsa05100	Bacterial invasion of epithelial cells	4/285	77/9180	0.216688	0.508918	0.397593	FN1/ITGA5/ITGB1/CAV1	4
hsa04625	C-type lectin receptor signaling pathway	5/285	104/9180	0.221481	0.51446	0.401922	EGR2/FCER1G/LSP1/IL6/EGR3	5
hsa00740	Riboflavin metabolism	1/285	8/9180	0.223067	0.51446	0.401922	ENPP1	1
hsa05020	Prion disease	11/285	273/9180	0.228642	0.522611	0.40829	CREB3L1/TUBB6/C1QB/C1QC/C1QA/CYBB/IL6/EGR1/CAV1/TUBA1A/CCL5	11
[truncated: 144 more rows]
