# Supplementary material for: Pan-cancer analyses and molecular subtypes based on the cancer-associated fibroblast landscape and tumor microenvironment infiltration characterization reveal clinical outcome and immunotherapy response in epithelial ovarian cancer
Source: Front Immunol. 2022 Aug 10;13:956224. doi: 10.3389/fimmu.2022.956224 (PMC9402225; doi:10.3389/fimmu.2022.956224)
Supplement: Supplementary Table 6 — 118 DEGs associated with OS for EOC patients. [file Table_6.xlsx]

## Sheet: Sheet1
id	HR	HR.95L	HR.95H	pvalue
AGR2	0.89742	0.821372	0.980509	0.0165907
ANTXR1	1.12335	1.00209	1.25929	0.045948
ARSI	1.46957	1.13287	1.90634	0.0037365
BHLHE40	1.1422	1.00356	1.29999	0.0440265
C1QTNF3	1.15325	1.02739	1.29454	0.0155932
C2orf88	0.891246	0.825132	0.962656	0.00341401
C5AR1	1.20435	1.0459	1.38682	0.00978072
CCDC80	1.17236	1.05869	1.29824	0.00224388
CCL19	0.850365	0.746612	0.968536	0.0146258
CD163	1.13075	1.00183	1.27626	0.0466356
CD93	1.2384	1.02952	1.48966	0.0232878
CERCAM	1.23592	1.05215	1.45178	0.00991212
CH25H	1.34165	1.10587	1.62771	0.00287814
CILP	1.12163	1.0062	1.2503	0.0383112
CILP2	1.14977	1.02155	1.29407	0.0206991
CLIC3	1.12153	1.01496	1.2393	0.0243582
CLMP	1.17341	1.0166	1.3544	0.0288914
COL16A1	1.22261	1.07674	1.38824	0.00193184
COL6A6	1.26913	1.02969	1.56425	0.025469
COL8A2	1.13681	1.02319	1.26304	0.0169979
COLEC12	1.14902	1.01362	1.30251	0.0299039
CSF1R	1.11278	1.00294	1.23466	0.0438766
CXCL12	1.09186	1.00004	1.19211	0.0499064
CXCL9	0.8801	0.817936	0.946989	0.000632404
DAB2	1.19823	1.00496	1.42867	0.0438984
DACT3	1.44541	1.16342	1.79575	0.000877988
DCHS1	1.19559	1.02466	1.39503	0.0232437
DDR2	1.18278	1.00109	1.39744	0.0485245
DPT	1.15228	1.01281	1.31096	0.0312897
EGR1	1.08246	1.00175	1.16966	0.0450498
EHD2	1.20479	1.05463	1.37633	0.00608424
ELN	1.10307	1.0009	1.21567	0.047919
EMILIN1	1.15281	1.0475	1.2687	0.00361916
EMP1	1.26169	1.10191	1.44463	0.000766162
FAM20C	1.15435	1.00943	1.32008	0.035987
FBLN2	1.11767	1.01778	1.22736	0.0198646
FBN1	1.12491	1.0052	1.25888	0.0403381
FIBIN	1.13959	1.02346	1.26889	0.0171786
FLNC	1.14898	1.02569	1.28708	0.0164821
FOXA2	0.894182	0.805209	0.992986	0.0364759
FPR1	1.18636	1.02268	1.37624	0.0240704
FSTL3	1.23934	1.06721	1.43924	0.0049149
FZD1	1.25622	1.08521	1.45417	0.00224872
GALNT10	1.59431	1.27088	2.00005	5.52865e-05
GAS1	1.20081	1.0871	1.3264	0.000311654
GFPT2	1.21935	1.04832	1.41828	0.0101134
GLIS2	1.2418	1.0761	1.43301	0.00303911
GMPR	0.820712	0.743389	0.906079	9.09744e-05
HIC1	1.24666	1.00125	1.55222	0.0487058
HSPB7	1.29843	1.04826	1.6083	0.0167754
HSPG2	1.19123	1.06311	1.3348	0.00257825
ID1	1.11594	1.02371	1.21648	0.0126871
IGFBP4	1.15151	1.02269	1.29656	0.019771
IGFBP7	0.819351	0.707713	0.948599	0.00767438
ITGB5	1.25359	1.06382	1.47721	0.00696035
ITGBL1	1.20633	1.00872	1.44264	0.0398671
JUNB	1.14348	1.02863	1.27116	0.0130401
KIF26B	1.32279	1.13192	1.54584	0.000434007
KLF2	1.1509	1.01481	1.30524	0.0286047
LMOD1	1.18036	1.01337	1.37488	0.0331252
LRP1	1.20146	1.04268	1.38443	0.0111551
LRRC15	1.10943	1.01613	1.21128	0.0204981
MAFB	1.15817	1.00383	1.33625	0.0441835
MARVELD1	1.27487	1.08787	1.49401	0.00269475
MEIS3	1.2385	1.02165	1.50137	0.0293982
MFAP4	1.1116	1.03392	1.19512	0.00420247
MMP14	1.15675	1.03911	1.28772	0.00779153
MRC2	1.20181	1.05073	1.37461	0.00732098
MRGPRF	1.20098	1.02444	1.40794	0.0239674
NID2	1.14353	1.00604	1.29981	0.0401561
NUAK1	1.21761	1.06349	1.39406	0.00435211
OGN	1.16975	1.05748	1.29393	0.00232292
OLFML3	1.12154	1.00292	1.25421	0.0443247
OMD	1.14229	1.01478	1.28582	0.0275949
OSR2	1.12961	1.01248	1.26028	0.0291044
PCDHGC3	1.3445	1.12402	1.60824	0.00119855
PDGFRA	1.19054	1.02348	1.38488	0.0237728
PLXDC2	1.2047	1.01501	1.42984	0.0331364
PLXND1	1.2508	1.06797	1.46492	0.00551065
PODN	1.16606	1.03495	1.31377	0.0115854
PODNL1	1.17472	1.03614	1.33184	0.0119257
PTGER2	1.13037	1.01924	1.25363	0.0202937
PTGIS	1.12963	1.02546	1.24438	0.0135419
PXDN	1.16782	1.04222	1.30855	0.00753145
RARRES1	1.07802	1.01213	1.1482	0.0195599
RASSF2	1.27257	1.05842	1.53005	0.0103489
ROR2	1.13727	1.00187	1.29097	0.0467204
SCG2	1.13762	1.00451	1.28836	0.0422662
SFRP1	1.09184	1.00189	1.18987	0.0451642
SFRP2	1.0519	1.00462	1.1014	0.0310353
SH3PXD2A	1.305	1.10178	1.5457	0.00205409
SH3PXD2B	1.32704	1.10894	1.58803	0.00200949
SH3RF3	1.34741	1.12121	1.61924	0.00147187
SIRPA	1.16555	1.01397	1.33978	0.0311503
SLCO2B1	1.19818	1.04173	1.37812	0.011319
SLIT2	1.15837	1.00042	1.34125	0.049343
SLIT3	1.15278	1.01696	1.30675	0.026227
SNAI1	1.28056	1.06955	1.53321	0.00710717
SORCS2	1.26141	1.08662	1.4643	0.00227592
SPDEF	0.918847	0.847983	0.995633	0.0387485
SPOCK2	1.09841	1.01926	1.18372	0.0139005
SPSB1	1.17949	1.0146	1.37118	0.0316665
SSC5D	1.16374	1.00767	1.34398	0.0390198
STAB1	1.21815	1.05662	1.40437	0.00655366
SVEP1	1.32568	1.07692	1.63191	0.00784145
SYDE1	1.3485	1.13785	1.59816	0.0005605
TENM3	1.27083	1.06237	1.52019	0.00874648
TGFBI	1.17447	1.05427	1.30838	0.00350895
TGFBR2	1.27147	1.0659	1.51669	0.00760384
THY1	1.12888	1.02558	1.24258	0.0132947
TIMP3	1.17072	1.05474	1.29945	0.00306346
TMEM119	1.12765	1.02183	1.24444	0.0168775
TREM2	1.13498	1.01869	1.26456	0.0216967
TRIL	1.1498	1.00843	1.31099	0.0370337
UNC5B	1.19223	1.05979	1.34123	0.00342874
VSIG4	1.16773	1.05294	1.29503	0.00331242
ZCCHC24	1.26794	1.08517	1.4815	0.00279777
ZNF469	1.2026	1.03291	1.40017	0.0174428
