# Supplementary material for: Pan-cancer analyses and molecular subtypes based on the cancer-associated fibroblast landscape and tumor microenvironment infiltration characterization reveal clinical outcome and immunotherapy response in epithelial ovarian cancer
Source: Front Immunol. 2022 Aug 10;13:956224. doi: 10.3389/fimmu.2022.956224 (PMC9402225; doi:10.3389/fimmu.2022.956224)
Supplement: Supplementary Table 7 — GSVA enrichment analysis for CAF riskscore in EOC cohort. [file Table_7.xlsx]

## Sheet: score GSVA相关性分析
symbol	correlation	pvalue
riskscore	1	0
HALLMARK_EPITHELIAL_MESENCHYMAL_TRANSITION	0.851403	2.05e-107
HALLMARK_UV_RESPONSE_DN	0.815496	2.53e-91
HALLMARK_ANGIOGENESIS	0.745665	2.79e-68
HALLMARK_MYOGENESIS	0.740213	8.42e-67
HALLMARK_APICAL_JUNCTION	0.728907	7.54e-64
HALLMARK_TGF_BETA_SIGNALING	0.722781	2.61e-62
HALLMARK_COAGULATION	0.580966	1.69e-35
HALLMARK_HYPOXIA	0.580917	1.72e-35
HALLMARK_HEDGEHOG_SIGNALING	0.570574	4.98e-34
HALLMARK_NOTCH_SIGNALING	0.55734	3.12e-32
HALLMARK_APICAL_SURFACE	0.554506	7.4e-32
HALLMARK_KRAS_SIGNALING_UP	0.508966	2.66e-26
HALLMARK_WNT_BETA_CATENIN_SIGNALING	0.432938	1.06e-18
HALLMARK_APOPTOSIS	0.32864	5.71e-11
HALLMARK_TNFA_SIGNALING_VIA_NFKB	0.305241	1.36e-09
HALLMARK_IL2_STAT5_SIGNALING	0.303311	1.75e-09
HALLMARK_ANDROGEN_RESPONSE	0.283395	2.06e-08
HALLMARK_GLYCOLYSIS	0.255621	4.72e-07
HALLMARK_COMPLEMENT	0.224037	1.1e-05
HALLMARK_P53_PATHWAY	0.21746	2e-05
HALLMARK_XENOBIOTIC_METABOLISM	0.212386	3.14e-05
HALLMARK_ESTROGEN_RESPONSE_EARLY	0.194435	0.000142327
HALLMARK_MITOTIC_SPINDLE	0.187691	0.00024283
HALLMARK_UV_RESPONSE_UP	0.178637	0.000483562
HALLMARK_INFLAMMATORY_RESPONSE	0.170747	0.000858463
HALLMARK_CHOLESTEROL_HOMEOSTASIS	0.123574	0.0162247
HALLMARK_PROTEIN_SECRETION	0.120286	0.0193153
HALLMARK_ADIPOGENESIS	0.116237	0.0238153
HALLMARK_UNFOLDED_PROTEIN_RESPONSE	0.101744	0.0480745
HALLMARK_IL6_JAK_STAT3_SIGNALING	0.0973793	0.058558
HALLMARK_ESTROGEN_RESPONSE_LATE	0.0836774	0.104304
HALLMARK_KRAS_SIGNALING_DN	0.0645734	0.210351
HALLMARK_PI3K_AKT_MTOR_SIGNALING	0.0599131	0.245223
HALLMARK_HEME_METABOLISM	0.0361777	0.483132
HALLMARK_ALLOGRAFT_REJECTION	0.031715	0.538738
HALLMARK_PANCREAS_BETA_CELLS	0.0266038	0.606123
HALLMARK_MTORC1_SIGNALING	0.0189655	0.713214
HALLMARK_REACTIVE_OXYGEN_SPECIES_PATHWAY	-0.0281192	0.585756
HALLMARK_MYC_TARGETS_V1	-0.0796004	0.122362
HALLMARK_G2M_CHECKPOINT	-0.118746	0.0209321
HALLMARK_INTERFERON_GAMMA_RESPONSE	-0.134761	0.00870681
HALLMARK_BILE_ACID_METABOLISM	-0.166361	0.0011689
HALLMARK_OXIDATIVE_PHOSPHORYLATION	-0.18962	0.000208798
HALLMARK_FATTY_ACID_METABOLISM	-0.191527	0.000179593
HALLMARK_DNA_REPAIR	-0.199752	9.22e-05
HALLMARK_E2F_TARGETS	-0.235503	3.68e-06
HALLMARK_INTERFERON_ALPHA_RESPONSE	-0.242214	1.89e-06
HALLMARK_MYC_TARGETS_V2	-0.247533	1.1e-06
HALLMARK_PEROXISOME	-0.268289	1.18e-07
HALLMARK_SPERMATOGENESIS	-0.308399	9.01e-10
